# Supplementary material for: MethylResolver—a method for deconvoluting bulk DNA methylation profiles into known and unknown cell contents
Source: Commun Biol. 2020 Aug 3;3:422. doi: 10.1038/s42003-020-01146-2 (PMC7400544; doi:10.1038/s42003-020-01146-2)
Supplement: Supplementary file 5 — Supplementary Data 1 [file 42003_2020_1146_MOESM5_ESM.xlsx]

## Sheet: SupplementaryData1
Supplementary Data 1. In vitro mixtures cell fractions ground truth.
Accession	CD4 T	CD8 T	B Cell	NK Cell	Monocyte	Granulocyte
GSM2059592	0.13	0.11	0.16	0.12	0.23	0.25
GSM2059593	0.07	0.19	0.19	0.15	0.19	0.21
GSM2059594	0.06	0.33	0.08	0.11	0.19	0.23
GSM2059595	0.16	0.29	0.07	0.15	0.22	0.11
GSM2059596	0.11	0.2	0.2	0.22	0.1	0.17
GSM2059597	0.18	0.13	0.26	0.15	0.22	0.06
GSM2059598	0.13	0.02	0.01	0.04	0.05	0.75
GSM2059599	0.16	0.11	0.01	0.02	0.07	0.63
GSM2059600	0.09	0.06	0.02	0	0.1	0.73
GSM2059601	0.14	0.08	0.02	0.03	0.06	0.67
GSM2059602	0.12	0.05	0.06	0.07	0.04	0.66
GSM2059603	0.15	0.04	0.04	0.02	0.05	0.7
