# Supplementary material for: MethylResolver—a method for deconvoluting bulk DNA methylation profiles into known and unknown cell contents
Source: Commun Biol. 2020 Aug 3;3:422. doi: 10.1038/s42003-020-01146-2 (PMC7400544; doi:10.1038/s42003-020-01146-2)
Supplement: Supplementary file 6 — Supplementary Data 2 [file 42003_2020_1146_MOESM6_ESM.xlsx]

## Sheet: SupplementaryData2
Supplementary Data 2. Leukocyte signature matrix. Includes CpGs used in the signature matrix as well as the Beta value for each cell type across these CpGs.
Probe ID	Mapped Gene	Monocytes	Dendritic Cells	Macrophages	Neutrophils	Eosinophils	Regulatory T Cells	Naïve T Cells	Memory T Cells	CD8 T Cells	Natural Killer Cells	B Cells
cg03179542	IQCE	0.292076	0.433701	0.427577	0.657761	0.647093	0.809462	0.891583	0.758803	0.877007	0.794476	0.876415
cg02138358	MPO	0.269565	0.394201	0.429769	0.390598	0.640205	0.827481	0.866673	0.816766	0.854986	0.780159	0.841891
cg12449049	CMAH	0.28123	0.422029	0.401254	0.636664	0.76524	0.875452	0.914208	0.852838	0.946093	0.842549	0.903277
cg01902758	ST5	0.247875	0.357465	0.370698	0.520514	0.615995	0.833084	0.874407	0.82918	0.863685	0.723267	0.705884
cg16303353	CACNA1C	0.162095	0.339139	0.336604	0.271348	0.444854	0.839741	0.855206	0.81319	0.853107	0.721572	0.730798
cg14786790	FAM13A	0.297358	0.413656	0.402612	0.613445	0.859562	0.893535	0.892935	0.873046	1	0.947584	0.866396
cg09802818	LOC283404	0.15197	0.262236	0.25687	0.310497	0.559514	0.861006	0.923026	0.826085	0.839151	0.768355	0.87824
cg17465423	ZNF385A	0.194644	0.321793	0.30362	0.297287	0.363658	0.684425	0.759846	0.585314	0.603439	0.427456	0.578462
cg16704158	NA	0.137392	0.239145	0.27226	0.263685	0.275128	0.633571	0.673488	0.595726	0.61729	0.465111	0.353356
cg13999433	AKNA	0.231378	0.389052	0.358121	0.328183	0.586274	0.922261	0.840323	0.927878	0.86407	0.918838	0.93662
cg09308580	NA	0.216358	0.313002	0.316175	0.378477	0.556607	0.674224	0.608162	0.630758	0.826812	0.786255	0.760936
cg06484100	NA	0.232143	0.325856	0.338577	0.426455	0.50687	0.834318	0.876525	0.821814	0.837821	0.748052	0.835367
cg05455036	NA	0.216158	0.30918	0.321903	0.324078	0.494431	0.902252	0.935547	0.89056	0.85517	0.719297	0.525145
cg02893429	C2orf58	0.243311	0.403038	0.335863	0.690032	0.798368	0.529167	0.78503	0.371582	0.703563	0.709826	0.746262
cg07285167	CSF3R	0.10416	0.240329	0.232022	0.196637	0.353363	0.883548	0.93755	0.896484	0.86945	0.781666	0.84993
cg07714319	FAM49A	0.419863	0.554154	0.511698	0.816102	0.902841	0.836303	0.912573	0.824039	0.996806	0.988229	0.932177
cg22446264	NA	0.393098	0.483728	0.505307	0.508013	0.514498	0.908072	0.88433	0.901495	0.978714	0.928979	0.827382
cg11474701	NA	0.310143	0.410593	0.421579	0.399067	0.456822	0.909602	0.929082	0.918035	0.982445	0.835419	0.661776
cg13122498	BTBD9	0.280049	0.420746	0.394517	0.367305	0.557663	0.856191	0.85408	0.815371	0.816358	0.677234	0.803092
cg21374307	SCHIP1	0.166716	0.315517	0.307585	0.253967	0.362413	0.907416	0.940311	0.912899	0.971391	0.910674	0.944355
cg00210856	EBF1	0.200697	0.285979	0.332031	0.442109	0.556516	0.703565	0.692676	0.656827	0.525345	0.446335	0.793363
cg14499058	TRAPPC9	0.154542	0.245901	0.240152	0.239816	0.254469	0.858898	0.75157	0.826912	0.787299	0.614288	0.398225
cg14180511	IL10	0.139771	0.298467	0.351696	0.230994	0.224519	0.886049	0.921467	0.878933	0.807731	0.765862	0.286185
cg07759162	NA	0.337152	0.420319	0.470345	0.518856	0.71983	0.878127	0.86963	0.865085	0.951592	0.882102	0.462684
cg11986760	NA	0.302651	0.390685	0.385199	0.854106	0.798996	0.561925	0.77229	0.540673	0.682789	0.512498	0.835399
cg13536447	NA	0.115312	0.248354	0.2	0.197299	0.299534	0.906486	0.911654	0.908845	0.928709	0.835064	0.868499
cg12441066	MSI2	0.252146	0.392876	0.405722	0.358375	0.334128	0.681807	0.548322	0.633799	0.645277	0.690403	0.476601
cg06702850	RPS6KA2	0.115578	0.19627	0.237003	0.289337	0.51695	0.870599	0.772978	0.862504	0.830255	0.793459	0.404209
cg19716090	NA	0.274523	0.389486	0.354923	0.51708	0.787393	0.88993	0.908578	0.903398	0.969053	0.925137	0.920049
cg24809529	CLDN15	0.229895	0.312288	0.309789	0.411871	0.566871	0.804202	0.77213	0.790242	0.772937	0.732079	0.340026
cg24044501	NA	0.0979384	0.223851	0.251178	0.177215	0.253769	0.639564	0.473436	0.603123	0.544896	0.486094	0.423899
cg25114611	FKBP5	0.313951	0.423517	0.426297	0.422904	0.392529	0.647678	0.544868	0.40305	0.47732	0.609001	0.402067
cg00112238	SSBP3	0.145058	0.223459	0.238262	0.235389	0.380259	0.818699	0.747338	0.809648	0.76484	0.662192	0.287082
cg26298914	RAD51L1	0.279672	0.365831	0.357068	0.357055	0.662748	0.936115	0.942816	0.942929	1	0.994722	0.949887
cg14155058	NA	0.125433	0.22181	0.208174	0.202388	0.208964	0.467287	0.493984	0.539725	0.409645	0.297529	0.356704
cg01009920	NA	0.936917	0.313538	0.664841	0.944433	0.946063	0.827777	0.936492	0.773312	0.917862	0.925593	0.94646
cg09579704	TRIM26	0.831526	0.312719	0.65291	0.743303	0.679456	0.909287	0.945037	0.891763	0.916341	0.89421	0.960004
cg26883963	SLAMF1	0.890214	0.531909	0.876565	0.895114	0.828123	0.865209	0.875295	0.870059	0.915228	0.903851	0.885064
cg03877960	NAGPA	0.919971	0.442753	0.709811	0.88263	0.891048	0.876677	0.920776	0.779648	0.837931	0.844832	0.935103
cg10364862	CLEC16A	0.899256	0.415061	0.661084	0.939883	0.944994	0.836433	0.905823	0.793062	0.927487	0.917997	0.920018
cg09203880	NAGPA	0.961847	0.500113	0.74198	0.933154	0.938682	0.913675	0.95404	0.780028	0.838107	0.849957	0.968385
cg02349866	AP3S2	0.64483	0.272743	0.507499	0.887148	0.930583	0.880402	0.888405	0.817623	0.875377	0.821755	0.694795
cg10042846	CCL13	0.818325	0.480793	0.714364	0.911609	0.933343	0.75714	0.862953	0.725643	0.810278	0.823673	0.827627
cg18205787	CHID1	0.813399	0.349607	0.574984	0.835669	0.838442	0.81277	0.858786	0.800089	0.797173	0.804319	0.85678
cg04843051	NA	0.950784	0.481722	0.704415	0.969143	0.963315	0.948429	0.960027	0.94485	0.955177	0.953012	0.962274
cg01512787	PRR5L	0.85732	0.442332	0.664206	0.903072	0.91401	0.874705	0.91523	0.856554	0.907011	0.909186	0.917398
cg11385938	RAC1	0.860803	0.537532	0.751556	0.86346	0.832092	0.871361	0.887348	0.875497	0.872921	0.866253	0.876296
cg08956010	FGF23	0.855789	0.455727	0.662859	0.953816	0.950656	0.896486	0.918219	0.882986	0.904714	0.891004	0.77401
cg22022821	NA	0.855142	0.50207	0.708986	0.882925	0.872853	0.843815	0.838404	0.816711	0.912711	0.873252	0.852799
cg17071731	NA	0.559596	0.303244	0.507783	0.773791	0.787752	0.634901	0.776186	0.592855	0.715571	0.686136	0.651949
cg00426089	NA	0.904305	0.53145	0.735455	0.948815	0.952628	0.864703	0.901728	0.86288	0.903457	0.888712	0.732034
cg21042139	CCL13	0.869801	0.61693	0.810883	0.894273	0.899714	0.847585	0.8627	0.827531	0.892217	0.885997	0.874381
cg20522398	NA	0.744273	0.404966	0.596332	1	1	0.889395	0.900707	0.896135	1	1	0.827192
cg10297430	CLEC16A	0.977529	0.759077	0.94323	0.979202	0.982073	0.975369	0.977541	0.977713	0.978497	0.980665	0.976916
cg04955856	GRAMD4	0.901673	0.64726	0.831002	0.898073	0.895991	0.913708	0.930579	0.930416	0.888584	0.898804	0.917827
cg26442107	NA	0.970586	0.256931	0.431053	0.987774	0.984859	0.977495	0.978203	0.977266	0.98494	0.982939	0.911619
cg16383871	NA	0.784606	0.601728	0.775513	0.870424	0.900889	0.820098	0.856236	0.805949	0.879958	0.845898	0.867644
cg18999185	ACOX3	0.956679	0.744355	0.917867	0.988961	0.988952	0.97326	0.976616	0.977506	0.991246	0.98751	0.969864
cg09230938	ABCC5	0.89379	0.656227	0.828307	0.912359	0.891068	0.878847	0.88605	0.865526	0.913872	0.908644	0.885403
cg15068800	NA	0.923532	0.49185	0.658155	0.936374	0.945044	0.928971	0.931757	0.922906	0.917818	0.928088	0.935794
cg16402814	CHID1	0.716314	0.467208	0.64783	0.718228	0.719037	0.687321	0.780059	0.621451	0.720657	0.704232	0.753414
cg23202388	CHID1	0.723727	0.541866	0.695477	0.875211	0.852601	0.803222	0.852504	0.712962	0.856073	0.819732	0.875453
cg13930682	BTN2A2	0.849675	0.597528	0.75072	0.91065	0.899076	0.862256	0.866844	0.851898	0.901637	0.891107	0.870104
cg10938486	ACSM5	0.771638	0.520172	0.672173	0.942052	0.919348	0.746641	0.840621	0.696164	0.876129	0.829975	0.871217
cg04003327	ESPNL	0.80107	0.408643	0.558439	0.868269	0.903523	0.906992	0.919156	0.899268	0.935602	0.934488	0.754769
cg06639440	CHID1	0.853469	0.632102	0.776743	0.89261	0.915948	0.874579	0.88697	0.85268	0.93948	0.92722	0.888057
cg10334750	NA	0.860618	0.719734	0.862776	0.898027	0.91253	0.944685	0.931009	0.938184	0.988329	0.963052	0.885399
cg26158528	SESN2	0.847903	0.493389	0.633215	0.905377	0.909408	0.817464	0.861816	0.742703	0.851799	0.862581	0.817558
cg25318579	NA	0.748713	0.423217	0.561619	0.80081	0.942481	0.91713	0.913538	0.904518	1	0.990573	0.913634
cg24615251	CCL13	0.907351	0.730649	0.867767	0.937735	0.954175	0.910734	0.912294	0.897178	0.942092	0.94769	0.926926
cg12355887	ERGIC1	0.937824	0.881196	0.55552	0.944654	0.946705	0.901515	0.932121	0.8969	0.932904	0.946186	0.936787
cg25971649	CD58	0.925093	0.893841	0.590748	0.939439	0.939837	0.963101	0.965445	0.965915	0.934783	0.939577	0.957535
cg23041109	NA	0.926972	0.791379	0.489246	0.933686	0.939861	0.924813	0.936917	0.923379	0.927913	0.922274	0.940105
cg01992765	NA	0.926814	0.740755	0.457633	0.931201	0.967474	0.959962	0.967109	0.949655	0.962534	0.9569	0.971855
cg18566177	SGK1	0.965287	0.926245	0.647647	0.967319	0.970073	0.95809	0.964535	0.958004	0.956852	0.951492	0.955393
cg15540096	DHRS4	0.872937	0.858989	0.588743	0.876607	0.903742	0.88027	0.887196	0.874685	0.91659	0.91091	0.893249
cg06210783	LRP5	0.984222	0.896468	0.633157	0.985593	0.982966	0.982927	0.984506	0.98581	0.983597	0.984954	0.985019
cg17514665	SERPINF2	0.951568	0.646906	0.394836	0.964735	0.973519	0.958564	0.962829	0.96596	0.964922	0.966509	0.969608
cg06291428	CTNND1	0.963501	0.955456	0.704879	0.9742	0.970536	0.972263	0.972778	0.976482	0.970946	0.975301	0.973493
cg00945409	LOC283050	0.909608	0.808027	0.564336	0.920797	0.942486	0.86306	0.906503	0.861085	0.895393	0.900136	0.894027
cg17051905	CLN8	0.919883	0.897604	0.657309	0.925224	0.96153	0.985276	0.98701	0.98441	0.976219	0.973184	0.984392
cg04811592	MITF	0.925964	0.868913	0.637214	0.949336	0.942363	0.925146	0.938802	0.925501	0.931013	0.935719	0.940554
cg03922381	NA	0.77806	0.71171	0.49164	0.904693	0.809483	0.869269	0.922127	0.849528	0.910146	0.901494	0.894118
cg24885246	NA	0.793989	0.576812	0.357046	0.882992	0.898076	0.844819	0.865159	0.792886	0.813968	0.81723	0.854786
cg04723343	LRRFIP1	0.906987	0.812755	0.595556	0.90944	0.907392	0.902518	0.899674	0.90095	0.901731	0.912928	0.915017
cg00156118	TCF7L1	0.667348	0.590659	0.374458	0.663914	0.663443	0.587097	0.738095	0.597582	0.588689	0.603612	0.692511
cg15745401	P2RY6	0.835783	0.742593	0.485748	0.80223	0.894982	0.749108	0.891465	0.696491	0.741607	0.752268	0.804839
cg24757533	RHBDF2	0.9705	0.868174	0.658645	0.96854	0.977098	0.976169	0.980598	0.973467	0.973397	0.958486	0.942272
cg02543993	RNF216	0.696507	0.710806	0.493869	0.709665	0.872128	0.917723	0.929058	0.906329	0.892456	0.907577	0.919599
cg01132502	TBC1D9B	0.912191	0.519621	0.326387	0.927177	0.919699	0.916188	0.93825	0.917125	0.93426	0.930371	0.943418
cg12338137	TNS1	0.419125	0.439011	0.228788	0.863596	0.987522	0.701116	0.899032	0.642652	0.748567	0.730697	0.816125
cg10013455	INPP5A	0.812556	0.656644	0.46731	0.792972	0.889073	0.959233	0.963576	0.966103	0.943574	0.937593	0.956104
cg05183646	SGK1	0.848186	0.833024	0.640589	0.86034	0.838198	0.827476	0.864072	0.860256	0.828227	0.845521	0.857905
cg05982859	LOC645638	0.915926	0.910733	0.709502	0.927562	0.933832	0.896076	0.897392	0.895534	0.923044	0.926503	0.910088
cg21204530	ERGIC1	0.908111	0.669262	0.481324	0.8912	0.905047	0.753365	0.848893	0.666938	0.842235	0.852504	0.889849
cg19930352	S100A11	0.757982	0.738347	0.54901	0.733439	0.746113	0.839146	0.867532	0.810197	0.940157	0.896964	0.854319
cg26909981	PPP1R15A	0.840096	0.620546	0.436739	0.942626	0.916184	0.929235	0.948812	0.937791	0.956036	0.960767	0.934831
cg18880543	PRKAG2	0.931134	0.937527	0.747022	0.953821	0.951541	0.951482	0.956479	0.950203	0.925498	0.928329	0.950169
cg21961852	RHEB	0.878359	0.672222	0.465624	0.760065	0.690962	0.666927	0.893345	0.642316	0.741749	0.717569	0.919844
cg24498636	DAXX	0.863395	0.759544	0.583708	0.874257	0.900088	0.888341	0.906889	0.857978	0.919624	0.918619	0.905422
cg01905967	NA	0.913499	0.734842	0.559179	0.942639	0.937647	0.875507	0.905421	0.841804	0.902468	0.852019	0.879693
cg08514385	NA	0.708944	0.669655	0.49445	0.921152	0.692591	0.686507	0.887203	0.763199	0.906564	0.903052	0.88882
cg14599823	NA	0.842818	0.840546	0.665917	0.892315	0.939294	0.86043	0.908957	0.84989	0.911917	0.884019	0.918989
cg03052004	NA	0.489712	0.501593	0.317283	0.634212	0.851902	0.805722	0.903446	0.7491	0.86397	0.809621	0.836259
cg09907068	HECW2	0.623448	0.58535	0.414576	0.951738	0.994115	0.900936	0.9114	0.903858	1	0.99382	0.916324
cg13785123	ENO1	0.746318	0.768667	0.764648	0.227247	0.764954	0.971834	0.981869	0.985503	0.888717	0.883558	0.969811
cg17331920	ANKFY1	0.874272	0.878579	0.879501	0.334016	0.844052	0.878206	0.884695	0.832487	0.886724	0.888276	0.929812
cg13468144	ANKFY1	0.863743	0.870486	0.870933	0.264635	0.745776	0.882269	0.897718	0.815768	0.902606	0.890329	0.938754
cg04036920	C11orf41	0.839245	0.847985	0.848417	0.366753	0.854079	0.944863	0.947667	0.939655	0.926244	0.912424	0.947841
cg24131359	CPM	0.869387	0.885468	0.888756	0.389553	0.852408	0.953587	0.952546	0.963127	0.910389	0.889871	0.955864
cg25600606	HIPK3	0.858616	0.867717	0.866844	0.347939	0.790523	0.944909	0.944232	0.947948	0.946528	0.940343	0.952315
cg25757820	NA	0.790165	0.803891	0.783067	0.343923	0.811016	0.934457	0.936206	0.929918	0.954444	0.927899	0.943906
cg25790531	NA	0.853699	0.858093	0.857008	0.371335	0.80243	0.890048	0.907427	0.888165	0.90846	0.874732	0.905446
cg09694051	MED21	0.8184	0.818678	0.826047	0.330691	0.757964	0.86601	0.900695	0.876152	0.862574	0.892044	0.858544
cg13441156	GHRL	0.718223	0.727374	0.7291	0.316425	0.712616	0.905978	0.91941	0.909976	0.941422	0.913222	0.916162
cg26306976	ITGB1BP1	0.884467	0.88676	0.887167	0.410484	0.798236	0.935543	0.940903	0.903495	0.875692	0.863353	0.911851
cg17322118	BCL10	0.849788	0.855187	0.855092	0.457579	0.844575	0.930302	0.938963	0.923612	0.931705	0.91423	0.933693
cg08377331	GNA12	0.80629	0.813554	0.810742	0.427162	0.83089	0.899784	0.87697	0.894832	0.965739	0.944937	0.934031
cg02969426	KCTD4	0.879658	0.8865	0.887501	0.48474	0.858953	0.919276	0.930276	0.931303	0.943747	0.931746	0.93732
cg02368812	NQO2	0.688498	0.721177	0.694802	0.330998	0.721245	0.966301	0.978411	0.973468	0.911918	0.893394	0.96872
cg07708453	PRDM2	0.714815	0.743678	0.742146	0.356	0.842867	0.704715	0.715986	0.714464	0.707322	0.918345	0.93806
cg18898267	NA	0.855644	0.856285	0.858865	0.42709	0.792847	0.77516	0.819566	0.851618	0.851539	0.831877	0.863899
cg05971678	CHST15	0.543051	0.638436	0.6139	0.198909	0.608177	0.969583	0.974195	0.97372	0.89579	0.884732	0.966149
cg07079231	DNAH3	0.830992	0.83939	0.836421	0.401538	0.745385	0.936157	0.943898	0.940321	0.919397	0.927942	0.940374
cg05171937	STK38L	0.706658	0.725296	0.726091	0.342625	0.686141	0.936629	0.941598	0.934423	0.996807	0.985229	0.916949
cg15029631	SCN8A	0.554749	0.596204	0.605752	0.211949	0.750768	0.900284	0.973368	0.926745	0.806086	0.809268	0.933
cg07805029	GFI1	0.830681	0.841302	0.842429	0.457137	0.821759	0.889044	0.91488	0.865944	0.795579	0.857288	0.918066
cg13085627	LRRK1	0.834181	0.845396	0.841654	0.497345	0.840755	0.90532	0.911478	0.892925	0.930989	0.91813	0.922646
cg18619616	NA	0.865162	0.870241	0.870633	0.520356	0.855418	0.946207	0.952877	0.946894	0.955109	0.924926	0.954313
cg16000989	DCAF4L1	0.611327	0.638004	0.613054	0.279391	0.653838	0.892021	0.913462	0.89697	0.864065	0.846546	0.904864
cg06465076	CAST	0.79924	0.814422	0.810345	0.319392	0.650323	0.922766	0.930531	0.933549	0.958655	0.945269	0.936088
cg15457217	WDFY1	0.824885	0.827472	0.753746	0.423889	0.861125	0.934491	0.94853	0.926313	0.970275	0.961192	0.953405
cg13633625	NA	0.69987	0.718198	0.659788	0.331793	0.752385	0.924429	0.937362	0.929994	0.972187	0.953262	0.914962
cg16102040	ZNF827	0.796724	0.815962	0.815522	0.471388	0.862524	0.894059	0.918217	0.893425	0.970912	0.960955	0.918304
cg03370752	TMEM138	0.821159	0.820218	0.760725	0.435431	0.804549	0.929629	0.924446	0.920192	0.942447	0.932984	0.928761
cg07052231	PEX5	0.72284	0.735875	0.732282	0.400211	0.775046	0.897009	0.915481	0.89475	0.917556	0.901331	0.909246
cg08264507	PCTP	0.894019	0.89763	0.898527	0.540639	0.862849	0.913058	0.920455	0.893167	0.915032	0.902968	0.927375
cg20098659	CLEC9A	0.860623	0.862212	0.861925	0.413	0.734071	0.914581	0.923023	0.924126	0.909237	0.908407	0.929576
cg06494464	GGT1	0.85496	0.851263	0.853981	0.488392	0.808845	0.897614	0.90409	0.894899	0.881988	0.876324	0.898597
cg04094548	NA	0.850553	0.855364	0.858605	0.531754	0.861619	0.937188	0.940135	0.93083	0.970456	0.959342	0.940586
cg18769357	FBXO48	0.939522	0.939429	0.941527	0.829972	0.217155	0.86945	0.934325	0.828297	0.850392	0.896954	0.934228
cg08077807	PRKCH	0.94288	0.943887	0.945806	0.815219	0.228087	0.900266	0.921702	0.899704	0.928834	0.895578	0.930145
cg13872812	BBX	0.913382	0.918199	0.891958	0.821136	0.247067	0.917205	0.922462	0.909782	0.931277	0.93907	0.919555
cg20282837	NA	0.904974	0.890374	0.903141	0.827985	0.260763	0.894009	0.907926	0.902448	0.922033	0.902141	0.897606
cg13914486	NA	0.918251	0.923146	0.916983	0.629028	0.0671548	0.774639	0.943652	0.907432	0.902936	0.923521	0.933197
cg12100242	TTC3	0.945379	0.944379	0.943013	0.843115	0.302186	0.92623	0.925363	0.931101	0.955819	0.94577	0.929708
cg03329755	RPS6KA2	0.964903	0.960983	0.965228	0.776809	0.237553	0.971575	0.974249	0.975705	0.974356	0.970443	0.97709
cg13966095	NA	0.87299	0.879154	0.878095	0.805124	0.268344	0.86869	0.895094	0.893762	0.874415	0.860665	0.813005
cg11668148	HEXA	0.915459	0.918697	0.92271	0.778302	0.2459	0.873159	0.889783	0.860633	0.880481	0.886824	0.896912
cg21237481	NA	0.897366	0.902817	0.892935	0.715042	0.18321	0.93101	0.935289	0.924865	0.947913	0.948746	0.935916
cg06725287	FOXK2	0.918338	0.917816	0.918957	0.797337	0.273962	0.908774	0.90133	0.896546	0.903821	0.9266	0.905749
cg22106847	DMXL1	0.913632	0.909512	0.91216	0.761864	0.245484	0.876818	0.890502	0.878822	0.92083	0.91534	0.887869
cg06517521	KDM1A	0.903738	0.901429	0.904256	0.803067	0.29739	0.866631	0.88411	0.855725	0.90088	0.891916	0.880804
cg00381391	NA	0.928972	0.935235	0.935254	0.792526	0.291375	0.907115	0.915724	0.901318	0.935015	0.87983	0.928398
cg02170785	NA	0.913161	0.916528	0.918068	0.742892	0.242409	0.914449	0.924047	0.899865	0.931934	0.912087	0.931281
cg05736642	HTT	0.941195	0.942007	0.943005	0.753409	0.255728	0.936753	0.933997	0.936494	0.959893	0.955623	0.942854
cg17974460	MPP4	0.857714	0.850773	0.85308	0.785555	0.288776	0.828214	0.830469	0.79936	0.835376	0.836346	0.827515
cg15090899	RPS6KA2	0.865538	0.888935	0.883675	0.598302	0.104782	0.939292	0.946243	0.967018	0.895981	0.822992	0.952139
cg20263733	ATP2C1	0.942088	0.940825	0.942254	0.811088	0.322945	0.919281	0.926571	0.920749	0.929327	0.934967	0.934242
cg18954925	UBE2D3	0.914113	0.91124	0.913556	0.795267	0.308139	0.815999	0.865247	0.80516	0.835752	0.810694	0.888744
cg16426510	PHF21A	0.892764	0.88821	0.890619	0.756169	0.270966	0.865796	0.892576	0.882277	0.895933	0.923793	0.880211
cg02195201	NA	0.93477	0.937339	0.93813	0.789451	0.307071	0.925725	0.936209	0.925295	0.93992	0.941074	0.925231
cg22937753	RAD52	0.929177	0.92951	0.931522	0.845929	0.372332	0.904499	0.917566	0.910405	0.930966	0.943487	0.914584
cg16845172	NA	0.836988	0.828927	0.838839	0.690777	0.217622	0.854643	0.869787	0.870493	0.882527	0.869857	0.864029
cg14962159	SMAD9	0.924964	0.921371	0.930193	0.769063	0.300442	0.90228	0.92744	0.899598	0.899917	0.797989	0.927824
cg24706564	MANBA	0.895656	0.899837	0.897165	0.782949	0.317055	0.910216	0.9103	0.914015	0.958482	0.953003	0.917756
cg26156120	PRPF39	0.877212	0.877594	0.88112	0.808924	0.344967	0.885804	0.887769	0.890774	0.901293	0.914335	0.887674
cg07033790	SMAD5	0.920332	0.923388	0.92413	0.801088	0.33921	0.89965	0.918086	0.904958	0.938922	0.925316	0.922965
cg16362140	DAP	0.908651	0.913324	0.914125	0.725409	0.265094	0.89934	0.893813	0.88403	0.919519	0.921225	0.840716
cg17960717	NA	0.934909	0.938117	0.937305	0.809011	0.349176	0.924416	0.928598	0.924768	0.934324	0.960237	0.936779
cg01820584	DCUN1D4	0.894989	0.893085	0.891952	0.811459	0.355047	0.920314	0.92158	0.922661	0.959359	0.951363	0.922441
cg02711899	TRERF1	0.932525	0.934133	0.935152	0.824061	0.268003	0.76099	0.875156	0.720348	0.893099	0.931723	0.928356
cg18200389	TRIM26	0.792883	0.80793	0.799662	0.75331	0.303633	0.879514	0.915959	0.886277	0.985015	0.977274	0.898716
cg05786348	GPD2	0.90489	0.912812	0.90668	0.753594	0.308671	0.871085	0.903147	0.857682	0.916622	0.920882	0.918081
cg13531735	NA	0.89375	0.892076	0.896426	0.869828	0.425309	0.922175	0.927791	0.920453	0.992841	0.990053	0.934616
cg03130248	KIF26B	0.900188	0.904975	0.907423	0.900785	0.894435	0.525471	0.852376	0.867289	0.877445	0.898263	0.921885
cg07499259	TNFRSF8	0.953833	0.960813	0.961141	0.954841	0.940135	0.586844	0.935347	0.892241	0.952299	0.952997	0.959606
cg05501327	C18orf1	0.950041	0.953217	0.953472	0.958177	0.956928	0.594004	0.929844	0.877906	0.944603	0.952395	0.942126
cg09246203	TIGIT	0.897227	0.893246	0.893023	0.893442	0.899378	0.408663	0.888957	0.690784	0.696083	0.80302	0.840214
cg19813135	TNFAIP3	0.844601	0.850045	0.861675	0.849472	0.862463	0.473344	0.875331	0.846787	0.763833	0.742737	0.85935
cg22572158	CTLA4	0.926186	0.926125	0.927845	0.913191	0.902373	0.59473	0.903753	0.858639	0.905925	0.921145	0.915993
cg18124517	TNFRSF1B	0.737083	0.68199	0.644102	0.654128	0.745441	0.40618	0.868364	0.642155	0.821669	0.770185	0.904704
cg06357908	RGS1	0.927427	0.929823	0.923464	0.934127	0.949866	0.372576	0.678928	0.607316	0.659815	0.834042	0.776592
cg05878535	GTF2F2	0.885496	0.882518	0.881371	0.899361	0.817399	0.460149	0.878787	0.692952	0.8287	0.855498	0.875558
cg07793163	DUSP16	0.921972	0.921656	0.925057	0.919946	0.918143	0.536205	0.786175	0.764897	0.867611	0.900086	0.915929
cg17164827	MIR568	0.897498	0.870222	0.882366	0.873476	0.889816	0.540288	0.904086	0.808797	0.75851	0.863285	0.905349
cg08445080	NA	0.942762	0.941869	0.944116	0.945809	0.945076	0.6721	0.922122	0.890002	0.934322	0.946832	0.925998
cg03922997	IKZF4	0.88791	0.892064	0.894298	0.918613	0.909395	0.620827	0.886834	0.849958	0.833696	0.860045	0.864847
cg05913271	CUL9	0.890919	0.891011	0.893944	0.89126	0.886595	0.595607	0.851114	0.805289	0.881503	0.890991	0.866583
cg18287768	TNFAIP3	0.878619	0.885495	0.872241	0.857182	0.884158	0.625272	0.882868	0.834732	0.882882	0.885261	0.867397
cg00767000	ZCCHC14	0.943942	0.929523	0.936531	0.947537	0.942028	0.703191	0.935832	0.910617	0.949625	0.954687	0.953404
cg00463840	TNFRSF8	0.928636	0.931003	0.931662	0.919997	0.906022	0.632331	0.900963	0.839204	0.926501	0.940161	0.919776
cg15604993	MYO5C	0.739557	0.742858	0.751228	0.821202	0.825699	0.269001	0.482742	0.475201	0.63077	0.728061	0.714324
cg15921515	RPS26	0.914599	0.910104	0.909861	0.923957	0.929909	0.671662	0.897943	0.875806	0.899326	0.899027	0.90019
cg03833097	NA	0.913969	0.917902	0.921025	0.917735	0.900669	0.520681	0.888828	0.721071	0.881019	0.906847	0.904774
cg12412384	DUSP16	0.894613	0.896329	0.903937	0.837255	0.857926	0.593567	0.908821	0.793476	0.842104	0.796572	0.830003
cg02254879	TMEM188	0.940459	0.941096	0.942151	0.936386	0.906721	0.632438	0.922101	0.830504	0.919358	0.945071	0.916961
cg02148547	METT11D1	0.903429	0.910888	0.908876	0.897553	0.882057	0.483452	0.806697	0.680207	0.835726	0.856197	0.89764
cg22360028	RGS1	0.872288	0.865274	0.871916	0.887755	0.90877	0.553994	0.80816	0.748841	0.803133	0.84069	0.865795
cg02397552	CLN5	0.854623	0.856436	0.859102	0.835455	0.840947	0.541135	0.854541	0.735475	0.914084	0.918088	0.799962
cg27450867	CENPM	0.943473	0.943669	0.947329	0.947744	0.939112	0.563736	0.908676	0.767135	0.868269	0.917967	0.757658
cg15033776	NA	0.921312	0.921618	0.925501	0.933682	0.931169	0.606911	0.896841	0.800344	0.907411	0.923334	0.899291
cg21104449	PAK2	0.958303	0.949831	0.957846	0.964219	0.977435	0.249379	0.442593	0.493337	0.521369	0.864207	0.760125
cg24095120	EFNA5	0.85726	0.88773	0.884591	0.848385	0.834793	0.418896	0.606391	0.619448	0.787797	0.782138	0.900152
cg09197075	SNN	0.929161	0.930632	0.930537	0.928801	0.928041	0.448742	0.745575	0.626689	0.724725	0.807496	0.912157
cg09822423	NA	0.927378	0.931333	0.936451	0.908455	0.894461	0.636996	0.892127	0.814934	0.890749	0.876151	0.863584
cg24379915	DUSP4	0.858479	0.856442	0.858676	0.859421	0.857116	0.505179	0.87654	0.683032	0.753734	0.736691	0.784571
cg07003611	INPP5F	0.92183	0.919744	0.920071	0.921227	0.901976	0.695301	0.894733	0.87301	0.90782	0.907133	0.902217
cg08562111	NA	0.879478	0.879757	0.885513	0.877167	0.902192	0.500011	0.845917	0.71505	0.67439	0.712092	0.83744
cg19979738	TMPRSS6	0.901636	0.885403	0.902	0.929509	0.920439	0.572976	0.887187	0.747206	0.864475	0.89274	0.83455
cg26280976	NA	0.947762	0.949517	0.951585	0.943518	0.944061	0.847368	0.272618	0.870176	0.734891	0.916109	0.937801
cg13172001	SMYD1	0.735458	0.741867	0.742035	0.800101	0.844031	0.636467	0.195311	0.693096	0.610392	0.839488	0.740379
cg24885723	CA6	0.943079	0.947745	0.94691	0.934851	0.941075	0.794368	0.285122	0.843274	0.663472	0.928437	0.935905
cg02387618	TCF7	0.940647	0.944172	0.944372	0.922197	0.932471	0.603596	0.151309	0.513581	0.515176	0.82041	0.927351
cg20240347	NA	0.782944	0.799704	0.781675	0.746093	0.77271	0.462464	0.0988265	0.479601	0.46121	0.65796	0.459562
cg19851560	SMYD1	0.731022	0.727588	0.742232	0.781819	0.831781	0.603444	0.230801	0.647602	0.649579	0.818765	0.581392
cg07781401	NA	0.943103	0.945236	0.949553	0.942891	0.960019	0.819615	0.360625	0.89167	0.705044	0.927439	0.934668
cg15009294	CENPF	0.918696	0.919896	0.922413	0.895511	0.9158	0.700501	0.281154	0.625209	0.677955	0.901477	0.90581
cg16192197	NA	0.696701	0.58656	0.494858	0.801419	0.869805	0.582986	0.152201	0.49923	0.651236	0.876861	0.887354
cg00271311	CNTF	0.757343	0.766508	0.772906	0.577863	0.658447	0.476291	0.159458	0.487276	0.525855	0.692211	0.768511
cg09516523	CHI3L2	0.926611	0.932016	0.932615	0.922307	0.925665	0.662238	0.31424	0.625935	0.640336	0.867127	0.905819
cg18070458	NA	0.915228	0.916358	0.918679	0.816156	0.782848	0.676871	0.267904	0.577302	0.6554	0.931241	0.889554
cg01832672	VPS37B	0.927123	0.932607	0.933058	0.915004	0.913791	0.77774	0.371986	0.785745	0.674143	0.912766	0.921492
cg04398282	STAP1	0.734406	0.744168	0.751653	0.675863	0.588359	0.574216	0.174889	0.641472	0.625055	0.677679	0.469557
cg10471113	IFT140	0.736129	0.712095	0.718594	0.697424	0.746991	0.45445	0.0927036	0.382621	0.389403	0.520005	0.648978
cg11524400	HCCA2	0.879628	0.785104	0.787943	0.72974	0.797458	0.446047	0.159076	0.529331	0.5027	0.858999	0.884861
cg10779126	CCDC6	0.885944	0.887292	0.893394	0.892555	0.912265	0.5662	0.286538	0.594606	0.718022	0.840985	0.814153
cg24549702	NA	0.935109	0.935544	0.936062	0.95386	0.95889	0.853266	0.576364	0.897745	0.891675	0.959925	0.921581
cg25673720	RNF157	0.929725	0.930791	0.937183	0.916097	0.923008	0.655626	0.257724	0.529683	0.62076	0.863678	0.910218
cg07110949	MAEA	0.963824	0.965691	0.964714	0.952694	0.973705	0.513554	0.160806	0.430115	0.653793	0.933874	0.929698
cg24004368	FLOT1	0.932092	0.936195	0.936274	0.944098	0.949839	0.841033	0.571869	0.865305	0.879102	0.935293	0.920805
cg01083549	ACSF3	0.935064	0.913069	0.913948	0.917575	0.946043	0.660181	0.391639	0.692751	0.773151	0.856541	0.964385
cg26347170	CHMP4B	0.947526	0.938061	0.945798	0.929044	0.95386	0.323151	0.0559545	0.364572	0.483075	0.782042	0.926024
cg19573580	FLOT1	0.94961	0.951728	0.956442	0.954815	0.94453	0.866513	0.602273	0.912321	0.885596	0.954775	0.942283
cg00807475	FLOT1	0.933966	0.935773	0.936339	0.93878	0.955714	0.851981	0.591727	0.864042	0.896587	0.951405	0.919611
cg02590572	CHI3L2	0.944547	0.946257	0.949459	0.931241	0.948519	0.749346	0.405298	0.71206	0.66489	0.807802	0.932413
cg23357533	C13orf15	0.933756	0.931677	0.936766	0.914371	0.885023	0.366375	0.109084	0.434656	0.618418	0.909557	0.925929
cg21358380	LOC100133985	0.908371	0.889387	0.892078	0.938449	0.860865	0.73502	0.486048	0.766355	0.796517	0.957702	0.913129
cg05899984	NA	0.908566	0.91028	0.910605	0.872859	0.86968	0.761539	0.413713	0.790414	0.662223	0.880635	0.916427
cg16193207	CHMP7	0.929336	0.922324	0.92973	0.914497	0.934811	0.391529	0.105036	0.351739	0.518787	0.839494	0.923225
cg05262463	NA	0.834079	0.829519	0.829545	0.981146	0.987631	0.434793	0.0890143	0.332494	0.65246	0.885304	0.874001
cg00144180	HDAC4	0.956354	0.952991	0.951893	0.930775	0.974543	0.75231	0.391834	0.840759	0.632384	0.921815	0.964487
cg06817737	WNK1	0.934104	0.931749	0.934901	0.918421	0.915749	0.735397	0.418863	0.703341	0.658274	0.884855	0.923157
cg19863426	PLEKHA1	0.93026	0.938262	0.936728	0.897198	0.910388	0.517574	0.227309	0.461637	0.56526	0.773032	0.854583
cg00078245	ZNF740	0.879254	0.881147	0.882108	0.787014	0.741137	0.548271	0.308284	0.560981	0.525284	0.802215	0.755411
cg20126656	USP36	0.928221	0.929997	0.933789	0.920825	0.932909	0.569701	0.609914	0.179476	0.586798	0.670111	0.884276
cg10256330	USP36	0.939417	0.940212	0.945067	0.940535	0.936351	0.695824	0.771736	0.332056	0.698399	0.773484	0.914337
cg07385573	USP36	0.938515	0.938666	0.942168	0.943645	0.954858	0.716359	0.881857	0.356132	0.672624	0.722908	0.869926
cg15722603	LIF	0.922996	0.92229	0.925715	0.911388	0.926828	0.705711	0.888212	0.39302	0.782669	0.801582	0.890273
cg00045515	RBL1	0.93149	0.931391	0.934289	0.937474	0.928329	0.543794	0.84454	0.240363	0.583407	0.660487	0.827687
cg00530015	NA	0.920974	0.923005	0.926156	0.925184	0.936973	0.681553	0.870213	0.304339	0.603424	0.751649	0.828803
cg14007559	NA	0.937303	0.942373	0.942166	0.945957	0.95236	0.717789	0.87016	0.424647	0.714146	0.75039	0.724337
cg05368595	NA	0.926164	0.923203	0.926992	0.919882	0.929688	0.759858	0.899117	0.408966	0.698195	0.800739	0.872499
cg25162117	NA	0.933791	0.935714	0.936098	0.944058	0.944254	0.789851	0.902077	0.468218	0.755314	0.846126	0.88361
cg07627628	DNMT1	0.942348	0.945782	0.944575	0.947519	0.953088	0.60695	0.651419	0.332055	0.71333	0.851949	0.929852
cg15108958	MTRR	0.917757	0.919688	0.921028	0.880336	0.825084	0.333165	0.638856	0.0616122	0.425623	0.456418	0.823478
cg16524818	NID1	0.867883	0.87237	0.87477	0.955788	0.966536	0.611236	0.886454	0.284869	0.586747	0.548063	0.75711
cg18932740	HSPA1L	0.850379	0.861202	0.860884	0.81474	0.835588	0.392	0.791978	0.129721	0.601131	0.602707	0.770983
cg25508633	SNORD105	0.898878	0.898752	0.902232	0.85996	0.846666	0.585398	0.850346	0.330062	0.596092	0.60683	0.784365
cg01655958	PAPLN	0.87707	0.87629	0.883775	0.924428	0.929563	0.713236	0.843701	0.430846	0.693666	0.765208	0.682676
cg23635663	LIF	0.966882	0.96156	0.970655	0.970309	0.975308	0.771742	0.949632	0.521465	0.922864	0.951662	0.966636
cg09276842	SDF4	0.968978	0.961315	0.974152	0.972219	0.97813	0.517622	0.953389	0.268772	0.83375	0.894617	0.956601
cg03578193	C2orf86	0.941919	0.935267	0.945547	0.939918	0.953903	0.512866	0.906079	0.263819	0.529444	0.511647	0.76403
cg12047375	ATP6V1H	0.923415	0.924685	0.924837	0.936511	0.953028	0.469331	0.486029	0.222089	0.810184	0.820064	0.896686
cg00163459	MKKS	0.903163	0.8978	0.899931	0.70245	0.83384	0.553601	0.900832	0.301159	0.545089	0.554208	0.755883
cg23063070	PVT1	0.926986	0.928804	0.928749	0.898203	0.902985	0.785357	0.844886	0.543212	0.831578	0.845761	0.813209
cg22558389	GPRIN3	0.908202	0.907266	0.910134	0.900129	0.878504	0.691859	0.886282	0.454261	0.726983	0.76398	0.908395
cg26869501	TMPO	0.914562	0.914256	0.91648	0.904075	0.917036	0.680651	0.876316	0.438617	0.668199	0.717816	0.868651
cg01645874	NA	0.934467	0.901426	0.876522	0.939854	0.951542	0.768207	0.892588	0.527556	0.756084	0.829825	0.814183
cg13169863	SGMS2	0.950099	0.950085	0.951098	0.952758	0.956951	0.787574	0.916672	0.565324	0.843261	0.853275	0.910852
cg16071091	NFATC1	0.890608	0.891825	0.896934	0.936634	0.949522	0.45045	0.818968	0.230225	0.587326	0.603496	0.499109
cg13714407	RAPGEF1	0.905745	0.90102	0.906138	0.906437	0.896411	0.381118	0.844906	0.129174	0.426127	0.348721	0.672639
cg02792136	DIP2C	0.866899	0.870275	0.873693	0.870172	0.892039	0.411387	0.774474	0.193348	0.479636	0.43899	0.73734
cg25589070	C6orf105	0.908989	0.912102	0.914701	0.944119	0.924849	0.731141	0.841983	0.513417	0.804274	0.851963	0.855331
cg05933789	NA	0.930175	0.928677	0.937151	0.925404	0.909979	0.371752	0.863278	0.15407	0.490629	0.489154	0.700796
cg16055410	PSORS1C3	0.926333	0.926586	0.932319	0.91448	0.928029	0.567096	0.882961	0.3534	0.602933	0.625559	0.761604
cg09775648	WDR75	0.830903	0.73135	0.728775	0.996884	1	0.46546	0.775133	0.25218	0.646017	0.636432	0.789167
cg27084622	TAGAP	0.906554	0.906106	0.907347	0.885829	0.888972	0.731421	0.853304	0.503505	0.71493	0.730082	0.879285
cg22765178	NCK2	0.918939	0.921561	0.924478	0.924649	0.920866	0.648109	0.865209	0.415733	0.630667	0.626357	0.874465
cg19882886	NA	0.855955	0.859468	0.860409	0.874591	0.851734	0.556121	0.628715	0.349394	0.722181	0.79205	0.711364
cg00219921	CD8A	0.93498	0.934235	0.936988	0.931941	0.946916	0.832202	0.880881	0.830583	0.244941	0.788115	0.930431
cg01002223	NA	0.955715	0.956787	0.958053	0.949893	0.965444	0.899869	0.790399	0.874145	0.547332	0.901236	0.94547
cg22822867	PLEC1	0.899004	0.897408	0.893481	0.888587	0.916739	0.789198	0.762803	0.731166	0.462202	0.685444	0.862287
cg07707056	APOL3	0.945745	0.947432	0.949286	0.940345	0.940434	0.929723	0.926659	0.919625	0.709019	0.922702	0.934533
cg22556056	TSR1	0.925386	0.925988	0.928305	0.910672	0.904454	0.884726	0.835775	0.846215	0.645329	0.889037	0.916645
cg17018879	FAM83H	0.854352	0.85563	0.855446	0.822392	0.853024	0.712624	0.75859	0.633628	0.452141	0.659004	0.775108
cg01474925	RPS6KA2	0.947257	0.95108	0.951526	0.947848	0.950484	0.91218	0.913428	0.89418	0.720435	0.903613	0.94043
cg24422171	CUL3	0.884018	0.879582	0.885768	0.879155	0.888065	0.824667	0.802406	0.804121	0.628768	0.829722	0.841727
cg14094409	DIABLO	0.955407	0.958743	0.956749	0.900818	0.919637	0.633436	0.430202	0.512488	0.123131	0.29442	0.923089
cg16308841	C2orf29	0.850272	0.851137	0.858006	0.822224	0.817502	0.659315	0.533846	0.595604	0.355893	0.525754	0.869005
cg22512531	CRTAM	0.94125	0.945463	0.945198	0.934374	0.95264	0.750906	0.445302	0.683569	0.139189	0.307606	0.927794
cg04394724	C16orf72	0.940229	0.937655	0.940966	0.928164	0.930386	0.762805	0.716888	0.664596	0.509641	0.70203	0.925286
cg16819028	PKP1	0.897811	0.90226	0.906874	0.888738	0.898838	0.832578	0.833449	0.80762	0.648758	0.802371	0.8838
cg09567197	ZNF238	0.952084	0.952744	0.954769	0.964896	0.963553	0.934701	0.933935	0.928381	0.778762	0.953254	0.944214
cg06755448	ZNF276	0.933951	0.935999	0.9388	0.924619	0.917951	0.740614	0.496268	0.512231	0.348722	0.504724	0.923524
cg21093670	NA	0.792029	0.797739	0.796013	0.813678	0.831993	0.470868	0.300493	0.28405	0.142951	0.280854	0.802824
cg03062881	PCNT	0.889669	0.889119	0.893223	0.751306	0.721821	0.752619	0.672521	0.76612	0.314258	0.448944	0.936245
cg08622923	DIABLO	0.886506	0.892076	0.898853	0.838054	0.784342	0.654089	0.54392	0.520832	0.217422	0.34919	0.86241
cg21805118	DIABLO	0.894735	0.901245	0.903223	0.844202	0.839207	0.491425	0.303573	0.356002	0.136903	0.264552	0.792552
cg14392283	LY6E	0.972594	0.973899	0.972471	0.966073	0.969985	0.880093	0.882136	0.86484	0.738721	0.878073	0.908757
cg19627093	ARHGEF10	0.847443	0.846843	0.851151	0.816328	0.909488	0.321566	0.286295	0.330728	0.1605	0.290141	0.379122
cg08876085	ASB1	0.932506	0.932298	0.935183	0.945457	0.946486	0.902742	0.911693	0.882257	0.622005	0.747752	0.921921
cg19529732	DIABLO	0.838321	0.845022	0.839585	0.747905	0.721419	0.348184	0.159373	0.269191	0.0328602	0.158275	0.814888
cg11804414	DIABLO	0.897699	0.90254	0.90332	0.832818	0.74541	0.589593	0.372547	0.447523	0.144993	0.268429	0.85944
cg12673499	TRIM8	0.810298	0.795421	0.802683	0.829402	0.75772	0.6759	0.752049	0.589922	0.252426	0.373753	0.677978
cg12128589	RPS6KB2	0.910365	0.911689	0.914937	0.901045	0.905118	0.779357	0.845675	0.724759	0.579308	0.7002	0.765211
cg04608004	PIK3CD	0.969838	0.962898	0.963099	0.959917	0.954644	0.974353	0.973367	0.974913	0.835483	0.976304	0.979769
cg04274340	SNRPA	0.890866	0.894126	0.896253	0.78487	0.711097	0.797954	0.774926	0.668638	0.551134	0.669755	0.868578
cg02234847	FBRS	0.886313	0.882606	0.889913	0.906038	0.896165	0.78702	0.725828	0.764822	0.611154	0.755915	0.842898
cg00506935	AEN	0.924398	0.923154	0.930493	0.930146	0.928144	0.697651	0.813024	0.705714	0.589564	0.807718	0.795331
cg14506192	DIABLO	0.932434	0.93679	0.942015	0.918883	0.961545	0.649449	0.600682	0.560142	0.203409	0.310575	0.918147
cg10248985	AEN	0.922631	0.926302	0.928184	0.902506	0.91498	0.66039	0.819758	0.655358	0.551306	0.802838	0.806255
cg05039671	RHOH	0.901283	0.905781	0.906953	0.80298	0.721895	0.745842	0.86097	0.673321	0.571164	0.771822	0.913998
cg16253157	CYB561D1	0.909869	0.910468	0.915039	0.89036	0.823573	0.864253	0.75993	0.841597	0.65987	0.773875	0.898072
cg23974120	TRIO	0.937393	0.935505	0.936974	0.928925	0.930205	0.768556	0.892498	0.752934	0.602149	0.695573	0.92453
cg05875239	NA	0.879731	0.866344	0.873147	0.895913	0.915974	0.901523	0.914173	0.916385	0.685952	0.18748	0.869387
cg01144218	RASA3	0.931702	0.931636	0.932896	0.921227	0.92287	0.922339	0.915549	0.922096	0.814679	0.384583	0.919504
cg23015664	MAD1L1	0.938044	0.942711	0.949994	0.946527	0.949785	0.93894	0.941499	0.94511	0.859154	0.449023	0.940352
cg03538296	KIAA1026	0.917535	0.917217	0.914853	0.923162	0.911469	0.884824	0.915086	0.873518	0.674781	0.26756	0.914295
cg15956469	KLRD1	0.93082	0.919611	0.919816	0.922535	0.933697	0.928299	0.937669	0.925358	0.658935	0.257148	0.942018
cg20987610	CDH17	0.861897	0.81112	0.848353	0.977044	0.990994	0.877894	0.915389	0.82045	0.772094	0.386394	0.861959
cg09261289	KLRD1	0.92695	0.929179	0.926754	0.918261	0.934292	0.890246	0.896233	0.859623	0.658764	0.296275	0.91529
cg24430034	NA	0.970444	0.974276	0.976525	0.963853	0.97482	0.955577	0.955596	0.924406	0.797756	0.437318	0.967432
cg10628126	GNLY	0.858047	0.870876	0.87564	0.968476	0.983045	0.671777	0.912127	0.703475	0.664104	0.313961	0.910282
cg06202778	HOPX	0.898174	0.903221	0.906211	0.93358	0.940316	0.904505	0.916364	0.797464	0.57337	0.227802	0.926081
cg27309871	ME3	0.941917	0.944428	0.945659	0.945712	0.943453	0.908413	0.909799	0.866976	0.62539	0.296392	0.914568
cg27274718	ANKRD28	0.93779	0.941166	0.943929	0.953398	0.943959	0.911483	0.925895	0.919624	0.886059	0.559406	0.929772
cg11978441	PER3	0.921326	0.921636	0.922928	0.904261	0.84861	0.797565	0.879852	0.709339	0.625662	0.30528	0.865919
cg19563355	HERC2	0.841896	0.842485	0.848697	0.829409	0.769309	0.873014	0.879906	0.881192	0.699285	0.381269	0.892903
cg21180201	MAD1L1	0.912636	0.911565	0.889165	0.902222	0.891296	0.892074	0.896938	0.819989	0.724973	0.409391	0.860424
cg26573274	NA	0.95625	0.960207	0.961874	0.953321	0.961482	0.940681	0.946407	0.926819	0.81827	0.503376	0.956177
cg15705930	ZNF608	0.868105	0.862429	0.865364	0.822649	0.85926	0.832189	0.841865	0.816671	0.762251	0.449109	0.837237
cg21333217	PLXND1	0.968065	0.962523	0.971658	0.968576	0.975939	0.955436	0.961455	0.929708	0.596626	0.284176	0.971144
cg25040934	RNF141	0.889721	0.889146	0.890717	0.870276	0.843693	0.666784	0.828362	0.570948	0.514855	0.204064	0.827288
cg19915997	COLQ	0.91522	0.92042	0.921576	0.908695	0.910229	0.887466	0.914808	0.849248	0.808826	0.498448	0.89742
cg20671613	KLRA1	0.912782	0.914126	0.912733	0.861881	0.822535	0.911791	0.923993	0.92093	0.734633	0.428013	0.928792
cg00293189	RPL39L	0.941901	0.940836	0.943347	0.9621	0.970606	0.744116	0.920342	0.706127	0.663909	0.359119	0.913566
cg01152567	CMC1	0.798488	0.806712	0.805312	0.911064	0.868589	0.815302	0.859196	0.730402	0.647625	0.343349	0.867722
cg17584530	NA	0.936144	0.937266	0.939548	0.957878	0.960066	0.889639	0.924824	0.881082	0.799785	0.495994	0.889014
cg22488278	ZFYVE28	0.935192	0.936251	0.938475	0.937102	0.948836	0.912115	0.916984	0.893953	0.653112	0.349342	0.854158
cg10206039	SDF4	0.92507	0.926821	0.928516	0.912609	0.912553	0.90511	0.907766	0.891373	0.835068	0.53161	0.911609
cg09363243	SCLT1	0.918985	0.920605	0.919615	0.907712	0.876492	0.885783	0.897419	0.843143	0.736372	0.434988	0.903149
cg14907310	NA	0.905532	0.909439	0.91275	0.878338	0.843894	0.881894	0.903337	0.854722	0.672381	0.371723	0.893798
cg21022395	SHOC2	0.919647	0.897188	0.914248	0.898527	0.844725	0.806798	0.915053	0.702582	0.649319	0.350482	0.731136
cg21828319	RFC2	0.931711	0.928139	0.925993	0.948345	0.944757	0.914907	0.931522	0.923296	0.86632	0.495061	0.793713
cg24410690	SLC15A4	0.90639	0.910322	0.911058	0.902503	0.92056	0.913048	0.925115	0.921721	0.884725	0.587027	0.909989
cg16944958	NA	0.66374	0.739251	0.692139	0.746423	0.842735	0.846012	0.883153	0.668887	0.621223	0.324451	0.695481
cg10502149	ARID5B	0.926951	0.928418	0.928856	0.921337	0.916754	0.86774	0.917387	0.819361	0.68631	0.391831	0.835756
cg13446911	WNK2	0.945074	0.949114	0.949977	0.947313	0.95011	0.931586	0.93344	0.920487	0.719426	0.425297	0.932337
cg25383568	ACTN4	0.93625	0.941179	0.940271	0.923126	0.939098	0.80642	0.920583	0.696987	0.590723	0.299811	0.918667
cg02212339	TRPV1	0.957897	0.956834	0.957776	0.964227	0.967199	0.952092	0.967237	0.945131	0.946427	0.939161	0.0792665
cg07721872	LOC100129637	0.936314	0.942679	0.937907	0.952904	0.961946	0.920874	0.904575	0.91592	0.937389	0.937684	0.0512042
cg17768768	CARD11	0.949096	0.951927	0.950411	0.965501	0.965583	0.955907	0.964409	0.964396	0.955004	0.951074	0.110139
cg00464927	LRP5	0.952024	0.952863	0.960411	0.970218	0.982425	0.964498	0.966802	0.969495	0.958213	0.932826	0.123056
cg11699517	BAHCC1	0.952686	0.962794	0.963824	0.939404	0.95098	0.978125	0.981879	0.98016	0.976235	0.963683	0.13859
cg02665297	WIPI2	0.911664	0.928555	0.920258	0.918864	0.922361	0.919197	0.936426	0.93782	0.91588	0.903972	0.105294
cg04838847	GOLSYN	0.969087	0.972707	0.971252	0.971659	0.977538	0.972667	0.974827	0.972508	0.978504	0.968046	0.175788
cg17232476	SORL1	0.908553	0.915044	0.918048	0.966517	0.959451	0.896754	0.904151	0.896679	0.930017	0.933807	0.118274
cg11774624	AGPAT6	0.947911	0.950938	0.957254	0.954025	0.938728	0.939269	0.950126	0.938266	0.982493	0.955808	0.165167
cg23683962	NA	0.940377	0.943192	0.943709	0.953052	0.94199	0.884808	0.902892	0.88653	0.945842	0.927203	0.144687
cg22281206	INPP5J	0.920817	0.920685	0.92262	0.937214	0.931795	0.89585	0.90176	0.887427	0.899867	0.906268	0.149125
cg13823257	NA	0.911744	0.913533	0.916034	0.91989	0.933073	0.899858	0.901019	0.886397	0.912562	0.899441	0.15745
cg17995557	LHPP	0.916195	0.915712	0.921094	0.923629	0.921045	0.907061	0.908141	0.899308	0.904008	0.81698	0.0924096
cg00762029	IRF2	0.944456	0.945999	0.946794	0.94271	0.948723	0.931352	0.931504	0.926609	0.941062	0.939584	0.206803
cg13915752	CDK19	0.91317	0.915176	0.914265	0.930948	0.894603	0.918169	0.914977	0.913215	0.935949	0.940307	0.182679
cg16396223	PRKAG2	0.916858	0.917465	0.921857	0.926225	0.922806	0.892966	0.897133	0.862216	0.87133	0.862299	0.154364
cg04153882	WIPI2	0.926169	0.923633	0.931509	0.926088	0.84116	0.959041	0.958179	0.950381	0.948683	0.908951	0.137368
cg14331899	CYBASC3	0.902927	0.89683	0.893046	0.94539	0.938123	0.934594	0.94374	0.936664	0.959753	0.944064	0.19247
cg16085171	PITPNM2	0.93574	0.935871	0.941696	0.958201	0.94991	0.911664	0.915425	0.908272	0.947406	0.928852	0.210329
cg15241519	SORL1	0.813297	0.808295	0.80284	0.899	0.908182	0.848478	0.869774	0.847587	0.856575	0.861551	0.107359
cg00867406	TUBB3	0.96631	0.969874	0.978632	0.972242	0.979955	0.959284	0.97079	0.960413	0.950939	0.944122	0.264574
cg23730277	BANK1	0.909445	0.906445	0.913014	0.892648	0.890146	0.898966	0.8927	0.895078	0.907566	0.881171	0.210384
cg08842021	RUNX2	0.932457	0.936659	0.936937	0.881621	0.817831	0.887015	0.929519	0.901806	0.899958	0.823828	0.165409
cg07396047	LOC100129637	0.92039	0.924057	0.922473	0.894152	0.93572	0.857938	0.805207	0.815143	0.847546	0.881868	0.15889
cg04576021	HLA-DOB	0.880822	0.888968	0.889161	0.876439	0.855215	0.931052	0.93955	0.925976	0.986649	0.949277	0.213519
cg24710951	KIAA1949	0.912576	0.921202	0.919399	0.944479	0.935861	0.840768	0.81462	0.825686	0.896465	0.92935	0.176542
cg15823461	TMEM132A	0.887634	0.912857	0.911608	0.882068	0.879323	0.899428	0.912112	0.88455	0.806958	0.834191	0.171792
cg17304531	MIR922	0.926308	0.932551	0.933432	0.93324	0.933975	0.890717	0.902989	0.887359	0.915234	0.908344	0.271938
cg22256853	GCET2	0.912893	0.936696	0.917949	0.93681	0.923188	0.863998	0.901544	0.887284	0.886503	0.833331	0.221444
cg01935086	IQCC	0.849385	0.851516	0.855832	0.911835	0.908215	0.859478	0.86034	0.838982	0.904126	0.890356	0.230624
cg13396060	AKT3	0.860699	0.862832	0.866159	0.880712	0.858879	0.893867	0.839847	0.904052	0.883292	0.853976	0.232607
cg23531049	MAPKBP1	0.843387	0.847905	0.845449	0.876179	0.872574	0.878876	0.798292	0.89338	0.856689	0.733852	0.127679
cg00511027	C7orf50	0.921718	0.922156	0.925162	0.937675	0.942759	0.901043	0.902639	0.889969	0.934881	0.917972	0.289803
cg10854528	SPTBN1	0.951864	0.955502	0.955476	0.958048	0.951188	0.943189	0.944564	0.942452	0.956267	0.955819	0.345764
cg20510988	CNR1	0.866348	0.867267	0.873475	0.857829	0.830202	0.7169	0.81704	0.712957	0.803179	0.811493	0.116884
cg26872907	PARK2	0.103017	0.113748	0.104528	0.964988	0.97189	0.91736	0.929213	0.937036	0.971104	0.8727	0.925168
cg23244761	PARK2	0.177625	0.193129	0.185164	0.995023	0.999585	0.95248	0.959006	0.962027	1	0.947275	0.957922
cg20559385	NA	0.250111	0.225329	0.24405	0.97918	1	0.488857	0.863352	0.297408	0.63923	0.574559	0.728772
cg23146741	RNF170	0.245739	0.257546	0.286608	0.962897	0.995638	0.79785	0.885486	0.797067	0.938445	0.833166	0.791281
cg19835973	LILRA6	0.270148	0.254415	0.229655	0.96622	0.975218	0.934949	0.952987	0.90301	0.963087	0.877292	0.942374
cg13430807	MTMR11	0.285144	0.271553	0.299506	0.979561	0.984962	0.897088	0.907992	0.895622	0.999612	0.917484	0.878602
cg21459713	ERICH1	0.263967	0.269713	0.27312	0.938833	0.959742	0.836557	0.868659	0.815449	0.898525	0.886522	0.879571
cg10558233	NA	0.294511	0.296641	0.331903	0.959204	1	0.721871	0.829226	0.467222	0.897781	0.886658	0.785522
cg24788483	TCF7L2	0.225526	0.24741	0.212284	0.891863	0.910596	0.875497	0.836378	0.875053	0.969082	0.872483	0.92724
cg05923857	TCF7L2	0.163272	0.165619	0.152799	0.828625	0.844211	0.814072	0.7441	0.81144	0.940309	0.853692	0.897075
cg14285788	SFT2D3	0.31822	0.294036	0.296007	0.968331	0.951227	0.727005	0.834023	0.67496	0.845164	0.806687	0.585859
cg24680570	NA	0.336999	0.306641	0.291668	0.952866	0.992648	0.601211	0.872538	0.543066	0.808365	0.765303	0.752533
cg20918393	NA	0.358267	0.354367	0.278354	0.959644	0.999889	0.949091	0.962419	0.954723	1	0.982723	0.960829
cg03281139	NFIC	0.199087	0.132579	0.102191	0.816434	0.800732	0.871638	0.954055	0.824646	0.847238	0.758977	0.524341
cg23719713	GCNT2	0.311134	0.236923	0.259527	0.901539	0.923692	0.863453	0.908476	0.860039	0.875189	0.812579	0.86815
cg05492387	RAP1GDS1	0.382849	0.336838	0.414473	0.985123	1	0.239747	0.501135	0.363175	0.661667	0.599913	0.311885
cg06639053	NA	0.312367	0.248036	0.264504	0.891208	0.910515	0.262749	0.680609	0.273664	0.56403	0.534236	0.620696
cg05613718	NA	0.845076	0.855833	0.853076	0.0817234	0.0525025	0.859385	0.875625	0.825588	0.531453	0.217529	0.92127
cg05398700	WDR20	0.782473	0.794449	0.782517	0.0430824	0	0.981828	0.987279	0.99117	0.86868	0.872381	0.958595
cg05486872	MYOM1	0.736285	0.738557	0.742123	0.0387708	0.000161017	0.858607	0.899735	0.882412	0.673059	0.385232	0.85934
cg00335124	PDE4D	0.783901	0.809955	0.803467	0.101067	0.064658	0.71993	0.7493	0.730806	0.642572	0.54573	0.934661
cg12102235	NA	0.659787	0.694904	0.686878	0.00547215	0.00391367	0.276734	0.0874987	0.26045	0.167945	0.491834	0.304788
cg14364797	FNBP1	0.717602	0.766796	0.748951	0.144897	0.053474	0.30019	0.159279	0.0928931	0.0111069	0.0451097	0.522299
cg09719956	SNORA1	0.770041	0.781848	0.779696	0.147576	0.151899	0.763175	0.865244	0.663084	0.689759	0.693927	0.801175
cg26509250	NA	0.750381	0.761948	0.769336	0.160015	0.106652	0.851988	0.828228	0.728456	0.754388	0.662215	0.374452
cg06867755	CUL3	0.843654	0.851787	0.847245	0.229288	0.235188	0.927758	0.953161	0.938757	0.937582	0.925109	0.94472
cg08182454	NA	0.71974	0.731442	0.73958	0.141631	0.116537	0.320457	0.706207	0.263339	0.434912	0.415397	0.830377
cg14066298	TRIM39	0.770206	0.707945	0.499403	0.160251	0.203168	0.921175	0.962848	0.906561	0.819935	0.820199	0.927607
cg06230847	TRIM39	0.880848	0.883472	0.872992	0.37816	0.381126	0.958329	0.9565	0.952975	0.928072	0.925158	0.953816
cg09391405	NCK2	0.594679	0.616053	0.63092	0.131783	0.0885974	0.278242	0.239834	0.231651	0.198965	0.371931	0.344969
cg03798942	FLI1	0.650686	0.662222	0.615764	0.193786	0.135822	0.194178	0.171411	0.11898	0.192547	0.218763	0.837761
cg00008671	FAM190B	0.740213	0.753878	0.757853	0.264967	0.270086	0.346346	0.2323	0.235273	0.315991	0.336854	0.765035
cg09247619	PTPRC	0.791417	0.806799	0.805865	0.314047	0.324328	0.457492	0.858355	0.263464	0.476426	0.407249	0.761497
cg03094134	TRIM39	0.743504	0.678904	0.585616	0.231173	0.250385	0.885749	0.887677	0.871932	0.850156	0.855093	0.891808
