# Supplementary material for: MethylResolver—a method for deconvoluting bulk DNA methylation profiles into known and unknown cell contents
Source: Commun Biol. 2020 Aug 3;3:422. doi: 10.1038/s42003-020-01146-2 (PMC7400544; doi:10.1038/s42003-020-01146-2)
Supplement: Supplementary file 7 — Supplementary Data 3 [file 42003_2020_1146_MOESM7_ESM.xlsx]

## Sheet: SupplementaryData3
Supplementary Data 3. Samples used to build MethylResolver comprehensive leukocyte methylation reference signature with ages and ethnicities of individuals indicated.
Cell Type	Study	Pubmed ID	Samples	Sorting marker(s)		Cell Type	Study	Pubmed ID	Sample	Age	Gender	Ethncity
Monocytes (37 Samples)	GSE71837	26758199	3	isolated using MACS CD14 microbeads (Milteny) from peripheral blood mononuclear cells		Monocytes	GSE71837	26758199	GSM1846578	N/A - anonymous donors	N/A - anonymous donors	N/A - anonymous donors
	GSE59250	23950730	28	CD14+ monocytes were isolated from ∼5 ml each of freshly collected peripheral blood using positive selection by antigen-specific Dynabeads (Invitrogen)		Monocytes	GSE71837	26758199	GSM1846579	N/A - anonymous donors	N/A - anonymous donors	N/A - anonymous donors
	GSE35069	22848472	6	anti-CD14 magnetic-activated cell sorting		Monocytes	GSE71837	26758199	GSM1846580	N/A - anonymous donors	N/A - anonymous donors	N/A - anonymous donors
Immature Dendritic cells (3 Samples)	GSE71837	26758199	3	CD14 Mon (GSE71837) cells treated with IL4/ GM-CSF for 96 h		Monocytes	GSE59250	23950730	GSM1431412	23	F	AA
Activated/Mature Dendritic cells (3 Samples)	GSE71837	26758199	3	iDC (GSE71837) treated with LPS for 24 h		Monocytes	GSE59250	23950730	GSM1431419	25	F	AA
Immature Macrophages (3 Samples)	GSE71837	26758199	3	CD14 Mon (GSE71837) cells treated with GM-CSF for 96 h		Monocytes	GSE59250	23950730	GSM1431420	28	F	EA
Activated/Mature Macrophages (3 Samples)	GSE71837	26758199	3	iMAC (GSE71837) treated with LPS for 24 h		Monocytes	GSE59250	23950730	GSM1431421	25	F	AA
Neutrophils (6 Samples)	GSE35069	22848472	6	anti-CD16 antibodies		Monocytes	GSE59250	23950730	GSM1431422	40	F	AA
Eosinophils (6 Samples)	GSE35069	22848472	6	untouched protocol (Eosinophil isolation kit II, Miltenyi Biotech, Germany)		Monocytes	GSE59250	23950730	GSM1431423	22	F	EA
Tregs (18 Samples)	GSE59250	23950730	18	CD4+CD25+CD127-		Monocytes	GSE59250	23950730	GSM1431430	24	F	AA
Naïve CD4 T cells (17 Samples)	GSE59250	23950730	17	CD4+CD45RA+RO-		Monocytes	GSE59250	23950730	GSM1431431	32	F	AA
Memory CD4 T cells (16 Samples)	GSE59250	23950730	16	CD4+CD45RA-RO+		Monocytes	GSE59250	23950730	GSM1431432	23	F	EA
CD8 T cells (6 Samples)	GSE35069	22848472	6	positive selection using anti-CD8 antibodies coupled to paramagnetic beads		Monocytes	GSE59250	23950730	GSM1431433	34	F	AA
NK cells (6 Samples)	GSE35069	22848472	6	positive selection using anti-CD56 antibodies coupled to paramagnetic beads		Monocytes	GSE59250	23950730	GSM1431435	22	F	AA
B Cells (62 Samples)	GSE35069	22848472	6	positive selection using anti-CD19 antibodies coupled to paramagnetic beads		Monocytes	GSE59250	23950730	GSM1431442	25	F	EA
	GSE59250	23950730	56	CD19+ B-cells were isolated from ∼5 ml each of freshly collected peripheral blood using positive selection by antigen-specific Dynabeads (Invitrogen)		Monocytes	GSE59250	23950730	GSM1431443	38	F	EA
						Monocytes	GSE59250	23950730	GSM1431444	37	M	AA
						Monocytes	GSE59250	23950730	GSM1431445	36	F	EA
						Monocytes	GSE59250	23950730	GSM1431446	44	F	EA
						Monocytes	GSE59250	23950730	GSM1431454	25	F	AA
						Monocytes	GSE59250	23950730	GSM1431455	37	F	EA
						Monocytes	GSE59250	23950730	GSM1431456	31	F	AA
						Monocytes	GSE59250	23950730	GSM1431457	24	M	AA
						Monocytes	GSE59250	23950730	GSM1431458	22	F	EA
						Monocytes	GSE59250	23950730	GSM1431459	32	F	AA
						Monocytes	GSE59250	23950730	GSM1431460	35	M	EA
						Monocytes	GSE59250	23950730	GSM1431461	51	M	EA
						Monocytes	GSE59250	23950730	GSM1431462	65	F	EA
						Monocytes	GSE59250	23950730	GSM1431463	30	M	EA
						Monocytes	GSE59250	23950730	GSM1431464	41	F	AA
						Monocytes	GSE59250	23950730	GSM1431465	34	F	AA
						Monocytes	GSE35069	22848472	GSM861665	38±13.6 years	M	N/A
						Monocytes	GSE35069	22848472	GSM861665	38±13.6 years	M	N/A
						Monocytes	GSE35069	22848472	GSM861665	38±13.6 years	M	N/A
						Monocytes	GSE35069	22848472	GSM861665	38±13.6 years	M	N/A
						Monocytes	GSE35069	22848472	GSM861665	38±13.6 years	M	N/A
						Monocytes	GSE35069	22848472	GSM861665	38±13.6 years	M	N/A
						Immature Dendritic cells	GSE71837	26758199	GSM1846581	N/A - anonymous donors	N/A - anonymous donors	N/A - anonymous donors
						Immature Dendritic cells	GSE71837	26758199	GSM1846582	N/A - anonymous donors	N/A - anonymous donors	N/A - anonymous donors
						Immature Dendritic cells	GSE71837	26758199	GSM1846583	N/A - anonymous donors	N/A - anonymous donors	N/A - anonymous donors
						Activated/Mature Dendritic cells	GSE71837	26758199	GSM1846584	N/A - anonymous donors	N/A - anonymous donors	N/A - anonymous donors
						Activated/Mature Dendritic cells	GSE71837	26758199	GSM1846585	N/A - anonymous donors	N/A - anonymous donors	N/A - anonymous donors
						Activated/Mature Dendritic cells	GSE71837	26758199	GSM1846586	N/A - anonymous donors	N/A - anonymous donors	N/A - anonymous donors
						Immature Macrophages	GSE71837	26758199	GSM1846587	N/A - anonymous donors	N/A - anonymous donors	N/A - anonymous donors
						Immature Macrophages	GSE71837	26758199	GSM1846588	N/A - anonymous donors	N/A - anonymous donors	N/A - anonymous donors
						Immature Macrophages	GSE71837	26758199	GSM1846589	N/A - anonymous donors	N/A - anonymous donors	N/A - anonymous donors
						Activated/Mature Macrophages	GSE71837	26758199	GSM1846590	N/A - anonymous donors	N/A - anonymous donors	N/A - anonymous donors
						Activated/Mature Macrophages	GSE71837	26758199	GSM1846591	N/A - anonymous donors	N/A - anonymous donors	N/A - anonymous donors
						Activated/Mature Macrophages	GSE71837	26758199	GSM1846592	N/A - anonymous donors	N/A - anonymous donors	N/A - anonymous donors
						Neutrophils	GSE35069	22848472	GSM861683	38±13.6 years	M	N/A
						Neutrophils	GSE35069	22848472	GSM861684	38±13.6 years	M	N/A
						Neutrophils	GSE35069	22848472	GSM861685	38±13.6 years	M	N/A
						Neutrophils	GSE35069	22848472	GSM861686	38±13.6 years	M	N/A
						Neutrophils	GSE35069	22848472	GSM861687	38±13.6 years	M	N/A
						Neutrophils	GSE35069	22848472	GSM861688	38±13.6 years	M	N/A
						Eosinophils	GSE35069	22848472	GSM861689	38±13.6 years	M	N/A
						Eosinophils	GSE35069	22848472	GSM861690	38±13.6 years	M	N/A
						Eosinophils	GSE35069	22848472	GSM861691	38±13.6 years	M	N/A
						Eosinophils	GSE35069	22848472	GSM861692	38±13.6 years	M	N/A
						Eosinophils	GSE35069	22848472	GSM861693	38±13.6 years	M	N/A
						Eosinophils	GSE35069	22848472	GSM861694	38±13.6 years	M	N/A
						Tregs	GSE59250	23950730	GSM1431818	45	F	AA
						Tregs	GSE59250	23950730	GSM1431824	N/A	N/A	N/A
						Tregs	GSE59250	23950730	GSM1431829	N/A	N/A	N/A
						Tregs	GSE59250	23950730	GSM1431835	N/A	N/A	N/A
						Tregs	GSE59250	23950730	GSM1431837	N/A	N/A	N/A
						Tregs	GSE59250	23950730	GSM1431842	33	F	AA
						Tregs	GSE59250	23950730	GSM1431843	N/A	N/A	N/A
						Tregs	GSE59250	23950730	GSM1431845	N/A	N/A	N/A
						Tregs	GSE59250	23950730	GSM1431847	N/A	N/A	N/A
						Tregs	GSE59250	23950730	GSM1431849	N/A	N/A	N/A
						Tregs	GSE59250	23950730	GSM1431851	N/A	N/A	N/A
						Tregs	GSE59250	23950730	GSM1431853	N/A	N/A	N/A
						Tregs	GSE59250	23950730	GSM1431855	N/A	N/A	N/A
						Tregs	GSE59250	23950730	GSM1431857	N/A	N/A	N/A
						Tregs	GSE59250	23950730	GSM1431859	N/A	N/A	N/A
						Tregs	GSE59250	23950730	GSM1431860	N/A	N/A	N/A
						Tregs	GSE59250	23950730	GSM1431867	41	F	AA
						Tregs	GSE59250	23950730	GSM1431868	N/A	N/A	N/A
						Naïve CD4 T cells	GSE59250	23950730	GSM1431763	45	F	AA
						Naïve CD4 T cells	GSE59250	23950730	GSM1431765	N/A	N/A	N/A
						Naïve CD4 T cells	GSE59250	23950730	GSM1431767	N/A	N/A	N/A
						Naïve CD4 T cells	GSE59250	23950730	GSM1431769	N/A	N/A	N/A
						Naïve CD4 T cells	GSE59250	23950730	GSM1431771	N/A	N/A	N/A
						Naïve CD4 T cells	GSE59250	23950730	GSM1431775	33	F	AA
						Naïve CD4 T cells	GSE59250	23950730	GSM1431776	N/A	N/A	N/A
						Naïve CD4 T cells	GSE59250	23950730	GSM1431778	N/A	N/A	N/A
						Naïve CD4 T cells	GSE59250	23950730	GSM1431782	N/A	N/A	N/A
						Naïve CD4 T cells	GSE59250	23950730	GSM1431784	N/A	N/A	N/A
						Naïve CD4 T cells	GSE59250	23950730	GSM1431786	N/A	N/A	N/A
						Naïve CD4 T cells	GSE59250	23950730	GSM1431788	N/A	N/A	N/A
						Naïve CD4 T cells	GSE59250	23950730	GSM1431790	N/A	N/A	N/A
						Naïve CD4 T cells	GSE59250	23950730	GSM1431794	N/A	N/A	N/A
						Naïve CD4 T cells	GSE59250	23950730	GSM1431796	N/A	N/A	N/A
						Naïve CD4 T cells	GSE59250	23950730	GSM1431799	N/A	N/A	N/A
						Naïve CD4 T cells	GSE59250	23950730	GSM1431803	N/A	N/A	N/A
						Memory CD4 T cells	GSE59250	23950730	GSM1431723	N/A	N/A	N/A
						Memory CD4 T cells	GSE59250	23950730	GSM1431725	33	F	AA
						Memory CD4 T cells	GSE59250	23950730	GSM1431727	45	F	AA
						Memory CD4 T cells	GSE59250	23950730	GSM1431731	N/A	N/A	N/A
						Memory CD4 T cells	GSE59250	23950730	GSM1431733	N/A	N/A	N/A
						Memory CD4 T cells	GSE59250	23950730	GSM1431734	N/A	N/A	N/A
						Memory CD4 T cells	GSE59250	23950730	GSM1431736	N/A	N/A	N/A
						Memory CD4 T cells	GSE59250	23950730	GSM1431738	N/A	N/A	N/A
						Memory CD4 T cells	GSE59250	23950730	GSM1431740	N/A	N/A	N/A
						Memory CD4 T cells	GSE59250	23950730	GSM1431742	N/A	N/A	N/A
						Memory CD4 T cells	GSE59250	23950730	GSM1431744	N/A	N/A	N/A
						Memory CD4 T cells	GSE59250	23950730	GSM1431746	N/A	N/A	N/A
						Memory CD4 T cells	GSE59250	23950730	GSM1431748	N/A	N/A	N/A
						Memory CD4 T cells	GSE59250	23950730	GSM1431750	N/A	N/A	N/A
						Memory CD4 T cells	GSE59250	23950730	GSM1431751	N/A	N/A	N/A
						Memory CD4 T cells	GSE59250	23950730	GSM1431759	N/A	N/A	N/A
						CD8 T cells	GSE35069	22848472	GSM861659	38±13.6 years	M	N/A
						CD8 T cells	GSE35069	22848472	GSM861660	38±13.6 years	M	N/A
						CD8 T cells	GSE35069	22848472	GSM861661	38±13.6 years	M	N/A
						CD8 T cells	GSE35069	22848472	GSM861662	38±13.6 years	M	N/A
						CD8 T cells	GSE35069	22848472	GSM861663	38±13.6 years	M	N/A
						CD8 T cells	GSE35069	22848472	GSM861664	38±13.6 years	M	N/A
						NK cells	GSE35069	22848472	GSM861677	38±13.6 years	M	N/A
						NK cells	GSE35069	22848472	GSM861678	38±13.6 years	M	N/A
						NK cells	GSE35069	22848472	GSM861679	38±13.6 years	M	N/A
						NK cells	GSE35069	22848472	GSM861680	38±13.6 years	M	N/A
						NK cells	GSE35069	22848472	GSM861681	38±13.6 years	M	N/A
						NK cells	GSE35069	22848472	GSM861682	38±13.6 years	M	N/A
						B cells	GSE35069	22848472	GSM861671	38±13.6 years	M	N/A
						B cells	GSE35069	22848472	GSM861672	38±13.6 years	M	N/A
						B cells	GSE35069	22848472	GSM861673	38±13.6 years	M	N/A
						B cells	GSE35069	22848472	GSM861674	38±13.6 years	M	N/A
						B cells	GSE35069	22848472	GSM861675	38±13.6 years	M	N/A
						B cells	GSE35069	22848472	GSM861676	38±13.6 years	M	N/A
						B cells	GSE59250	23950730	GSM1431572	29	F	EA
						B cells	GSE59250	23950730	GSM1431573	32	F	AA
						B cells	GSE59250	23950730	GSM1431580	32	M	AA
						B cells	GSE59250	23950730	GSM1431581	28	F	EA
						B cells	GSE59250	23950730	GSM1431582	26	F	AA
						B cells	GSE59250	23950730	GSM1431583	33	F	AA
						B cells	GSE59250	23950730	GSM1431584	32	F	AA
						B cells	GSE59250	23950730	GSM1431585	21	F	EA
						B cells	GSE59250	23950730	GSM1431592	27	F	AA
						B cells	GSE59250	23950730	GSM1431593	31	F	AA
						B cells	GSE59250	23950730	GSM1431594	22	M	AA
						B cells	GSE59250	23950730	GSM1431595	28	F	AA
						B cells	GSE59250	23950730	GSM1431596	33	F	AA
						B cells	GSE59250	23950730	GSM1431597	27	M	EA
						B cells	GSE59250	23950730	GSM1431604	33	M	EA
						B cells	GSE59250	23950730	GSM1431605	24	M	EA
						B cells	GSE59250	23950730	GSM1431606	26	M	EA
						B cells	GSE59250	23950730	GSM1431607	26	F	AA
						B cells	GSE59250	23950730	GSM1431608	38	F	AA
						B cells	GSE59250	23950730	GSM1431609	25	F	AA
						B cells	GSE59250	23950730	GSM1431615	48	F	AA
						B cells	GSE59250	23950730	GSM1431616	21	F	EA
						B cells	GSE59250	23950730	GSM1431617	31	M	EA
						B cells	GSE59250	23950730	GSM1431618	34	F	AA
						B cells	GSE59250	23950730	GSM1431619	26	M	AA
						B cells	GSE59250	23950730	GSM1431620	35	M	AA
						B cells	GSE59250	23950730	GSM1431627	25	F	AA
						B cells	GSE59250	23950730	GSM1431628	28	F	EA
						B cells	GSE59250	23950730	GSM1431629	25	F	AA
						B cells	GSE59250	23950730	GSM1431630	40	F	AA
						B cells	GSE59250	23950730	GSM1431631	22	F	EA
						B cells	GSE59250	23950730	GSM1431632	23	F	AA
						B cells	GSE59250	23950730	GSM1431637	24	F	AA
						B cells	GSE59250	23950730	GSM1431638	32	F	AA
						B cells	GSE59250	23950730	GSM1431639	23	F	EA
						B cells	GSE59250	23950730	GSM1431640	34	F	AA
						B cells	GSE59250	23950730	GSM1431641	24	F	EA
						B cells	GSE59250	23950730	GSM1431642	22	F	AA
						B cells	GSE59250	23950730	GSM1431647	25	F	EA
						B cells	GSE59250	23950730	GSM1431648	38	F	EA
						B cells	GSE59250	23950730	GSM1431649	37	M	AA
						B cells	GSE59250	23950730	GSM1431650	36	F	EA
						B cells	GSE59250	23950730	GSM1431651	44	F	EA
						B cells	GSE59250	23950730	GSM1431659	25	F	AA
						B cells	GSE59250	23950730	GSM1431660	37	F	EA
						B cells	GSE59250	23950730	GSM1431661	31	F	AA
						B cells	GSE59250	23950730	GSM1431662	24	M	AA
						B cells	GSE59250	23950730	GSM1431663	21	F	EA
						B cells	GSE59250	23950730	GSM1431665	27	F	AA
						B cells	GSE59250	23950730	GSM1431667	45	F	AA
						B cells	GSE59250	23950730	GSM1431669	22	F	AA
						B cells	GSE59250	23950730	GSM1431670	41	F	AA
						B cells	GSE59250	23950730	GSM1431671	34	F	AA
						B cells	GSE59250	23950730	GSM1431672	51	M	EA
						B cells	GSE59250	23950730	GSM1431673	65	F	EA
						B cells	GSE59250	23950730	GSM1431674	30	M	EA
