# Supplementary material for: MethylResolver—a method for deconvoluting bulk DNA methylation profiles into known and unknown cell contents
Source: Commun Biol. 2020 Aug 3;3:422. doi: 10.1038/s42003-020-01146-2 (PMC7400544; doi:10.1038/s42003-020-01146-2)
Supplement: Supplementary file 8 — Supplementary Data 4 [file 42003_2020_1146_MOESM8_ESM.xlsx]

## Sheet: SupplementaryData4
Supplementary Data 4. Ground truth fractions from reconstructed mixtures of purified human leukocytes and FACs fractions from adult human whole blood.
Accession	Status	CD4 T	CD8 T	B Cell	NK Cell	Monocyte	Granulocyte	Total
GSM2059592	Reconstructed	0.13	0.11	0.16	0.12	0.23	0.25	1
GSM2059593	Reconstructed	0.07	0.19	0.19	0.15	0.19	0.21	1
GSM2059594	Reconstructed	0.06	0.33	0.08	0.11	0.19	0.23	1
GSM2059595	Reconstructed	0.16	0.29	0.07	0.15	0.22	0.11	1
GSM2059596	Reconstructed	0.11	0.2	0.2	0.22	0.1	0.17	1
GSM2059597	Reconstructed	0.18	0.13	0.26	0.15	0.22	0.06	1
GSM2059598	Reconstructed	0.13	0.02	0.01	0.04	0.05	0.75	1
GSM2059599	Reconstructed	0.16	0.11	0.01	0.02	0.07	0.63	1
GSM2059600	Reconstructed	0.09	0.06	0.02	0	0.1	0.73	1
GSM2059601	Reconstructed	0.14	0.08	0.02	0.03	0.06	0.67	1
GSM2059602	Reconstructed	0.12	0.05	0.06	0.07	0.04	0.66	1
GSM2059603	Reconstructed	0.15	0.04	0.04	0.02	0.05	0.7	1
GSM2059604	Whole Blood	0.2437	0.1231	0.0662	0.0246	0.0549	0.3996	0.9121
GSM2059605	Whole Blood	0.1196	0.0587	0.0426	0.0275	0.0604	0.6619	0.9707
GSM2059606	Whole Blood	0.181	0.0986	0.0478	0.0475	0.0521	0.4657	0.8927
GSM2059607	Whole Blood	0.1619	0.1526	0.0591	0.0481	0.0867	0.4406	0.949
GSM2059608	Whole Blood	0.1817	0.0617	0.0177	0.0194	0.0614	0.5906	0.9325
GSM2059609	Whole Blood	0.11	0.0472	0.0396	0.0262	0.0596	0.6783	0.9609
