# Supplementary material for: MethylResolver—a method for deconvoluting bulk DNA methylation profiles into known and unknown cell contents
Source: Commun Biol. 2020 Aug 3;3:422. doi: 10.1038/s42003-020-01146-2 (PMC7400544; doi:10.1038/s42003-020-01146-2)
Supplement: Supplementary file 9 — Supplementary Data 5 [file 42003_2020_1146_MOESM9_ESM.xlsx]

## Sheet: SupplementaryData5
Supplementary Data 5. Human whole blood true-positive samples used for determining significance threshold and false-positive rate.
Study	Accession	Pubmed ID	Orangism	Disease Status	Patient Status	Age	Gender	Smoking Status	Tissue
GSE42861	GSM1051525	23334450; 29921915	Homo sapiens	disease state: rheumatoid arthritis	subject: Patient	age: 67	gender: f	smoking status: current	Peripheral Blood Leukocytes
GSE42861	GSM1051526	23334450; 29921915	Homo sapiens	disease state: rheumatoid arthritis	subject: Patient	age: 49	gender: f	smoking status: current	Peripheral Blood Leukocytes
GSE42861	GSM1051527	23334450; 29921915	Homo sapiens	disease state: rheumatoid arthritis	subject: Patient	age: 53	gender: f	smoking status: ex	Peripheral Blood Leukocytes
GSE42861	GSM1051528	23334450; 29921915	Homo sapiens	disease state: rheumatoid arthritis	subject: Patient	age: 62	gender: f	smoking status: current	Peripheral Blood Leukocytes
GSE42861	GSM1051529	23334450; 29921915	Homo sapiens	disease state: rheumatoid arthritis	subject: Patient	age: 33	gender: f	smoking status: never	Peripheral Blood Leukocytes
GSE42861	GSM1051530	23334450; 29921915	Homo sapiens	disease state: rheumatoid arthritis	subject: Patient	age: 59	gender: f	smoking status: current	Peripheral Blood Leukocytes
GSE42861	GSM1051531	23334450; 29921915	Homo sapiens	disease state: rheumatoid arthritis	subject: Patient	age: 66	gender: f	smoking status: never	Peripheral Blood Leukocytes
GSE42861	GSM1051532	23334450; 29921915	Homo sapiens	disease state: rheumatoid arthritis	subject: Patient	age: 51	gender: f	smoking status: ex	Peripheral Blood Leukocytes
GSE42861	GSM1051533	23334450; 29921915	Homo sapiens	disease state: Normal	subject: Normal	age: 55	gender: m	smoking status: current	Peripheral Blood Leukocytes
GSE42861	GSM1051534	23334450; 29921915	Homo sapiens	disease state: Normal	subject: Normal	age: 37	gender: m	smoking status: never	Peripheral Blood Leukocytes
GSE42861	GSM1051535	23334450; 29921915	Homo sapiens	disease state: Normal	subject: Normal	age: 31	gender: m	smoking status: na	Peripheral Blood Leukocytes
GSE42861	GSM1051536	23334450; 29921915	Homo sapiens	disease state: Normal	subject: Normal	age: 59	gender: m	smoking status: ex	Peripheral Blood Leukocytes
GSE42861	GSM1051537	23334450; 29921915	Homo sapiens	disease state: Normal	subject: Normal	age: 49	gender: m	smoking status: ex	Peripheral Blood Leukocytes
GSE42861	GSM1051538	23334450; 29921915	Homo sapiens	disease state: Normal	subject: Normal	age: 47	gender: m	smoking status: ex	Peripheral Blood Leukocytes
GSE42861	GSM1051539	23334450; 29921915	Homo sapiens	disease state: Normal	subject: Normal	age: 69	gender: m	smoking status: never	Peripheral Blood Leukocytes
GSE42861	GSM1051540	23334450; 29921915	Homo sapiens	disease state: Normal	subject: Normal	age: 68	gender: m	smoking status: occasional	Peripheral Blood Leukocytes
GSE42861	GSM1051541	23334450; 29921915	Homo sapiens	disease state: Normal	subject: Normal	age: 69	gender: m	smoking status: current	Peripheral Blood Leukocytes
GSE42861	GSM1051542	23334450; 29921915	Homo sapiens	disease state: Normal	subject: Normal	age: 66	gender: m	smoking status: current	Peripheral Blood Leukocytes
GSE42861	GSM1051543	23334450; 29921915	Homo sapiens	disease state: Normal	subject: Normal	age: 58	gender: m	smoking status: current	Peripheral Blood Leukocytes
GSE42861	GSM1051544	23334450; 29921915	Homo sapiens	disease state: Normal	subject: Normal	age: 62	gender: m	smoking status: ex	Peripheral Blood Leukocytes
GSE42861	GSM1051545	23334450; 29921915	Homo sapiens	disease state: Normal	subject: Normal	age: 53	gender: m	smoking status: ex	Peripheral Blood Leukocytes
GSE42861	GSM1051546	23334450; 29921915	Homo sapiens	disease state: rheumatoid arthritis	subject: Patient	age: 53	gender: m	smoking status: ex	Peripheral Blood Leukocytes
GSE42861	GSM1051547	23334450; 29921915	Homo sapiens	disease state: rheumatoid arthritis	subject: Patient	age: 53	gender: m	smoking status: occasional	Peripheral Blood Leukocytes
GSE42861	GSM1051548	23334450; 29921915	Homo sapiens	disease state: rheumatoid arthritis	subject: Patient	age: 48	gender: m	smoking status: never	Peripheral Blood Leukocytes
GSE42861	GSM1051549	23334450; 29921915	Homo sapiens	disease state: Normal	subject: Normal	age: 42	gender: f	smoking status: occasional	Peripheral Blood Leukocytes
GSE42861	GSM1051550	23334450; 29921915	Homo sapiens	disease state: Normal	subject: Normal	age: 58	gender: f	smoking status: current	Peripheral Blood Leukocytes
GSE42861	GSM1051551	23334450; 29921915	Homo sapiens	disease state: Normal	subject: Normal	age: 67	gender: f	smoking status: ex	Peripheral Blood Leukocytes
GSE42861	GSM1051552	23334450; 29921915	Homo sapiens	disease state: Normal	subject: Normal	age: 60	gender: f	smoking status: current	Peripheral Blood Leukocytes
GSE42861	GSM1051553	23334450; 29921915	Homo sapiens	disease state: Normal	subject: Normal	age: 62	gender: f	smoking status: current	Peripheral Blood Leukocytes
GSE42861	GSM1051554	23334450; 29921915	Homo sapiens	disease state: rheumatoid arthritis	subject: Patient	age: 49	gender: m	smoking status: ex	Peripheral Blood Leukocytes
GSE42861	GSM1051555	23334450; 29921915	Homo sapiens	disease state: Normal	subject: Normal	age: 61	gender: f	smoking status: never	Peripheral Blood Leukocytes
GSE42861	GSM1051556	23334450; 29921915	Homo sapiens	disease state: Normal	subject: Normal	age: 58	gender: f	smoking status: current	Peripheral Blood Leukocytes
GSE42861	GSM1051557	23334450; 29921915	Homo sapiens	disease state: Normal	subject: Normal	age: 54	gender: f	smoking status: ex	Peripheral Blood Leukocytes
GSE42861	GSM1051558	23334450; 29921915	Homo sapiens	disease state: Normal	subject: Normal	age: 32	gender: f	smoking status: occasional	Peripheral Blood Leukocytes
GSE42861	GSM1051559	23334450; 29921915	Homo sapiens	disease state: Normal	subject: Normal	age: 55	gender: f	smoking status: current	Peripheral Blood Leukocytes
GSE42861	GSM1051560	23334450; 29921915	Homo sapiens	disease state: Normal	subject: Normal	age: 52	gender: f	smoking status: never	Peripheral Blood Leukocytes
GSE42861	GSM1051561	23334450; 29921915	Homo sapiens	disease state: Normal	subject: Normal	age: 63	gender: f	smoking status: current	Peripheral Blood Leukocytes
GSE42861	GSM1051562	23334450; 29921915	Homo sapiens	disease state: Normal	subject: Normal	age: 55	gender: f	smoking status: occasional	Peripheral Blood Leukocytes
GSE42861	GSM1051563	23334450; 29921915	Homo sapiens	disease state: Normal	subject: Normal	age: 31	gender: f	smoking status: never	Peripheral Blood Leukocytes
GSE42861	GSM1051564	23334450; 29921915	Homo sapiens	disease state: Normal	subject: Normal	age: 54	gender: f	smoking status: ex	Peripheral Blood Leukocytes
GSE42861	GSM1051565	23334450; 29921915	Homo sapiens	disease state: Normal	subject: Normal	age: 51	gender: f	smoking status: current	Peripheral Blood Leukocytes
GSE42861	GSM1051566	23334450; 29921915	Homo sapiens	disease state: Normal	subject: Normal	age: 53	gender: f	smoking status: current	Peripheral Blood Leukocytes
GSE42861	GSM1051567	23334450; 29921915	Homo sapiens	disease state: Normal	subject: Normal	age: 37	gender: f	smoking status: ex	Peripheral Blood Leukocytes
GSE42861	GSM1051568	23334450; 29921915	Homo sapiens	disease state: Normal	subject: Normal	age: 48	gender: f	smoking status: never	Peripheral Blood Leukocytes
GSE42861	GSM1051569	23334450; 29921915	Homo sapiens	disease state: Normal	subject: Normal	age: 31	gender: f	smoking status: occasional	Peripheral Blood Leukocytes
GSE42861	GSM1051570	23334450; 29921915	Homo sapiens	disease state: Normal	subject: Normal	age: 58	gender: f	smoking status: never	Peripheral Blood Leukocytes
GSE42861	GSM1051571	23334450; 29921915	Homo sapiens	disease state: Normal	subject: Normal	age: 36	gender: f	smoking status: current	Peripheral Blood Leukocytes
GSE42861	GSM1051572	23334450; 29921915	Homo sapiens	disease state: Normal	subject: Normal	age: 69	gender: f	smoking status: current	Peripheral Blood Leukocytes
GSE42861	GSM1051573	23334450; 29921915	Homo sapiens	disease state: Normal	subject: Normal	age: 42	gender: f	smoking status: current	Peripheral Blood Leukocytes
GSE42861	GSM1051574	23334450; 29921915	Homo sapiens	disease state: Normal	subject: Normal	age: 61	gender: f	smoking status: current	Peripheral Blood Leukocytes
GSE42861	GSM1051575	23334450; 29921915	Homo sapiens	disease state: Normal	subject: Normal	age: 49	gender: f	smoking status: ex	Peripheral Blood Leukocytes
GSE42861	GSM1051576	23334450; 29921915	Homo sapiens	disease state: Normal	subject: Normal	age: 33	gender: f	smoking status: current	Peripheral Blood Leukocytes
GSE42861	GSM1051577	23334450; 29921915	Homo sapiens	disease state: Normal	subject: Normal	age: 48	gender: f	smoking status: current	Peripheral Blood Leukocytes
GSE42861	GSM1051578	23334450; 29921915	Homo sapiens	disease state: Normal	subject: Normal	age: 51	gender: f	smoking status: current	Peripheral Blood Leukocytes
GSE42861	GSM1051579	23334450; 29921915	Homo sapiens	disease state: Normal	subject: Normal	age: 45	gender: f	smoking status: never	Peripheral Blood Leukocytes
GSE42861	GSM1051580	23334450; 29921915	Homo sapiens	disease state: Normal	subject: Normal	age: 61	gender: f	smoking status: never	Peripheral Blood Leukocytes
GSE42861	GSM1051581	23334450; 29921915	Homo sapiens	disease state: Normal	subject: Normal	age: 57	gender: f	smoking status: ex	Peripheral Blood Leukocytes
GSE42861	GSM1051582	23334450; 29921915	Homo sapiens	disease state: Normal	subject: Normal	age: 52	gender: f	smoking status: ex	Peripheral Blood Leukocytes
GSE42861	GSM1051583	23334450; 29921915	Homo sapiens	disease state: Normal	subject: Normal	age: 60	gender: f	smoking status: occasional	Peripheral Blood Leukocytes
GSE42861	GSM1051584	23334450; 29921915	Homo sapiens	disease state: Normal	subject: Normal	age: 62	gender: f	smoking status: ex	Peripheral Blood Leukocytes
GSE42861	GSM1051585	23334450; 29921915	Homo sapiens	disease state: Normal	subject: Normal	age: 62	gender: f	smoking status: never	Peripheral Blood Leukocytes
GSE42861	GSM1051586	23334450; 29921915	Homo sapiens	disease state: Normal	subject: Normal	age: 67	gender: f	smoking status: never	Peripheral Blood Leukocytes
GSE42861	GSM1051587	23334450; 29921915	Homo sapiens	disease state: Normal	subject: Normal	age: 53	gender: f	smoking status: ex	Peripheral Blood Leukocytes
GSE42861	GSM1051588	23334450; 29921915	Homo sapiens	disease state: Normal	subject: Normal	age: 56	gender: f	smoking status: current	Peripheral Blood Leukocytes
GSE42861	GSM1051589	23334450; 29921915	Homo sapiens	disease state: Normal	subject: Normal	age: 41	gender: f	smoking status: current	Peripheral Blood Leukocytes
GSE42861	GSM1051590	23334450; 29921915	Homo sapiens	disease state: Normal	subject: Normal	age: 28	gender: f	smoking status: current	Peripheral Blood Leukocytes
GSE42861	GSM1051591	23334450; 29921915	Homo sapiens	disease state: Normal	subject: Normal	age: 45	gender: f	smoking status: never	Peripheral Blood Leukocytes
GSE42861	GSM1051592	23334450; 29921915	Homo sapiens	disease state: Normal	subject: Normal	age: 39	gender: f	smoking status: current	Peripheral Blood Leukocytes
GSE42861	GSM1051593	23334450; 29921915	Homo sapiens	disease state: Normal	subject: Normal	age: 67	gender: f	smoking status: never	Peripheral Blood Leukocytes
GSE42861	GSM1051594	23334450; 29921915	Homo sapiens	disease state: Normal	subject: Normal	age: 47	gender: f	smoking status: ex	Peripheral Blood Leukocytes
GSE42861	GSM1051595	23334450; 29921915	Homo sapiens	disease state: Normal	subject: Normal	age: 53	gender: f	smoking status: ex	Peripheral Blood Leukocytes
GSE42861	GSM1051596	23334450; 29921915	Homo sapiens	disease state: Normal	subject: Normal	age: 70	gender: f	smoking status: current	Peripheral Blood Leukocytes
GSE42861	GSM1051597	23334450; 29921915	Homo sapiens	disease state: Normal	subject: Normal	age: 33	gender: f	smoking status: never	Peripheral Blood Leukocytes
GSE42861	GSM1051598	23334450; 29921915	Homo sapiens	disease state: rheumatoid arthritis	subject: Patient	age: 65	gender: f	smoking status: never	Peripheral Blood Leukocytes
GSE42861	GSM1051599	23334450; 29921915	Homo sapiens	disease state: Normal	subject: Normal	age: 37	gender: f	smoking status: never	Peripheral Blood Leukocytes
GSE42861	GSM1051600	23334450; 29921915	Homo sapiens	disease state: rheumatoid arthritis	subject: Patient	age: 40	gender: f	smoking status: current	Peripheral Blood Leukocytes
GSE42861	GSM1051601	23334450; 29921915	Homo sapiens	disease state: Normal	subject: Normal	age: 38	gender: f	smoking status: current	Peripheral Blood Leukocytes
GSE42861	GSM1051602	23334450; 29921915	Homo sapiens	disease state: Normal	subject: Normal	age: 51	gender: f	smoking status: current	Peripheral Blood Leukocytes
GSE42861	GSM1051603	23334450; 29921915	Homo sapiens	disease state: Normal	subject: Normal	age: 32	gender: f	smoking status: occasional	Peripheral Blood Leukocytes
GSE42861	GSM1051604	23334450; 29921915	Homo sapiens	disease state: Normal	subject: Normal	age: 24	gender: f	smoking status: never	Peripheral Blood Leukocytes
GSE42861	GSM1051605	23334450; 29921915	Homo sapiens	disease state: Normal	subject: Normal	age: 66	gender: f	smoking status: ex	Peripheral Blood Leukocytes
GSE42861	GSM1051606	23334450; 29921915	Homo sapiens	disease state: Normal	subject: Normal	age: 67	gender: f	smoking status: ex	Peripheral Blood Leukocytes
GSE42861	GSM1051607	23334450; 29921915	Homo sapiens	disease state: Normal	subject: Normal	age: 54	gender: f	smoking status: ex	Peripheral Blood Leukocytes
GSE42861	GSM1051608	23334450; 29921915	Homo sapiens	disease state: Normal	subject: Normal	age: 51	gender: f	smoking status: ex	Peripheral Blood Leukocytes
GSE42861	GSM1051609	23334450; 29921915	Homo sapiens	disease state: Normal	subject: Normal	age: 67	gender: f	smoking status: never	Peripheral Blood Leukocytes
GSE42861	GSM1051610	23334450; 29921915	Homo sapiens	disease state: Normal	subject: Normal	age: 59	gender: f	smoking status: occasional	Peripheral Blood Leukocytes
GSE42861	GSM1051611	23334450; 29921915	Homo sapiens	disease state: rheumatoid arthritis	subject: Patient	age: 47	gender: f	smoking status: ex	Peripheral Blood Leukocytes
GSE42861	GSM1051612	23334450; 29921915	Homo sapiens	disease state: rheumatoid arthritis	subject: Patient	age: 69	gender: f	smoking status: ex	Peripheral Blood Leukocytes
GSE42861	GSM1051613	23334450; 29921915	Homo sapiens	disease state: rheumatoid arthritis	subject: Patient	age: 54	gender: f	smoking status: ex	Peripheral Blood Leukocytes
GSE42861	GSM1051614	23334450; 29921915	Homo sapiens	disease state: rheumatoid arthritis	subject: Patient	age: 42	gender: f	smoking status: ex	Peripheral Blood Leukocytes
GSE42861	GSM1051615	23334450; 29921915	Homo sapiens	disease state: rheumatoid arthritis	subject: Patient	age: 67	gender: f	smoking status: ex	Peripheral Blood Leukocytes
GSE42861	GSM1051616	23334450; 29921915	Homo sapiens	disease state: rheumatoid arthritis	subject: Patient	age: 68	gender: f	smoking status: ex	Peripheral Blood Leukocytes
GSE42861	GSM1051617	23334450; 29921915	Homo sapiens	disease state: rheumatoid arthritis	subject: Patient	age: 60	gender: f	smoking status: never	Peripheral Blood Leukocytes
GSE42861	GSM1051618	23334450; 29921915	Homo sapiens	disease state: Normal	subject: Normal	age: 63	gender: f	smoking status: never	Peripheral Blood Leukocytes
GSE42861	GSM1051619	23334450; 29921915	Homo sapiens	disease state: Normal	subject: Normal	age: 53	gender: f	smoking status: never	Peripheral Blood Leukocytes
GSE42861	GSM1051620	23334450; 29921915	Homo sapiens	disease state: Normal	subject: Normal	age: 42	gender: f	smoking status: occasional	Peripheral Blood Leukocytes
GSE42861	GSM1051621	23334450; 29921915	Homo sapiens	disease state: Normal	subject: Normal	age: 48	gender: f	smoking status: never	Peripheral Blood Leukocytes
GSE42861	GSM1051622	23334450; 29921915	Homo sapiens	disease state: Normal	subject: Normal	age: 25	gender: m	smoking status: never	Peripheral Blood Leukocytes
GSE42861	GSM1051623	23334450; 29921915	Homo sapiens	disease state: Normal	subject: Normal	age: 56	gender: m	smoking status: never	Peripheral Blood Leukocytes
GSE42861	GSM1051624	23334450; 29921915	Homo sapiens	disease state: Normal	subject: Normal	age: 67	gender: f	smoking status: current	Peripheral Blood Leukocytes
GSE42861	GSM1051625	23334450; 29921915	Homo sapiens	disease state: Normal	subject: Normal	age: 70	gender: f	smoking status: ex	Peripheral Blood Leukocytes
GSE42861	GSM1051626	23334450; 29921915	Homo sapiens	disease state: Normal	subject: Normal	age: 55	gender: f	smoking status: never	Peripheral Blood Leukocytes
GSE42861	GSM1051627	23334450; 29921915	Homo sapiens	disease state: Normal	subject: Normal	age: 57	gender: f	smoking status: ex	Peripheral Blood Leukocytes
GSE42861	GSM1051628	23334450; 29921915	Homo sapiens	disease state: Normal	subject: Normal	age: 67	gender: m	smoking status: ex	Peripheral Blood Leukocytes
GSE42861	GSM1051629	23334450; 29921915	Homo sapiens	disease state: Normal	subject: Normal	age: 53	gender: m	smoking status: ex	Peripheral Blood Leukocytes
GSE42861	GSM1051630	23334450; 29921915	Homo sapiens	disease state: Normal	subject: Normal	age: 51	gender: m	smoking status: current	Peripheral Blood Leukocytes
GSE42861	GSM1051631	23334450; 29921915	Homo sapiens	disease state: Normal	subject: Normal	age: 55	gender: m	smoking status: occasional	Peripheral Blood Leukocytes
GSE42861	GSM1051632	23334450; 29921915	Homo sapiens	disease state: Normal	subject: Normal	age: 44	gender: f	smoking status: current	Peripheral Blood Leukocytes
GSE42861	GSM1051633	23334450; 29921915	Homo sapiens	disease state: Normal	subject: Normal	age: 33	gender: f	smoking status: ex	Peripheral Blood Leukocytes
GSE42861	GSM1051634	23334450; 29921915	Homo sapiens	disease state: Normal	subject: Normal	age: 59	gender: f	smoking status: never	Peripheral Blood Leukocytes
GSE42861	GSM1051635	23334450; 29921915	Homo sapiens	disease state: Normal	subject: Normal	age: 47	gender: f	smoking status: ex	Peripheral Blood Leukocytes
GSE42861	GSM1051636	23334450; 29921915	Homo sapiens	disease state: rheumatoid arthritis	subject: Patient	age: 63	gender: f	smoking status: current	Peripheral Blood Leukocytes
GSE42861	GSM1051637	23334450; 29921915	Homo sapiens	disease state: rheumatoid arthritis	subject: Patient	age: 42	gender: f	smoking status: ex	Peripheral Blood Leukocytes
GSE42861	GSM1051638	23334450; 29921915	Homo sapiens	disease state: Normal	subject: Normal	age: 50	gender: f	smoking status: never	Peripheral Blood Leukocytes
GSE42861	GSM1051639	23334450; 29921915	Homo sapiens	disease state: Normal	subject: Normal	age: 55	gender: f	smoking status: occasional	Peripheral Blood Leukocytes
GSE42861	GSM1051640	23334450; 29921915	Homo sapiens	disease state: rheumatoid arthritis	subject: Patient	age: 56	gender: f	smoking status: ex	Peripheral Blood Leukocytes
GSE42861	GSM1051641	23334450; 29921915	Homo sapiens	disease state: Normal	subject: Normal	age: 60	gender: f	smoking status: ex	Peripheral Blood Leukocytes
GSE42861	GSM1051642	23334450; 29921915	Homo sapiens	disease state: Normal	subject: Normal	age: 50	gender: f	smoking status: ex	Peripheral Blood Leukocytes
GSE42861	GSM1051643	23334450; 29921915	Homo sapiens	disease state: Normal	subject: Normal	age: 29	gender: f	smoking status: occasional	Peripheral Blood Leukocytes
GSE42861	GSM1051644	23334450; 29921915	Homo sapiens	disease state: Normal	subject: Normal	age: 50	gender: f	smoking status: never	Peripheral Blood Leukocytes
GSE42861	GSM1051645	23334450; 29921915	Homo sapiens	disease state: Normal	subject: Normal	age: 51	gender: f	smoking status: current	Peripheral Blood Leukocytes
GSE42861	GSM1051646	23334450; 29921915	Homo sapiens	disease state: Normal	subject: Normal	age: 49	gender: m	smoking status: current	Peripheral Blood Leukocytes
GSE42861	GSM1051647	23334450; 29921915	Homo sapiens	disease state: Normal	subject: Normal	age: 51	gender: m	smoking status: never	Peripheral Blood Leukocytes
GSE42861	GSM1051648	23334450; 29921915	Homo sapiens	disease state: Normal	subject: Normal	age: 55	gender: m	smoking status: current	Peripheral Blood Leukocytes
GSE42861	GSM1051649	23334450; 29921915	Homo sapiens	disease state: Normal	subject: Normal	age: 69	gender: m	smoking status: never	Peripheral Blood Leukocytes
GSE42861	GSM1051650	23334450; 29921915	Homo sapiens	disease state: Normal	subject: Normal	age: 59	gender: f	smoking status: ex	Peripheral Blood Leukocytes
GSE42861	GSM1051651	23334450; 29921915	Homo sapiens	disease state: Normal	subject: Normal	age: 70	gender: f	smoking status: never	Peripheral Blood Leukocytes
GSE42861	GSM1051652	23334450; 29921915	Homo sapiens	disease state: Normal	subject: Normal	age: 60	gender: f	smoking status: current	Peripheral Blood Leukocytes
GSE42861	GSM1051653	23334450; 29921915	Homo sapiens	disease state: Normal	subject: Normal	age: 32	gender: f	smoking status: ex	Peripheral Blood Leukocytes
GSE42861	GSM1051654	23334450; 29921915	Homo sapiens	disease state: Normal	subject: Normal	age: 63	gender: f	smoking status: current	Peripheral Blood Leukocytes
GSE42861	GSM1051655	23334450; 29921915	Homo sapiens	disease state: Normal	subject: Normal	age: 36	gender: f	smoking status: current	Peripheral Blood Leukocytes
GSE42861	GSM1051656	23334450; 29921915	Homo sapiens	disease state: Normal	subject: Normal	age: 53	gender: m	smoking status: ex	Peripheral Blood Leukocytes
GSE42861	GSM1051657	23334450; 29921915	Homo sapiens	disease state: Normal	subject: Normal	age: 56	gender: f	smoking status: never	Peripheral Blood Leukocytes
GSE42861	GSM1051658	23334450; 29921915	Homo sapiens	disease state: Normal	subject: Normal	age: 32	gender: f	smoking status: never	Peripheral Blood Leukocytes
GSE42861	GSM1051659	23334450; 29921915	Homo sapiens	disease state: Normal	subject: Normal	age: 51	gender: f	smoking status: ex	Peripheral Blood Leukocytes
GSE42861	GSM1051660	23334450; 29921915	Homo sapiens	disease state: Normal	subject: Normal	age: 43	gender: f	smoking status: ex	Peripheral Blood Leukocytes
GSE42861	GSM1051661	23334450; 29921915	Homo sapiens	disease state: Normal	subject: Normal	age: 39	gender: f	smoking status: ex	Peripheral Blood Leukocytes
GSE42861	GSM1051662	23334450; 29921915	Homo sapiens	disease state: Normal	subject: Normal	age: 62	gender: f	smoking status: ex	Peripheral Blood Leukocytes
GSE42861	GSM1051663	23334450; 29921915	Homo sapiens	disease state: Normal	subject: Normal	age: 45	gender: f	smoking status: ex	Peripheral Blood Leukocytes
GSE42861	GSM1051664	23334450; 29921915	Homo sapiens	disease state: Normal	subject: Normal	age: 43	gender: f	smoking status: current	Peripheral Blood Leukocytes
GSE42861	GSM1051665	23334450; 29921915	Homo sapiens	disease state: Normal	subject: Normal	age: 20	gender: f	smoking status: current	Peripheral Blood Leukocytes
GSE42861	GSM1051666	23334450; 29921915	Homo sapiens	disease state: Normal	subject: Normal	age: 53	gender: m	smoking status: occasional	Peripheral Blood Leukocytes
GSE42861	GSM1051667	23334450; 29921915	Homo sapiens	disease state: Normal	subject: Normal	age: 62	gender: m	smoking status: current	Peripheral Blood Leukocytes
GSE42861	GSM1051668	23334450; 29921915	Homo sapiens	disease state: Normal	subject: Normal	age: 46	gender: f	smoking status: current	Peripheral Blood Leukocytes
GSE42861	GSM1051669	23334450; 29921915	Homo sapiens	disease state: Normal	subject: Normal	age: 65	gender: f	smoking status: never	Peripheral Blood Leukocytes
GSE42861	GSM1051670	23334450; 29921915	Homo sapiens	disease state: rheumatoid arthritis	subject: Patient	age: 67	gender: f	smoking status: ex	Peripheral Blood Leukocytes
GSE42861	GSM1051671	23334450; 29921915	Homo sapiens	disease state: Normal	subject: Normal	age: 62	gender: f	smoking status: ex	Peripheral Blood Leukocytes
GSE42861	GSM1051672	23334450; 29921915	Homo sapiens	disease state: Normal	subject: Normal	age: 61	gender: f	smoking status: ex	Peripheral Blood Leukocytes
GSE42861	GSM1051673	23334450; 29921915	Homo sapiens	disease state: Normal	subject: Normal	age: 56	gender: f	smoking status: ex	Peripheral Blood Leukocytes
GSE42861	GSM1051674	23334450; 29921915	Homo sapiens	disease state: Normal	subject: Normal	age: 56	gender: f	smoking status: occasional	Peripheral Blood Leukocytes
GSE42861	GSM1051675	23334450; 29921915	Homo sapiens	disease state: Normal	subject: Normal	age: 51	gender: f	smoking status: current	Peripheral Blood Leukocytes
GSE42861	GSM1051676	23334450; 29921915	Homo sapiens	disease state: rheumatoid arthritis	subject: Patient	age: 60	gender: f	smoking status: never	Peripheral Blood Leukocytes
GSE42861	GSM1051677	23334450; 29921915	Homo sapiens	disease state: rheumatoid arthritis	subject: Patient	age: 58	gender: f	smoking status: occasional	Peripheral Blood Leukocytes
GSE42861	GSM1051678	23334450; 29921915	Homo sapiens	disease state: rheumatoid arthritis	subject: Patient	age: 50	gender: f	smoking status: current	Peripheral Blood Leukocytes
GSE42861	GSM1051679	23334450; 29921915	Homo sapiens	disease state: rheumatoid arthritis	subject: Patient	age: 31	gender: f	smoking status: ex	Peripheral Blood Leukocytes
GSE42861	GSM1051680	23334450; 29921915	Homo sapiens	disease state: rheumatoid arthritis	subject: Patient	age: 49	gender: f	smoking status: ex	Peripheral Blood Leukocytes
GSE42861	GSM1051681	23334450; 29921915	Homo sapiens	disease state: rheumatoid arthritis	subject: Patient	age: 59	gender: f	smoking status: ex	Peripheral Blood Leukocytes
GSE42861	GSM1051682	23334450; 29921915	Homo sapiens	disease state: rheumatoid arthritis	subject: Patient	age: 62	gender: f	smoking status: current	Peripheral Blood Leukocytes
GSE42861	GSM1051683	23334450; 29921915	Homo sapiens	disease state: rheumatoid arthritis	subject: Patient	age: 51	gender: f	smoking status: ex	Peripheral Blood Leukocytes
GSE42861	GSM1051684	23334450; 29921915	Homo sapiens	disease state: rheumatoid arthritis	subject: Patient	age: 53	gender: f	smoking status: ex	Peripheral Blood Leukocytes
GSE42861	GSM1051685	23334450; 29921915	Homo sapiens	disease state: rheumatoid arthritis	subject: Patient	age: 61	gender: f	smoking status: never	Peripheral Blood Leukocytes
GSE42861	GSM1051686	23334450; 29921915	Homo sapiens	disease state: rheumatoid arthritis	subject: Patient	age: 41	gender: f	smoking status: current	Peripheral Blood Leukocytes
GSE42861	GSM1051687	23334450; 29921915	Homo sapiens	disease state: Normal	subject: Normal	age: 51	gender: f	smoking status: never	Peripheral Blood Leukocytes
GSE42861	GSM1051688	23334450; 29921915	Homo sapiens	disease state: Normal	subject: Normal	age: 65	gender: f	smoking status: never	Peripheral Blood Leukocytes
GSE42861	GSM1051689	23334450; 29921915	Homo sapiens	disease state: Normal	subject: Normal	age: 47	gender: f	smoking status: occasional	Peripheral Blood Leukocytes
GSE42861	GSM1051690	23334450; 29921915	Homo sapiens	disease state: Normal	subject: Normal	age: 43	gender: f	smoking status: current	Peripheral Blood Leukocytes
GSE42861	GSM1051691	23334450; 29921915	Homo sapiens	disease state: Normal	subject: Normal	age: 56	gender: f	smoking status: na	Peripheral Blood Leukocytes
GSE42861	GSM1051692	23334450; 29921915	Homo sapiens	disease state: Normal	subject: Normal	age: 53	gender: f	smoking status: never	Peripheral Blood Leukocytes
GSE42861	GSM1051693	23334450; 29921915	Homo sapiens	disease state: Normal	subject: Normal	age: 54	gender: f	smoking status: ex	Peripheral Blood Leukocytes
GSE42861	GSM1051694	23334450; 29921915	Homo sapiens	disease state: rheumatoid arthritis	subject: Patient	age: 52	gender: f	smoking status: never	Peripheral Blood Leukocytes
GSE42861	GSM1051695	23334450; 29921915	Homo sapiens	disease state: rheumatoid arthritis	subject: Patient	age: 68	gender: f	smoking status: ex	Peripheral Blood Leukocytes
GSE42861	GSM1051696	23334450; 29921915	Homo sapiens	disease state: rheumatoid arthritis	subject: Patient	age: 49	gender: f	smoking status: ex	Peripheral Blood Leukocytes
GSE42861	GSM1051697	23334450; 29921915	Homo sapiens	disease state: rheumatoid arthritis	subject: Patient	age: 65	gender: f	smoking status: ex	Peripheral Blood Leukocytes
GSE42861	GSM1051698	23334450; 29921915	Homo sapiens	disease state: rheumatoid arthritis	subject: Patient	age: 19	gender: f	smoking status: never	Peripheral Blood Leukocytes
GSE42861	GSM1051699	23334450; 29921915	Homo sapiens	disease state: rheumatoid arthritis	subject: Patient	age: 44	gender: f	smoking status: ex	Peripheral Blood Leukocytes
GSE42861	GSM1051700	23334450; 29921915	Homo sapiens	disease state: rheumatoid arthritis	subject: Patient	age: 61	gender: f	smoking status: ex	Peripheral Blood Leukocytes
GSE42861	GSM1051701	23334450; 29921915	Homo sapiens	disease state: rheumatoid arthritis	subject: Patient	age: 53	gender: f	smoking status: never	Peripheral Blood Leukocytes
GSE42861	GSM1051702	23334450; 29921915	Homo sapiens	disease state: rheumatoid arthritis	subject: Patient	age: 44	gender: f	smoking status: occasional	Peripheral Blood Leukocytes
GSE42861	GSM1051703	23334450; 29921915	Homo sapiens	disease state: rheumatoid arthritis	subject: Patient	age: 69	gender: f	smoking status: never	Peripheral Blood Leukocytes
GSE42861	GSM1051704	23334450; 29921915	Homo sapiens	disease state: rheumatoid arthritis	subject: Patient	age: 49	gender: f	smoking status: ex	Peripheral Blood Leukocytes
GSE42861	GSM1051705	23334450; 29921915	Homo sapiens	disease state: rheumatoid arthritis	subject: Patient	age: 49	gender: f	smoking status: never	Peripheral Blood Leukocytes
GSE42861	GSM1051706	23334450; 29921915	Homo sapiens	disease state: rheumatoid arthritis	subject: Patient	age: 52	gender: f	smoking status: current	Peripheral Blood Leukocytes
GSE42861	GSM1051707	23334450; 29921915	Homo sapiens	disease state: rheumatoid arthritis	subject: Patient	age: 51	gender: f	smoking status: ex	Peripheral Blood Leukocytes
GSE42861	GSM1051708	23334450; 29921915	Homo sapiens	disease state: rheumatoid arthritis	subject: Patient	age: 58	gender: f	smoking status: current	Peripheral Blood Leukocytes
GSE42861	GSM1051709	23334450; 29921915	Homo sapiens	disease state: rheumatoid arthritis	subject: Patient	age: 61	gender: f	smoking status: occasional	Peripheral Blood Leukocytes
GSE42861	GSM1051710	23334450; 29921915	Homo sapiens	disease state: Normal	subject: Normal	age: 40	gender: f	smoking status: never	Peripheral Blood Leukocytes
GSE42861	GSM1051711	23334450; 29921915	Homo sapiens	disease state: rheumatoid arthritis	subject: Patient	age: 56	gender: m	smoking status: current	Peripheral Blood Leukocytes
GSE42861	GSM1051712	23334450; 29921915	Homo sapiens	disease state: Normal	subject: Normal	age: 64	gender: f	smoking status: never	Peripheral Blood Leukocytes
GSE42861	GSM1051713	23334450; 29921915	Homo sapiens	disease state: Normal	subject: Normal	age: 61	gender: f	smoking status: ex	Peripheral Blood Leukocytes
GSE42861	GSM1051714	23334450; 29921915	Homo sapiens	disease state: Normal	subject: Normal	age: 69	gender: f	smoking status: occasional	Peripheral Blood Leukocytes
GSE42861	GSM1051715	23334450; 29921915	Homo sapiens	disease state: Normal	subject: Normal	age: 57	gender: f	smoking status: current	Peripheral Blood Leukocytes
GSE42861	GSM1051716	23334450; 29921915	Homo sapiens	disease state: Normal	subject: Normal	age: 54	gender: f	smoking status: never	Peripheral Blood Leukocytes
GSE42861	GSM1051717	23334450; 29921915	Homo sapiens	disease state: Normal	subject: Normal	age: 68	gender: f	smoking status: ex	Peripheral Blood Leukocytes
GSE42861	GSM1051718	23334450; 29921915	Homo sapiens	disease state: rheumatoid arthritis	subject: Patient	age: 57	gender: f	smoking status: ex	Peripheral Blood Leukocytes
GSE42861	GSM1051719	23334450; 29921915	Homo sapiens	disease state: rheumatoid arthritis	subject: Patient	age: 42	gender: f	smoking status: current	Peripheral Blood Leukocytes
GSE42861	GSM1051720	23334450; 29921915	Homo sapiens	disease state: rheumatoid arthritis	subject: Patient	age: 61	gender: f	smoking status: current	Peripheral Blood Leukocytes
GSE42861	GSM1051721	23334450; 29921915	Homo sapiens	disease state: rheumatoid arthritis	subject: Patient	age: 58	gender: f	smoking status: current	Peripheral Blood Leukocytes
GSE42861	GSM1051722	23334450; 29921915	Homo sapiens	disease state: rheumatoid arthritis	subject: Patient	age: 56	gender: f	smoking status: never	Peripheral Blood Leukocytes
GSE42861	GSM1051723	23334450; 29921915	Homo sapiens	disease state: rheumatoid arthritis	subject: Patient	age: 68	gender: f	smoking status: current	Peripheral Blood Leukocytes
GSE42861	GSM1051724	23334450; 29921915	Homo sapiens	disease state: rheumatoid arthritis	subject: Patient	age: 58	gender: f	smoking status: current	Peripheral Blood Leukocytes
GSE42861	GSM1051725	23334450; 29921915	Homo sapiens	disease state: rheumatoid arthritis	subject: Patient	age: 54	gender: f	smoking status: occasional	Peripheral Blood Leukocytes
GSE42861	GSM1051726	23334450; 29921915	Homo sapiens	disease state: Normal	subject: Normal	age: 45	gender: f	smoking status: ex	Peripheral Blood Leukocytes
GSE42861	GSM1051727	23334450; 29921915	Homo sapiens	disease state: Normal	subject: Normal	age: 55	gender: f	smoking status: never	Peripheral Blood Leukocytes
GSE42861	GSM1051728	23334450; 29921915	Homo sapiens	disease state: rheumatoid arthritis	subject: Patient	age: 45	gender: f	smoking status: current	Peripheral Blood Leukocytes
GSE42861	GSM1051729	23334450; 29921915	Homo sapiens	disease state: rheumatoid arthritis	subject: Patient	age: 41	gender: f	smoking status: never	Peripheral Blood Leukocytes
GSE42861	GSM1051730	23334450; 29921915	Homo sapiens	disease state: Normal	subject: Normal	age: 37	gender: f	smoking status: ex	Peripheral Blood Leukocytes
GSE42861	GSM1051731	23334450; 29921915	Homo sapiens	disease state: Normal	subject: Normal	age: 59	gender: f	smoking status: occasional	Peripheral Blood Leukocytes
GSE42861	GSM1051732	23334450; 29921915	Homo sapiens	disease state: Normal	subject: Normal	age: 54	gender: f	smoking status: never	Peripheral Blood Leukocytes
GSE42861	GSM1051733	23334450; 29921915	Homo sapiens	disease state: Normal	subject: Normal	age: 54	gender: f	smoking status: never	Peripheral Blood Leukocytes
GSE42861	GSM1051734	23334450; 29921915	Homo sapiens	disease state: rheumatoid arthritis	subject: Patient	age: 63	gender: f	smoking status: never	Peripheral Blood Leukocytes
GSE42861	GSM1051735	23334450; 29921915	Homo sapiens	disease state: rheumatoid arthritis	subject: Patient	age: 27	gender: f	smoking status: never	Peripheral Blood Leukocytes
GSE42861	GSM1051736	23334450; 29921915	Homo sapiens	disease state: rheumatoid arthritis	subject: Patient	age: 65	gender: f	smoking status: ex	Peripheral Blood Leukocytes
GSE42861	GSM1051737	23334450; 29921915	Homo sapiens	disease state: rheumatoid arthritis	subject: Patient	age: 34	gender: f	smoking status: ex	Peripheral Blood Leukocytes
GSE42861	GSM1051738	23334450; 29921915	Homo sapiens	disease state: rheumatoid arthritis	subject: Patient	age: 64	gender: f	smoking status: never	Peripheral Blood Leukocytes
GSE42861	GSM1051739	23334450; 29921915	Homo sapiens	disease state: rheumatoid arthritis	subject: Patient	age: 68	gender: f	smoking status: never	Peripheral Blood Leukocytes
GSE42861	GSM1051740	23334450; 29921915	Homo sapiens	disease state: rheumatoid arthritis	subject: Patient	age: 60	gender: f	smoking status: ex	Peripheral Blood Leukocytes
GSE42861	GSM1051741	23334450; 29921915	Homo sapiens	disease state: rheumatoid arthritis	subject: Patient	age: 54	gender: f	smoking status: ex	Peripheral Blood Leukocytes
GSE42861	GSM1051742	23334450; 29921915	Homo sapiens	disease state: Normal	subject: Normal	age: 26	gender: f	smoking status: never	Peripheral Blood Leukocytes
GSE42861	GSM1051743	23334450; 29921915	Homo sapiens	disease state: rheumatoid arthritis	subject: Patient	age: 41	gender: f	smoking status: never	Peripheral Blood Leukocytes
GSE42861	GSM1051744	23334450; 29921915	Homo sapiens	disease state: Normal	subject: Normal	age: 68	gender: f	smoking status: ex	Peripheral Blood Leukocytes
GSE42861	GSM1051745	23334450; 29921915	Homo sapiens	disease state: Normal	subject: Normal	age: 51	gender: f	smoking status: ex	Peripheral Blood Leukocytes
GSE42861	GSM1051746	23334450; 29921915	Homo sapiens	disease state: Normal	subject: Normal	age: 45	gender: f	smoking status: never	Peripheral Blood Leukocytes
GSE42861	GSM1051747	23334450; 29921915	Homo sapiens	disease state: rheumatoid arthritis	subject: Patient	age: 55	gender: f	smoking status: never	Peripheral Blood Leukocytes
GSE42861	GSM1051748	23334450; 29921915	Homo sapiens	disease state: rheumatoid arthritis	subject: Patient	age: 62	gender: f	smoking status: never	Peripheral Blood Leukocytes
GSE42861	GSM1051749	23334450; 29921915	Homo sapiens	disease state: Normal	subject: Normal	age: 45	gender: f	smoking status: never	Peripheral Blood Leukocytes
GSE42861	GSM1051750	23334450; 29921915	Homo sapiens	disease state: rheumatoid arthritis	subject: Patient	age: 55	gender: f	smoking status: current	Peripheral Blood Leukocytes
GSE42861	GSM1051751	23334450; 29921915	Homo sapiens	disease state: Normal	subject: Normal	age: 50	gender: f	smoking status: ex	Peripheral Blood Leukocytes
GSE42861	GSM1051752	23334450; 29921915	Homo sapiens	disease state: Normal	subject: Normal	age: 67	gender: f	smoking status: never	Peripheral Blood Leukocytes
GSE42861	GSM1051753	23334450; 29921915	Homo sapiens	disease state: rheumatoid arthritis	subject: Patient	age: 56	gender: f	smoking status: ex	Peripheral Blood Leukocytes
GSE42861	GSM1051754	23334450; 29921915	Homo sapiens	disease state: Normal	subject: Normal	age: 34	gender: f	smoking status: ex	Peripheral Blood Leukocytes
GSE42861	GSM1051755	23334450; 29921915	Homo sapiens	disease state: Normal	subject: Normal	age: 52	gender: f	smoking status: ex	Peripheral Blood Leukocytes
GSE42861	GSM1051756	23334450; 29921915	Homo sapiens	disease state: Normal	subject: Normal	age: 57	gender: f	smoking status: current	Peripheral Blood Leukocytes
GSE42861	GSM1051757	23334450; 29921915	Homo sapiens	disease state: Normal	subject: Normal	age: 60	gender: m	smoking status: ex	Peripheral Blood Leukocytes
GSE42861	GSM1051758	23334450; 29921915	Homo sapiens	disease state: Normal	subject: Normal	age: 51	gender: f	smoking status: ex	Peripheral Blood Leukocytes
GSE42861	GSM1051759	23334450; 29921915	Homo sapiens	disease state: Normal	subject: Normal	age: 66	gender: f	smoking status: ex	Peripheral Blood Leukocytes
GSE42861	GSM1051760	23334450; 29921915	Homo sapiens	disease state: Normal	subject: Normal	age: 22	gender: f	smoking status: ex	Peripheral Blood Leukocytes
GSE42861	GSM1051761	23334450; 29921915	Homo sapiens	disease state: Normal	subject: Normal	age: 55	gender: f	smoking status: current	Peripheral Blood Leukocytes
GSE42861	GSM1051762	23334450; 29921915	Homo sapiens	disease state: Normal	subject: Normal	age: 63	gender: f	smoking status: occasional	Peripheral Blood Leukocytes
GSE42861	GSM1051763	23334450; 29921915	Homo sapiens	disease state: Normal	subject: Normal	age: 59	gender: m	smoking status: ex	Peripheral Blood Leukocytes
GSE42861	GSM1051764	23334450; 29921915	Homo sapiens	disease state: Normal	subject: Normal	age: 66	gender: f	smoking status: never	Peripheral Blood Leukocytes
GSE42861	GSM1051765	23334450; 29921915	Homo sapiens	disease state: Normal	subject: Normal	age: 62	gender: f	smoking status: current	Peripheral Blood Leukocytes
GSE42861	GSM1051766	23334450; 29921915	Homo sapiens	disease state: Normal	subject: Normal	age: 60	gender: f	smoking status: never	Peripheral Blood Leukocytes
GSE42861	GSM1051767	23334450; 29921915	Homo sapiens	disease state: Normal	subject: Normal	age: 64	gender: m	smoking status: ex	Peripheral Blood Leukocytes
GSE42861	GSM1051768	23334450; 29921915	Homo sapiens	disease state: Normal	subject: Normal	age: 47	gender: f	smoking status: occasional	Peripheral Blood Leukocytes
GSE42861	GSM1051769	23334450; 29921915	Homo sapiens	disease state: Normal	subject: Normal	age: 45	gender: m	smoking status: never	Peripheral Blood Leukocytes
GSE42861	GSM1051770	23334450; 29921915	Homo sapiens	disease state: Normal	subject: Normal	age: 31	gender: f	smoking status: occasional	Peripheral Blood Leukocytes
GSE42861	GSM1051771	23334450; 29921915	Homo sapiens	disease state: Normal	subject: Normal	age: 47	gender: f	smoking status: never	Peripheral Blood Leukocytes
GSE42861	GSM1051772	23334450; 29921915	Homo sapiens	disease state: Normal	subject: Normal	age: 64	gender: m	smoking status: current	Peripheral Blood Leukocytes
GSE42861	GSM1051773	23334450; 29921915	Homo sapiens	disease state: Normal	subject: Normal	age: 53	gender: m	smoking status: current	Peripheral Blood Leukocytes
GSE42861	GSM1051774	23334450; 29921915	Homo sapiens	disease state: Normal	subject: Normal	age: 45	gender: m	smoking status: never	Peripheral Blood Leukocytes
GSE42861	GSM1051775	23334450; 29921915	Homo sapiens	disease state: Normal	subject: Normal	age: 53	gender: m	smoking status: ex	Peripheral Blood Leukocytes
GSE42861	GSM1051776	23334450; 29921915	Homo sapiens	disease state: rheumatoid arthritis	subject: Patient	age: 63	gender: m	smoking status: ex	Peripheral Blood Leukocytes
GSE42861	GSM1051777	23334450; 29921915	Homo sapiens	disease state: Normal	subject: Normal	age: 38	gender: m	smoking status: ex	Peripheral Blood Leukocytes
GSE42861	GSM1051778	23334450; 29921915	Homo sapiens	disease state: rheumatoid arthritis	subject: Patient	age: 59	gender: m	smoking status: current	Peripheral Blood Leukocytes
GSE42861	GSM1051779	23334450; 29921915	Homo sapiens	disease state: rheumatoid arthritis	subject: Patient	age: 47	gender: m	smoking status: never	Peripheral Blood Leukocytes
GSE42861	GSM1051780	23334450; 29921915	Homo sapiens	disease state: rheumatoid arthritis	subject: Patient	age: 53	gender: m	smoking status: current	Peripheral Blood Leukocytes
GSE42861	GSM1051781	23334450; 29921915	Homo sapiens	disease state: Normal	subject: Normal	age: 56	gender: f	smoking status: current	Peripheral Blood Leukocytes
GSE42861	GSM1051782	23334450; 29921915	Homo sapiens	disease state: Normal	subject: Normal	age: 31	gender: f	smoking status: current	Peripheral Blood Leukocytes
GSE42861	GSM1051783	23334450; 29921915	Homo sapiens	disease state: rheumatoid arthritis	subject: Patient	age: 61	gender: m	smoking status: occasional	Peripheral Blood Leukocytes
GSE42861	GSM1051784	23334450; 29921915	Homo sapiens	disease state: Normal	subject: Normal	age: 37	gender: f	smoking status: occasional	Peripheral Blood Leukocytes
GSE42861	GSM1051785	23334450; 29921915	Homo sapiens	disease state: rheumatoid arthritis	subject: Patient	age: 56	gender: m	smoking status: ex	Peripheral Blood Leukocytes
GSE42861	GSM1051786	23334450; 29921915	Homo sapiens	disease state: Normal	subject: Normal	age: 68	gender: f	smoking status: never	Peripheral Blood Leukocytes
GSE42861	GSM1051787	23334450; 29921915	Homo sapiens	disease state: Normal	subject: Normal	age: 58	gender: f	smoking status: occasional	Peripheral Blood Leukocytes
GSE42861	GSM1051788	23334450; 29921915	Homo sapiens	disease state: Normal	subject: Normal	age: 62	gender: f	smoking status: current	Peripheral Blood Leukocytes
GSE42861	GSM1051789	23334450; 29921915	Homo sapiens	disease state: Normal	subject: Normal	age: 66	gender: f	smoking status: ex	Peripheral Blood Leukocytes
GSE42861	GSM1051790	23334450; 29921915	Homo sapiens	disease state: Normal	subject: Normal	age: 66	gender: f	smoking status: never	Peripheral Blood Leukocytes
GSE42861	GSM1051791	23334450; 29921915	Homo sapiens	disease state: Normal	subject: Normal	age: 53	gender: f	smoking status: current	Peripheral Blood Leukocytes
GSE42861	GSM1051792	23334450; 29921915	Homo sapiens	disease state: Normal	subject: Normal	age: 54	gender: f	smoking status: ex	Peripheral Blood Leukocytes
GSE42861	GSM1051793	23334450; 29921915	Homo sapiens	disease state: Normal	subject: Normal	age: 56	gender: f	smoking status: current	Peripheral Blood Leukocytes
GSE42861	GSM1051794	23334450; 29921915	Homo sapiens	disease state: rheumatoid arthritis	subject: Patient	age: 55	gender: m	smoking status: current	Peripheral Blood Leukocytes
GSE42861	GSM1051795	23334450; 29921915	Homo sapiens	disease state: rheumatoid arthritis	subject: Patient	age: 51	gender: m	smoking status: occasional	Peripheral Blood Leukocytes
GSE42861	GSM1051796	23334450; 29921915	Homo sapiens	disease state: rheumatoid arthritis	subject: Patient	age: 65	gender: m	smoking status: current	Peripheral Blood Leukocytes
GSE42861	GSM1051797	23334450; 29921915	Homo sapiens	disease state: rheumatoid arthritis	subject: Patient	age: 34	gender: m	smoking status: never	Peripheral Blood Leukocytes
GSE42861	GSM1051798	23334450; 29921915	Homo sapiens	disease state: rheumatoid arthritis	subject: Patient	age: 64	gender: m	smoking status: current	Peripheral Blood Leukocytes
GSE42861	GSM1051799	23334450; 29921915	Homo sapiens	disease state: rheumatoid arthritis	subject: Patient	age: 69	gender: m	smoking status: never	Peripheral Blood Leukocytes
GSE42861	GSM1051800	23334450; 29921915	Homo sapiens	disease state: rheumatoid arthritis	subject: Patient	age: 55	gender: m	smoking status: never	Peripheral Blood Leukocytes
GSE42861	GSM1051801	23334450; 29921915	Homo sapiens	disease state: rheumatoid arthritis	subject: Patient	age: 60	gender: m	smoking status: ex	Peripheral Blood Leukocytes
GSE42861	GSM1051802	23334450; 29921915	Homo sapiens	disease state: Normal	subject: Normal	age: 27	gender: m	smoking status: occasional	Peripheral Blood Leukocytes
GSE42861	GSM1051803	23334450; 29921915	Homo sapiens	disease state: Normal	subject: Normal	age: 56	gender: m	smoking status: current	Peripheral Blood Leukocytes
GSE42861	GSM1051804	23334450; 29921915	Homo sapiens	disease state: Normal	subject: Normal	age: 40	gender: m	smoking status: ex	Peripheral Blood Leukocytes
GSE42861	GSM1051805	23334450; 29921915	Homo sapiens	disease state: Normal	subject: Normal	age: 59	gender: m	smoking status: current	Peripheral Blood Leukocytes
GSE42861	GSM1051806	23334450; 29921915	Homo sapiens	disease state: Normal	subject: Normal	age: 63	gender: m	smoking status: ex	Peripheral Blood Leukocytes
GSE42861	GSM1051807	23334450; 29921915	Homo sapiens	disease state: Normal	subject: Normal	age: 64	gender: m	smoking status: current	Peripheral Blood Leukocytes
GSE42861	GSM1051808	23334450; 29921915	Homo sapiens	disease state: Normal	subject: Normal	age: 27	gender: m	smoking status: never	Peripheral Blood Leukocytes
GSE42861	GSM1051809	23334450; 29921915	Homo sapiens	disease state: Normal	subject: Normal	age: 57	gender: m	smoking status: ex	Peripheral Blood Leukocytes
GSE42861	GSM1051810	23334450; 29921915	Homo sapiens	disease state: Normal	subject: Normal	age: 69	gender: m	smoking status: ex	Peripheral Blood Leukocytes
GSE42861	GSM1051811	23334450; 29921915	Homo sapiens	disease state: Normal	subject: Normal	age: 32	gender: m	smoking status: occasional	Peripheral Blood Leukocytes
GSE42861	GSM1051812	23334450; 29921915	Homo sapiens	disease state: Normal	subject: Normal	age: 59	gender: m	smoking status: current	Peripheral Blood Leukocytes
GSE42861	GSM1051813	23334450; 29921915	Homo sapiens	disease state: Normal	subject: Normal	age: 63	gender: m	smoking status: ex	Peripheral Blood Leukocytes
GSE42861	GSM1051814	23334450; 29921915	Homo sapiens	disease state: Normal	subject: Normal	age: 51	gender: m	smoking status: ex	Peripheral Blood Leukocytes
GSE42861	GSM1051815	23334450; 29921915	Homo sapiens	disease state: Normal	subject: Normal	age: 63	gender: m	smoking status: ex	Peripheral Blood Leukocytes
GSE42861	GSM1051816	23334450; 29921915	Homo sapiens	disease state: Normal	subject: Normal	age: 66	gender: m	smoking status: ex	Peripheral Blood Leukocytes
GSE42861	GSM1051817	23334450; 29921915	Homo sapiens	disease state: Normal	subject: Normal	age: 58	gender: m	smoking status: ex	Peripheral Blood Leukocytes
GSE42861	GSM1051818	23334450; 29921915	Homo sapiens	disease state: rheumatoid arthritis	subject: Patient	age: 45	gender: f	smoking status: current	Peripheral Blood Leukocytes
GSE42861	GSM1051819	23334450; 29921915	Homo sapiens	disease state: rheumatoid arthritis	subject: Patient	age: 57	gender: f	smoking status: current	Peripheral Blood Leukocytes
GSE42861	GSM1051820	23334450; 29921915	Homo sapiens	disease state: Normal	subject: Normal	age: 32	gender: m	smoking status: occasional	Peripheral Blood Leukocytes
GSE42861	GSM1051821	23334450; 29921915	Homo sapiens	disease state: Normal	subject: Normal	age: 67	gender: m	smoking status: current	Peripheral Blood Leukocytes
GSE42861	GSM1051822	23334450; 29921915	Homo sapiens	disease state: Normal	subject: Normal	age: 60	gender: m	smoking status: never	Peripheral Blood Leukocytes
GSE42861	GSM1051823	23334450; 29921915	Homo sapiens	disease state: Normal	subject: Normal	age: 69	gender: m	smoking status: never	Peripheral Blood Leukocytes
GSE42861	GSM1051824	23334450; 29921915	Homo sapiens	disease state: Normal	subject: Normal	age: 38	gender: m	smoking status: ex	Peripheral Blood Leukocytes
GSE42861	GSM1051825	23334450; 29921915	Homo sapiens	disease state: Normal	subject: Normal	age: 59	gender: m	smoking status: ex	Peripheral Blood Leukocytes
GSE42861	GSM1051826	23334450; 29921915	Homo sapiens	disease state: Normal	subject: Normal	age: 64	gender: m	smoking status: ex	Peripheral Blood Leukocytes
GSE42861	GSM1051827	23334450; 29921915	Homo sapiens	disease state: Normal	subject: Normal	age: 59	gender: m	smoking status: current	Peripheral Blood Leukocytes
GSE42861	GSM1051828	23334450; 29921915	Homo sapiens	disease state: Normal	subject: Normal	age: 55	gender: m	smoking status: current	Peripheral Blood Leukocytes
GSE42861	GSM1051829	23334450; 29921915	Homo sapiens	disease state: rheumatoid arthritis	subject: Patient	age: 57	gender: f	smoking status: never	Peripheral Blood Leukocytes
GSE42861	GSM1051830	23334450; 29921915	Homo sapiens	disease state: rheumatoid arthritis	subject: Patient	age: 39	gender: f	smoking status: ex	Peripheral Blood Leukocytes
GSE42861	GSM1051831	23334450; 29921915	Homo sapiens	disease state: Normal	subject: Normal	age: 45	gender: f	smoking status: current	Peripheral Blood Leukocytes
GSE42861	GSM1051832	23334450; 29921915	Homo sapiens	disease state: Normal	subject: Normal	age: 53	gender: f	smoking status: ex	Peripheral Blood Leukocytes
GSE42861	GSM1051833	23334450; 29921915	Homo sapiens	disease state: Normal	subject: Normal	age: 38	gender: f	smoking status: never	Peripheral Blood Leukocytes
GSE42861	GSM1051834	23334450; 29921915	Homo sapiens	disease state: Normal	subject: Normal	age: 54	gender: f	smoking status: ex	Peripheral Blood Leukocytes
GSE42861	GSM1051835	23334450; 29921915	Homo sapiens	disease state: Normal	subject: Normal	age: 62	gender: f	smoking status: never	Peripheral Blood Leukocytes
GSE42861	GSM1051836	23334450; 29921915	Homo sapiens	disease state: Normal	subject: Normal	age: 50	gender: f	smoking status: current	Peripheral Blood Leukocytes
GSE42861	GSM1051837	23334450; 29921915	Homo sapiens	disease state: Normal	subject: Normal	age: 63	gender: f	smoking status: never	Peripheral Blood Leukocytes
GSE42861	GSM1051838	23334450; 29921915	Homo sapiens	disease state: Normal	subject: Normal	age: 53	gender: f	smoking status: never	Peripheral Blood Leukocytes
GSE42861	GSM1051839	23334450; 29921915	Homo sapiens	disease state: Normal	subject: Normal	age: 52	gender: f	smoking status: current	Peripheral Blood Leukocytes
GSE42861	GSM1051840	23334450; 29921915	Homo sapiens	disease state: Normal	subject: Normal	age: 56	gender: f	smoking status: current	Peripheral Blood Leukocytes
GSE42861	GSM1051841	23334450; 29921915	Homo sapiens	disease state: Normal	subject: Normal	age: 46	gender: f	smoking status: never	Peripheral Blood Leukocytes
GSE42861	GSM1051842	23334450; 29921915	Homo sapiens	disease state: Normal	subject: Normal	age: 59	gender: f	smoking status: current	Peripheral Blood Leukocytes
GSE42861	GSM1051843	23334450; 29921915	Homo sapiens	disease state: Normal	subject: Normal	age: 29	gender: f	smoking status: never	Peripheral Blood Leukocytes
GSE42861	GSM1051844	23334450; 29921915	Homo sapiens	disease state: Normal	subject: Normal	age: 41	gender: f	smoking status: ex	Peripheral Blood Leukocytes
GSE42861	GSM1051845	23334450; 29921915	Homo sapiens	disease state: Normal	subject: Normal	age: 33	gender: f	smoking status: never	Peripheral Blood Leukocytes
GSE42861	GSM1051846	23334450; 29921915	Homo sapiens	disease state: Normal	subject: Normal	age: 55	gender: f	smoking status: occasional	Peripheral Blood Leukocytes
GSE42861	GSM1051847	23334450; 29921915	Homo sapiens	disease state: Normal	subject: Normal	age: 40	gender: f	smoking status: current	Peripheral Blood Leukocytes
GSE42861	GSM1051848	23334450; 29921915	Homo sapiens	disease state: Normal	subject: Normal	age: 56	gender: f	smoking status: current	Peripheral Blood Leukocytes
GSE42861	GSM1051849	23334450; 29921915	Homo sapiens	disease state: rheumatoid arthritis	subject: Patient	age: 32	gender: f	smoking status: occasional	Peripheral Blood Leukocytes
GSE42861	GSM1051850	23334450; 29921915	Homo sapiens	disease state: Normal	subject: Normal	age: 33	gender: f	smoking status: ex	Peripheral Blood Leukocytes
GSE42861	GSM1051851	23334450; 29921915	Homo sapiens	disease state: Normal	subject: Normal	age: 45	gender: f	smoking status: ex	Peripheral Blood Leukocytes
GSE42861	GSM1051852	23334450; 29921915	Homo sapiens	disease state: Normal	subject: Normal	age: 69	gender: f	smoking status: current	Peripheral Blood Leukocytes
GSE42861	GSM1051853	23334450; 29921915	Homo sapiens	disease state: Normal	subject: Normal	age: 42	gender: f	smoking status: ex	Peripheral Blood Leukocytes
GSE42861	GSM1051854	23334450; 29921915	Homo sapiens	disease state: Normal	subject: Normal	age: 55	gender: f	smoking status: ex	Peripheral Blood Leukocytes
GSE42861	GSM1051855	23334450; 29921915	Homo sapiens	disease state: Normal	subject: Normal	age: 36	gender: f	smoking status: never	Peripheral Blood Leukocytes
GSE42861	GSM1051856	23334450; 29921915	Homo sapiens	disease state: rheumatoid arthritis	subject: Patient	age: 69	gender: f	smoking status: never	Peripheral Blood Leukocytes
GSE42861	GSM1051857	23334450; 29921915	Homo sapiens	disease state: Normal	subject: Normal	age: 53	gender: f	smoking status: current	Peripheral Blood Leukocytes
GSE42861	GSM1051858	23334450; 29921915	Homo sapiens	disease state: rheumatoid arthritis	subject: Patient	age: 26	gender: f	smoking status: never	Peripheral Blood Leukocytes
GSE42861	GSM1051859	23334450; 29921915	Homo sapiens	disease state: Normal	subject: Normal	age: 44	gender: f	smoking status: current	Peripheral Blood Leukocytes
GSE42861	GSM1051860	23334450; 29921915	Homo sapiens	disease state: Normal	subject: Normal	age: 33	gender: f	smoking status: current	Peripheral Blood Leukocytes
GSE42861	GSM1051861	23334450; 29921915	Homo sapiens	disease state: rheumatoid arthritis	subject: Patient	age: 57	gender: f	smoking status: current	Peripheral Blood Leukocytes
GSE42861	GSM1051862	23334450; 29921915	Homo sapiens	disease state: Normal	subject: Normal	age: 61	gender: f	smoking status: current	Peripheral Blood Leukocytes
GSE42861	GSM1051863	23334450; 29921915	Homo sapiens	disease state: Normal	subject: Normal	age: 43	gender: f	smoking status: current	Peripheral Blood Leukocytes
GSE42861	GSM1051864	23334450; 29921915	Homo sapiens	disease state: Normal	subject: Normal	age: 46	gender: f	smoking status: occasional	Peripheral Blood Leukocytes
GSE42861	GSM1051865	23334450; 29921915	Homo sapiens	disease state: Normal	subject: Normal	age: 54	gender: f	smoking status: ex	Peripheral Blood Leukocytes
GSE42861	GSM1051866	23334450; 29921915	Homo sapiens	disease state: rheumatoid arthritis	subject: Patient	age: 44	gender: m	smoking status: never	Peripheral Blood Leukocytes
GSE42861	GSM1051867	23334450; 29921915	Homo sapiens	disease state: rheumatoid arthritis	subject: Patient	age: 68	gender: m	smoking status: ex	Peripheral Blood Leukocytes
GSE42861	GSM1051868	23334450; 29921915	Homo sapiens	disease state: rheumatoid arthritis	subject: Patient	age: 55	gender: m	smoking status: ex	Peripheral Blood Leukocytes
GSE42861	GSM1051869	23334450; 29921915	Homo sapiens	disease state: rheumatoid arthritis	subject: Patient	age: 37	gender: m	smoking status: ex	Peripheral Blood Leukocytes
GSE42861	GSM1051870	23334450; 29921915	Homo sapiens	disease state: rheumatoid arthritis	subject: Patient	age: 60	gender: f	smoking status: never	Peripheral Blood Leukocytes
GSE42861	GSM1051871	23334450; 29921915	Homo sapiens	disease state: rheumatoid arthritis	subject: Patient	age: 57	gender: f	smoking status: never	Peripheral Blood Leukocytes
GSE42861	GSM1051872	23334450; 29921915	Homo sapiens	disease state: rheumatoid arthritis	subject: Patient	age: 64	gender: f	smoking status: current	Peripheral Blood Leukocytes
GSE42861	GSM1051873	23334450; 29921915	Homo sapiens	disease state: Normal	subject: Normal	age: 55	gender: f	smoking status: current	Peripheral Blood Leukocytes
GSE42861	GSM1051874	23334450; 29921915	Homo sapiens	disease state: Normal	subject: Normal	age: 51	gender: f	smoking status: current	Peripheral Blood Leukocytes
GSE42861	GSM1051875	23334450; 29921915	Homo sapiens	disease state: rheumatoid arthritis	subject: Patient	age: 50	gender: f	smoking status: ex	Peripheral Blood Leukocytes
GSE42861	GSM1051876	23334450; 29921915	Homo sapiens	disease state: Normal	subject: Normal	age: 67	gender: f	smoking status: never	Peripheral Blood Leukocytes
GSE42861	GSM1051877	23334450; 29921915	Homo sapiens	disease state: rheumatoid arthritis	subject: Patient	age: 53	gender: m	smoking status: ex	Peripheral Blood Leukocytes
GSE42861	GSM1051878	23334450; 29921915	Homo sapiens	disease state: rheumatoid arthritis	subject: Patient	age: 37	gender: m	smoking status: ex	Peripheral Blood Leukocytes
GSE42861	GSM1051879	23334450; 29921915	Homo sapiens	disease state: rheumatoid arthritis	subject: Patient	age: 47	gender: m	smoking status: ex	Peripheral Blood Leukocytes
GSE42861	GSM1051880	23334450; 29921915	Homo sapiens	disease state: rheumatoid arthritis	subject: Patient	age: 43	gender: m	smoking status: ex	Peripheral Blood Leukocytes
GSE42861	GSM1051881	23334450; 29921915	Homo sapiens	disease state: rheumatoid arthritis	subject: Patient	age: 46	gender: m	smoking status: ex	Peripheral Blood Leukocytes
GSE42861	GSM1051882	23334450; 29921915	Homo sapiens	disease state: rheumatoid arthritis	subject: Patient	age: 62	gender: m	smoking status: occasional	Peripheral Blood Leukocytes
GSE42861	GSM1051883	23334450; 29921915	Homo sapiens	disease state: Normal	subject: Normal	age: 52	gender: f	smoking status: current	Peripheral Blood Leukocytes
GSE42861	GSM1051884	23334450; 29921915	Homo sapiens	disease state: Normal	subject: Normal	age: 45	gender: f	smoking status: occasional	Peripheral Blood Leukocytes
GSE42861	GSM1051885	23334450; 29921915	Homo sapiens	disease state: rheumatoid arthritis	subject: Patient	age: 57	gender: m	smoking status: ex	Peripheral Blood Leukocytes
GSE42861	GSM1051886	23334450; 29921915	Homo sapiens	disease state: rheumatoid arthritis	subject: Patient	age: 66	gender: m	smoking status: ex	Peripheral Blood Leukocytes
GSE42861	GSM1051887	23334450; 29921915	Homo sapiens	disease state: rheumatoid arthritis	subject: Patient	age: 46	gender: m	smoking status: ex	Peripheral Blood Leukocytes
GSE42861	GSM1051888	23334450; 29921915	Homo sapiens	disease state: rheumatoid arthritis	subject: Patient	age: 62	gender: m	smoking status: current	Peripheral Blood Leukocytes
GSE42861	GSM1051889	23334450; 29921915	Homo sapiens	disease state: rheumatoid arthritis	subject: Patient	age: 60	gender: m	smoking status: current	Peripheral Blood Leukocytes
GSE42861	GSM1051890	23334450; 29921915	Homo sapiens	disease state: rheumatoid arthritis	subject: Patient	age: 55	gender: m	smoking status: current	Peripheral Blood Leukocytes
GSE42861	GSM1051891	23334450; 29921915	Homo sapiens	disease state: rheumatoid arthritis	subject: Patient	age: 51	gender: m	smoking status: ex	Peripheral Blood Leukocytes
GSE42861	GSM1051892	23334450; 29921915	Homo sapiens	disease state: rheumatoid arthritis	subject: Patient	age: 56	gender: m	smoking status: ex	Peripheral Blood Leukocytes
GSE42861	GSM1051893	23334450; 29921915	Homo sapiens	disease state: rheumatoid arthritis	subject: Patient	age: 34	gender: m	smoking status: never	Peripheral Blood Leukocytes
GSE42861	GSM1051894	23334450; 29921915	Homo sapiens	disease state: rheumatoid arthritis	subject: Patient	age: 52	gender: m	smoking status: current	Peripheral Blood Leukocytes
GSE42861	GSM1051895	23334450; 29921915	Homo sapiens	disease state: rheumatoid arthritis	subject: Patient	age: 28	gender: m	smoking status: never	Peripheral Blood Leukocytes
GSE42861	GSM1051896	23334450; 29921915	Homo sapiens	disease state: rheumatoid arthritis	subject: Patient	age: 47	gender: m	smoking status: current	Peripheral Blood Leukocytes
GSE42861	GSM1051897	23334450; 29921915	Homo sapiens	disease state: rheumatoid arthritis	subject: Patient	age: 34	gender: f	smoking status: ex	Peripheral Blood Leukocytes
GSE42861	GSM1051898	23334450; 29921915	Homo sapiens	disease state: rheumatoid arthritis	subject: Patient	age: 43	gender: f	smoking status: ex	Peripheral Blood Leukocytes
GSE42861	GSM1051899	23334450; 29921915	Homo sapiens	disease state: rheumatoid arthritis	subject: Patient	age: 54	gender: f	smoking status: ex	Peripheral Blood Leukocytes
GSE42861	GSM1051900	23334450; 29921915	Homo sapiens	disease state: rheumatoid arthritis	subject: Patient	age: 49	gender: f	smoking status: current	Peripheral Blood Leukocytes
GSE42861	GSM1051901	23334450; 29921915	Homo sapiens	disease state: Normal	subject: Normal	age: 47	gender: m	smoking status: current	Peripheral Blood Leukocytes
GSE42861	GSM1051902	23334450; 29921915	Homo sapiens	disease state: Normal	subject: Normal	age: 69	gender: m	smoking status: never	Peripheral Blood Leukocytes
GSE42861	GSM1051903	23334450; 29921915	Homo sapiens	disease state: Normal	subject: Normal	age: 65	gender: m	smoking status: ex	Peripheral Blood Leukocytes
GSE42861	GSM1051904	23334450; 29921915	Homo sapiens	disease state: Normal	subject: Normal	age: 56	gender: m	smoking status: current	Peripheral Blood Leukocytes
GSE42861	GSM1051905	23334450; 29921915	Homo sapiens	disease state: Normal	subject: Normal	age: 34	gender: m	smoking status: occasional	Peripheral Blood Leukocytes
GSE42861	GSM1051906	23334450; 29921915	Homo sapiens	disease state: Normal	subject: Normal	age: 68	gender: m	smoking status: never	Peripheral Blood Leukocytes
GSE42861	GSM1051907	23334450; 29921915	Homo sapiens	disease state: Normal	subject: Normal	age: 50	gender: m	smoking status: current	Peripheral Blood Leukocytes
GSE42861	GSM1051908	23334450; 29921915	Homo sapiens	disease state: rheumatoid arthritis	subject: Patient	age: 56	gender: f	smoking status: ex	Peripheral Blood Leukocytes
GSE42861	GSM1051909	23334450; 29921915	Homo sapiens	disease state: rheumatoid arthritis	subject: Patient	age: 51	gender: f	smoking status: ex	Peripheral Blood Leukocytes
GSE42861	GSM1051910	23334450; 29921915	Homo sapiens	disease state: rheumatoid arthritis	subject: Patient	age: 39	gender: f	smoking status: current	Peripheral Blood Leukocytes
GSE42861	GSM1051911	23334450; 29921915	Homo sapiens	disease state: rheumatoid arthritis	subject: Patient	age: 65	gender: f	smoking status: occasional	Peripheral Blood Leukocytes
GSE42861	GSM1051912	23334450; 29921915	Homo sapiens	disease state: rheumatoid arthritis	subject: Patient	age: 28	gender: f	smoking status: current	Peripheral Blood Leukocytes
GSE42861	GSM1051913	23334450; 29921915	Homo sapiens	disease state: rheumatoid arthritis	subject: Patient	age: 59	gender: m	smoking status: ex	Peripheral Blood Leukocytes
GSE42861	GSM1051914	23334450; 29921915	Homo sapiens	disease state: rheumatoid arthritis	subject: Patient	age: 38	gender: f	smoking status: occasional	Peripheral Blood Leukocytes
GSE42861	GSM1051915	23334450; 29921915	Homo sapiens	disease state: rheumatoid arthritis	subject: Patient	age: 52	gender: f	smoking status: current	Peripheral Blood Leukocytes
GSE42861	GSM1051916	23334450; 29921915	Homo sapiens	disease state: rheumatoid arthritis	subject: Patient	age: 47	gender: f	smoking status: current	Peripheral Blood Leukocytes
GSE42861	GSM1051917	23334450; 29921915	Homo sapiens	disease state: rheumatoid arthritis	subject: Patient	age: 46	gender: f	smoking status: ex	Peripheral Blood Leukocytes
GSE42861	GSM1051918	23334450; 29921915	Homo sapiens	disease state: rheumatoid arthritis	subject: Patient	age: 62	gender: f	smoking status: occasional	Peripheral Blood Leukocytes
GSE42861	GSM1051919	23334450; 29921915	Homo sapiens	disease state: rheumatoid arthritis	subject: Patient	age: 49	gender: f	smoking status: ex	Peripheral Blood Leukocytes
GSE42861	GSM1051920	23334450; 29921915	Homo sapiens	disease state: rheumatoid arthritis	subject: Patient	age: 37	gender: f	smoking status: occasional	Peripheral Blood Leukocytes
GSE42861	GSM1051921	23334450; 29921915	Homo sapiens	disease state: rheumatoid arthritis	subject: Patient	age: 60	gender: f	smoking status: never	Peripheral Blood Leukocytes
GSE42861	GSM1051922	23334450; 29921915	Homo sapiens	disease state: rheumatoid arthritis	subject: Patient	age: 50	gender: f	smoking status: never	Peripheral Blood Leukocytes
GSE42861	GSM1051923	23334450; 29921915	Homo sapiens	disease state: Normal	subject: Normal	age: 20	gender: f	smoking status: current	Peripheral Blood Leukocytes
GSE42861	GSM1051924	23334450; 29921915	Homo sapiens	disease state: Normal	subject: Normal	age: 64	gender: f	smoking status: never	Peripheral Blood Leukocytes
GSE42861	GSM1051925	23334450; 29921915	Homo sapiens	disease state: Normal	subject: Normal	age: 41	gender: f	smoking status: occasional	Peripheral Blood Leukocytes
GSE42861	GSM1051926	23334450; 29921915	Homo sapiens	disease state: Normal	subject: Normal	age: 54	gender: f	smoking status: ex	Peripheral Blood Leukocytes
GSE42861	GSM1051927	23334450; 29921915	Homo sapiens	disease state: Normal	subject: Normal	age: 60	gender: f	smoking status: never	Peripheral Blood Leukocytes
GSE42861	GSM1051928	23334450; 29921915	Homo sapiens	disease state: Normal	subject: Normal	age: 20	gender: f	smoking status: occasional	Peripheral Blood Leukocytes
GSE42861	GSM1051929	23334450; 29921915	Homo sapiens	disease state: Normal	subject: Normal	age: 65	gender: f	smoking status: ex	Peripheral Blood Leukocytes
GSE42861	GSM1051930	23334450; 29921915	Homo sapiens	disease state: rheumatoid arthritis	subject: Patient	age: 44	gender: f	smoking status: never	Peripheral Blood Leukocytes
GSE42861	GSM1051931	23334450; 29921915	Homo sapiens	disease state: rheumatoid arthritis	subject: Patient	age: 60	gender: f	smoking status: never	Peripheral Blood Leukocytes
GSE42861	GSM1051932	23334450; 29921915	Homo sapiens	disease state: rheumatoid arthritis	subject: Patient	age: 56	gender: f	smoking status: ex	Peripheral Blood Leukocytes
GSE42861	GSM1051933	23334450; 29921915	Homo sapiens	disease state: rheumatoid arthritis	subject: Patient	age: 26	gender: f	smoking status: never	Peripheral Blood Leukocytes
GSE42861	GSM1051934	23334450; 29921915	Homo sapiens	disease state: rheumatoid arthritis	subject: Patient	age: 56	gender: f	smoking status: ex	Peripheral Blood Leukocytes
GSE42861	GSM1051935	23334450; 29921915	Homo sapiens	disease state: rheumatoid arthritis	subject: Patient	age: 39	gender: f	smoking status: ex	Peripheral Blood Leukocytes
GSE42861	GSM1051936	23334450; 29921915	Homo sapiens	disease state: rheumatoid arthritis	subject: Patient	age: 62	gender: f	smoking status: current	Peripheral Blood Leukocytes
GSE42861	GSM1051937	23334450; 29921915	Homo sapiens	disease state: rheumatoid arthritis	subject: Patient	age: 41	gender: f	smoking status: never	Peripheral Blood Leukocytes
GSE42861	GSM1051938	23334450; 29921915	Homo sapiens	disease state: rheumatoid arthritis	subject: Patient	age: 54	gender: f	smoking status: ex	Peripheral Blood Leukocytes
GSE42861	GSM1051939	23334450; 29921915	Homo sapiens	disease state: rheumatoid arthritis	subject: Patient	age: 64	gender: f	smoking status: never	Peripheral Blood Leukocytes
GSE42861	GSM1051940	23334450; 29921915	Homo sapiens	disease state: rheumatoid arthritis	subject: Patient	age: 48	gender: f	smoking status: never	Peripheral Blood Leukocytes
GSE42861	GSM1051941	23334450; 29921915	Homo sapiens	disease state: rheumatoid arthritis	subject: Patient	age: 52	gender: f	smoking status: never	Peripheral Blood Leukocytes
GSE42861	GSM1051942	23334450; 29921915	Homo sapiens	disease state: rheumatoid arthritis	subject: Patient	age: 51	gender: f	smoking status: ex	Peripheral Blood Leukocytes
GSE42861	GSM1051943	23334450; 29921915	Homo sapiens	disease state: rheumatoid arthritis	subject: Patient	age: 62	gender: f	smoking status: never	Peripheral Blood Leukocytes
GSE42861	GSM1051944	23334450; 29921915	Homo sapiens	disease state: rheumatoid arthritis	subject: Patient	age: 39	gender: f	smoking status: never	Peripheral Blood Leukocytes
GSE42861	GSM1051945	23334450; 29921915	Homo sapiens	disease state: rheumatoid arthritis	subject: Patient	age: 51	gender: f	smoking status: current	Peripheral Blood Leukocytes
GSE42861	GSM1051946	23334450; 29921915	Homo sapiens	disease state: rheumatoid arthritis	subject: Patient	age: 43	gender: f	smoking status: ex	Peripheral Blood Leukocytes
GSE42861	GSM1051947	23334450; 29921915	Homo sapiens	disease state: rheumatoid arthritis	subject: Patient	age: 63	gender: f	smoking status: ex	Peripheral Blood Leukocytes
GSE42861	GSM1051948	23334450; 29921915	Homo sapiens	disease state: rheumatoid arthritis	subject: Patient	age: 23	gender: f	smoking status: never	Peripheral Blood Leukocytes
GSE42861	GSM1051949	23334450; 29921915	Homo sapiens	disease state: Normal	subject: Normal	age: 45	gender: f	smoking status: never	Peripheral Blood Leukocytes
GSE42861	GSM1051950	23334450; 29921915	Homo sapiens	disease state: Normal	subject: Normal	age: 52	gender: f	smoking status: ex	Peripheral Blood Leukocytes
GSE42861	GSM1051951	23334450; 29921915	Homo sapiens	disease state: Normal	subject: Normal	age: 68	gender: f	smoking status: never	Peripheral Blood Leukocytes
GSE42861	GSM1051952	23334450; 29921915	Homo sapiens	disease state: Normal	subject: Normal	age: 60	gender: f	smoking status: never	Peripheral Blood Leukocytes
GSE42861	GSM1051953	23334450; 29921915	Homo sapiens	disease state: Normal	subject: Normal	age: 39	gender: f	smoking status: never	Peripheral Blood Leukocytes
GSE42861	GSM1051954	23334450; 29921915	Homo sapiens	disease state: Normal	subject: Normal	age: 50	gender: f	smoking status: current	Peripheral Blood Leukocytes
GSE42861	GSM1051955	23334450; 29921915	Homo sapiens	disease state: Normal	subject: Normal	age: 67	gender: f	smoking status: never	Peripheral Blood Leukocytes
GSE42861	GSM1051956	23334450; 29921915	Homo sapiens	disease state: rheumatoid arthritis	subject: Patient	age: 53	gender: m	smoking status: never	Peripheral Blood Leukocytes
GSE42861	GSM1051957	23334450; 29921915	Homo sapiens	disease state: rheumatoid arthritis	subject: Patient	age: 48	gender: m	smoking status: never	Peripheral Blood Leukocytes
GSE42861	GSM1051958	23334450; 29921915	Homo sapiens	disease state: rheumatoid arthritis	subject: Patient	age: 63	gender: m	smoking status: current	Peripheral Blood Leukocytes
GSE42861	GSM1051959	23334450; 29921915	Homo sapiens	disease state: rheumatoid arthritis	subject: Patient	age: 68	gender: m	smoking status: current	Peripheral Blood Leukocytes
GSE42861	GSM1051960	23334450; 29921915	Homo sapiens	disease state: rheumatoid arthritis	subject: Patient	age: 56	gender: m	smoking status: ex	Peripheral Blood Leukocytes
GSE42861	GSM1051961	23334450; 29921915	Homo sapiens	disease state: rheumatoid arthritis	subject: Patient	age: 22	gender: f	smoking status: occasional	Peripheral Blood Leukocytes
GSE42861	GSM1051962	23334450; 29921915	Homo sapiens	disease state: Normal	subject: Normal	age: 49	gender: m	smoking status: current	Peripheral Blood Leukocytes
GSE42861	GSM1051963	23334450; 29921915	Homo sapiens	disease state: Normal	subject: Normal	age: 65	gender: m	smoking status: current	Peripheral Blood Leukocytes
GSE42861	GSM1051964	23334450; 29921915	Homo sapiens	disease state: Normal	subject: Normal	age: 63	gender: m	smoking status: ex	Peripheral Blood Leukocytes
GSE42861	GSM1051965	23334450; 29921915	Homo sapiens	disease state: Normal	subject: Normal	age: 52	gender: m	smoking status: never	Peripheral Blood Leukocytes
GSE42861	GSM1051966	23334450; 29921915	Homo sapiens	disease state: Normal	subject: Normal	age: 56	gender: m	smoking status: ex	Peripheral Blood Leukocytes
GSE42861	GSM1051967	23334450; 29921915	Homo sapiens	disease state: Normal	subject: Normal	age: 68	gender: m	smoking status: ex	Peripheral Blood Leukocytes
GSE42861	GSM1051968	23334450; 29921915	Homo sapiens	disease state: Normal	subject: Normal	age: 48	gender: m	smoking status: current	Peripheral Blood Leukocytes
GSE42861	GSM1051969	23334450; 29921915	Homo sapiens	disease state: rheumatoid arthritis	subject: Patient	age: 58	gender: f	smoking status: ex	Peripheral Blood Leukocytes
GSE42861	GSM1051970	23334450; 29921915	Homo sapiens	disease state: rheumatoid arthritis	subject: Patient	age: 62	gender: f	smoking status: ex	Peripheral Blood Leukocytes
GSE42861	GSM1051971	23334450; 29921915	Homo sapiens	disease state: rheumatoid arthritis	subject: Patient	age: 62	gender: f	smoking status: never	Peripheral Blood Leukocytes
GSE42861	GSM1051972	23334450; 29921915	Homo sapiens	disease state: rheumatoid arthritis	subject: Patient	age: 50	gender: f	smoking status: current	Peripheral Blood Leukocytes
GSE42861	GSM1051973	23334450; 29921915	Homo sapiens	disease state: rheumatoid arthritis	subject: Patient	age: 50	gender: f	smoking status: current	Peripheral Blood Leukocytes
GSE42861	GSM1051974	23334450; 29921915	Homo sapiens	disease state: rheumatoid arthritis	subject: Patient	age: 58	gender: f	smoking status: never	Peripheral Blood Leukocytes
GSE42861	GSM1051975	23334450; 29921915	Homo sapiens	disease state: rheumatoid arthritis	subject: Patient	age: 60	gender: f	smoking status: never	Peripheral Blood Leukocytes
GSE42861	GSM1051976	23334450; 29921915	Homo sapiens	disease state: rheumatoid arthritis	subject: Patient	age: 42	gender: f	smoking status: ex	Peripheral Blood Leukocytes
GSE42861	GSM1051977	23334450; 29921915	Homo sapiens	disease state: rheumatoid arthritis	subject: Patient	age: 53	gender: f	smoking status: ex	Peripheral Blood Leukocytes
GSE42861	GSM1051978	23334450; 29921915	Homo sapiens	disease state: rheumatoid arthritis	subject: Patient	age: 50	gender: m	smoking status: ex	Peripheral Blood Leukocytes
GSE42861	GSM1051979	23334450; 29921915	Homo sapiens	disease state: rheumatoid arthritis	subject: Patient	age: 51	gender: m	smoking status: ex	Peripheral Blood Leukocytes
GSE42861	GSM1051980	23334450; 29921915	Homo sapiens	disease state: rheumatoid arthritis	subject: Patient	age: 60	gender: f	smoking status: ex	Peripheral Blood Leukocytes
GSE42861	GSM1051981	23334450; 29921915	Homo sapiens	disease state: rheumatoid arthritis	subject: Patient	age: 32	gender: m	smoking status: current	Peripheral Blood Leukocytes
GSE42861	GSM1051982	23334450; 29921915	Homo sapiens	disease state: rheumatoid arthritis	subject: Patient	age: 64	gender: f	smoking status: never	Peripheral Blood Leukocytes
GSE42861	GSM1051983	23334450; 29921915	Homo sapiens	disease state: rheumatoid arthritis	subject: Patient	age: 69	gender: f	smoking status: never	Peripheral Blood Leukocytes
GSE42861	GSM1051984	23334450; 29921915	Homo sapiens	disease state: rheumatoid arthritis	subject: Patient	age: 60	gender: f	smoking status: current	Peripheral Blood Leukocytes
GSE42861	GSM1051985	23334450; 29921915	Homo sapiens	disease state: rheumatoid arthritis	subject: Patient	age: 32	gender: f	smoking status: never	Peripheral Blood Leukocytes
GSE42861	GSM1051986	23334450; 29921915	Homo sapiens	disease state: rheumatoid arthritis	subject: Patient	age: 66	gender: f	smoking status: ex	Peripheral Blood Leukocytes
GSE42861	GSM1051987	23334450; 29921915	Homo sapiens	disease state: rheumatoid arthritis	subject: Patient	age: 55	gender: f	smoking status: current	Peripheral Blood Leukocytes
GSE42861	GSM1051988	23334450; 29921915	Homo sapiens	disease state: rheumatoid arthritis	subject: Patient	age: 28	gender: f	smoking status: ex	Peripheral Blood Leukocytes
GSE42861	GSM1051989	23334450; 29921915	Homo sapiens	disease state: rheumatoid arthritis	subject: Patient	age: 49	gender: f	smoking status: current	Peripheral Blood Leukocytes
GSE42861	GSM1051990	23334450; 29921915	Homo sapiens	disease state: rheumatoid arthritis	subject: Patient	age: 50	gender: f	smoking status: current	Peripheral Blood Leukocytes
GSE42861	GSM1051991	23334450; 29921915	Homo sapiens	disease state: rheumatoid arthritis	subject: Patient	age: 41	gender: f	smoking status: never	Peripheral Blood Leukocytes
GSE42861	GSM1051992	23334450; 29921915	Homo sapiens	disease state: rheumatoid arthritis	subject: Patient	age: 47	gender: f	smoking status: occasional	Peripheral Blood Leukocytes
GSE42861	GSM1051993	23334450; 29921915	Homo sapiens	disease state: rheumatoid arthritis	subject: Patient	age: 36	gender: f	smoking status: never	Peripheral Blood Leukocytes
GSE42861	GSM1051994	23334450; 29921915	Homo sapiens	disease state: rheumatoid arthritis	subject: Patient	age: 54	gender: m	smoking status: current	Peripheral Blood Leukocytes
GSE42861	GSM1051995	23334450; 29921915	Homo sapiens	disease state: rheumatoid arthritis	subject: Patient	age: 29	gender: m	smoking status: never	Peripheral Blood Leukocytes
GSE42861	GSM1051996	23334450; 29921915	Homo sapiens	disease state: rheumatoid arthritis	subject: Patient	age: 61	gender: f	smoking status: ex	Peripheral Blood Leukocytes
GSE42861	GSM1051997	23334450; 29921915	Homo sapiens	disease state: rheumatoid arthritis	subject: Patient	age: 30	gender: m	smoking status: never	Peripheral Blood Leukocytes
GSE42861	GSM1051998	23334450; 29921915	Homo sapiens	disease state: rheumatoid arthritis	subject: Patient	age: 61	gender: m	smoking status: never	Peripheral Blood Leukocytes
GSE42861	GSM1051999	23334450; 29921915	Homo sapiens	disease state: rheumatoid arthritis	subject: Patient	age: 47	gender: m	smoking status: never	Peripheral Blood Leukocytes
GSE42861	GSM1052000	23334450; 29921915	Homo sapiens	disease state: rheumatoid arthritis	subject: Patient	age: 40	gender: m	smoking status: never	Peripheral Blood Leukocytes
GSE42861	GSM1052001	23334450; 29921915	Homo sapiens	disease state: rheumatoid arthritis	subject: Patient	age: 54	gender: m	smoking status: current	Peripheral Blood Leukocytes
GSE42861	GSM1052002	23334450; 29921915	Homo sapiens	disease state: rheumatoid arthritis	subject: Patient	age: 58	gender: f	smoking status: current	Peripheral Blood Leukocytes
GSE42861	GSM1052003	23334450; 29921915	Homo sapiens	disease state: rheumatoid arthritis	subject: Patient	age: 41	gender: f	smoking status: current	Peripheral Blood Leukocytes
GSE42861	GSM1052004	23334450; 29921915	Homo sapiens	disease state: rheumatoid arthritis	subject: Patient	age: 18	gender: f	smoking status: never	Peripheral Blood Leukocytes
GSE42861	GSM1052005	23334450; 29921915	Homo sapiens	disease state: rheumatoid arthritis	subject: Patient	age: 68	gender: f	smoking status: never	Peripheral Blood Leukocytes
GSE42861	GSM1052006	23334450; 29921915	Homo sapiens	disease state: rheumatoid arthritis	subject: Patient	age: 61	gender: f	smoking status: current	Peripheral Blood Leukocytes
GSE42861	GSM1052007	23334450; 29921915	Homo sapiens	disease state: rheumatoid arthritis	subject: Patient	age: 58	gender: f	smoking status: ex	Peripheral Blood Leukocytes
GSE42861	GSM1052008	23334450; 29921915	Homo sapiens	disease state: rheumatoid arthritis	subject: Patient	age: 35	gender: f	smoking status: ex	Peripheral Blood Leukocytes
GSE42861	GSM1052009	23334450; 29921915	Homo sapiens	disease state: rheumatoid arthritis	subject: Patient	age: 63	gender: f	smoking status: never	Peripheral Blood Leukocytes
GSE42861	GSM1052010	23334450; 29921915	Homo sapiens	disease state: rheumatoid arthritis	subject: Patient	age: 22	gender: f	smoking status: current	Peripheral Blood Leukocytes
GSE42861	GSM1052011	23334450; 29921915	Homo sapiens	disease state: rheumatoid arthritis	subject: Patient	age: 63	gender: f	smoking status: never	Peripheral Blood Leukocytes
GSE42861	GSM1052012	23334450; 29921915	Homo sapiens	disease state: rheumatoid arthritis	subject: Patient	age: 58	gender: f	smoking status: current	Peripheral Blood Leukocytes
GSE42861	GSM1052013	23334450; 29921915	Homo sapiens	disease state: rheumatoid arthritis	subject: Patient	age: 22	gender: f	smoking status: never	Peripheral Blood Leukocytes
GSE42861	GSM1052014	23334450; 29921915	Homo sapiens	disease state: rheumatoid arthritis	subject: Patient	age: 48	gender: f	smoking status: never	Peripheral Blood Leukocytes
GSE42861	GSM1052015	23334450; 29921915	Homo sapiens	disease state: Normal	subject: Normal	age: 57	gender: m	smoking status: ex	Peripheral Blood Leukocytes
GSE42861	GSM1052016	23334450; 29921915	Homo sapiens	disease state: Normal	subject: Normal	age: 69	gender: m	smoking status: ex	Peripheral Blood Leukocytes
GSE42861	GSM1052017	23334450; 29921915	Homo sapiens	disease state: Normal	subject: Normal	age: 38	gender: m	smoking status: never	Peripheral Blood Leukocytes
GSE42861	GSM1052018	23334450; 29921915	Homo sapiens	disease state: Normal	subject: Normal	age: 54	gender: m	smoking status: ex	Peripheral Blood Leukocytes
GSE42861	GSM1052019	23334450; 29921915	Homo sapiens	disease state: Normal	subject: Normal	age: 55	gender: m	smoking status: ex	Peripheral Blood Leukocytes
GSE42861	GSM1052020	23334450; 29921915	Homo sapiens	disease state: Normal	subject: Normal	age: 56	gender: m	smoking status: ex	Peripheral Blood Leukocytes
GSE42861	GSM1052021	23334450; 29921915	Homo sapiens	disease state: Normal	subject: Normal	age: 53	gender: m	smoking status: ex	Peripheral Blood Leukocytes
GSE42861	GSM1052022	23334450; 29921915	Homo sapiens	disease state: Normal	subject: Normal	age: 47	gender: m	smoking status: never	Peripheral Blood Leukocytes
GSE42861	GSM1052023	23334450; 29921915	Homo sapiens	disease state: rheumatoid arthritis	subject: Patient	age: 67	gender: f	smoking status: never	Peripheral Blood Leukocytes
GSE42861	GSM1052024	23334450; 29921915	Homo sapiens	disease state: rheumatoid arthritis	subject: Patient	age: 29	gender: f	smoking status: never	Peripheral Blood Leukocytes
GSE42861	GSM1052025	23334450; 29921915	Homo sapiens	disease state: rheumatoid arthritis	subject: Patient	age: 55	gender: f	smoking status: occasional	Peripheral Blood Leukocytes
GSE42861	GSM1052026	23334450; 29921915	Homo sapiens	disease state: rheumatoid arthritis	subject: Patient	age: 62	gender: f	smoking status: current	Peripheral Blood Leukocytes
GSE42861	GSM1052027	23334450; 29921915	Homo sapiens	disease state: rheumatoid arthritis	subject: Patient	age: 66	gender: f	smoking status: ex	Peripheral Blood Leukocytes
GSE42861	GSM1052028	23334450; 29921915	Homo sapiens	disease state: rheumatoid arthritis	subject: Patient	age: 54	gender: f	smoking status: current	Peripheral Blood Leukocytes
GSE42861	GSM1052029	23334450; 29921915	Homo sapiens	disease state: rheumatoid arthritis	subject: Patient	age: 46	gender: f	smoking status: ex	Peripheral Blood Leukocytes
GSE42861	GSM1052030	23334450; 29921915	Homo sapiens	disease state: rheumatoid arthritis	subject: Patient	age: 60	gender: m	smoking status: current	Peripheral Blood Leukocytes
GSE42861	GSM1052031	23334450; 29921915	Homo sapiens	disease state: rheumatoid arthritis	subject: Patient	age: 57	gender: f	smoking status: current	Peripheral Blood Leukocytes
GSE42861	GSM1052032	23334450; 29921915	Homo sapiens	disease state: rheumatoid arthritis	subject: Patient	age: 65	gender: f	smoking status: current	Peripheral Blood Leukocytes
GSE42861	GSM1052033	23334450; 29921915	Homo sapiens	disease state: rheumatoid arthritis	subject: Patient	age: 23	gender: f	smoking status: occasional	Peripheral Blood Leukocytes
GSE42861	GSM1052034	23334450; 29921915	Homo sapiens	disease state: Normal	subject: Normal	age: 55	gender: m	smoking status: ex	Peripheral Blood Leukocytes
GSE42861	GSM1052035	23334450; 29921915	Homo sapiens	disease state: Normal	subject: Normal	age: 48	gender: m	smoking status: occasional	Peripheral Blood Leukocytes
GSE42861	GSM1052036	23334450; 29921915	Homo sapiens	disease state: Normal	subject: Normal	age: 55	gender: m	smoking status: ex	Peripheral Blood Leukocytes
GSE42861	GSM1052037	23334450; 29921915	Homo sapiens	disease state: Normal	subject: Normal	age: 59	gender: m	smoking status: never	Peripheral Blood Leukocytes
GSE42861	GSM1052038	23334450; 29921915	Homo sapiens	disease state: Normal	subject: Normal	age: 56	gender: m	smoking status: ex	Peripheral Blood Leukocytes
GSE42861	GSM1052039	23334450; 29921915	Homo sapiens	disease state: Normal	subject: Normal	age: 48	gender: m	smoking status: never	Peripheral Blood Leukocytes
GSE42861	GSM1052040	23334450; 29921915	Homo sapiens	disease state: Normal	subject: Normal	age: 61	gender: m	smoking status: never	Peripheral Blood Leukocytes
GSE42861	GSM1052041	23334450; 29921915	Homo sapiens	disease state: Normal	subject: Normal	age: 69	gender: m	smoking status: ex	Peripheral Blood Leukocytes
GSE42861	GSM1052042	23334450; 29921915	Homo sapiens	disease state: rheumatoid arthritis	subject: Patient	age: 40	gender: f	smoking status: current	Peripheral Blood Leukocytes
GSE42861	GSM1052043	23334450; 29921915	Homo sapiens	disease state: rheumatoid arthritis	subject: Patient	age: 65	gender: m	smoking status: never	Peripheral Blood Leukocytes
GSE42861	GSM1052044	23334450; 29921915	Homo sapiens	disease state: rheumatoid arthritis	subject: Patient	age: 27	gender: f	smoking status: ex	Peripheral Blood Leukocytes
GSE42861	GSM1052045	23334450; 29921915	Homo sapiens	disease state: rheumatoid arthritis	subject: Patient	age: 62	gender: f	smoking status: current	Peripheral Blood Leukocytes
GSE42861	GSM1052046	23334450; 29921915	Homo sapiens	disease state: rheumatoid arthritis	subject: Patient	age: 46	gender: f	smoking status: ex	Peripheral Blood Leukocytes
GSE42861	GSM1052047	23334450; 29921915	Homo sapiens	disease state: Normal	subject: Normal	age: 57	gender: f	smoking status: never	Peripheral Blood Leukocytes
GSE42861	GSM1052048	23334450; 29921915	Homo sapiens	disease state: Normal	subject: Normal	age: 62	gender: f	smoking status: never	Peripheral Blood Leukocytes
GSE42861	GSM1052049	23334450; 29921915	Homo sapiens	disease state: Normal	subject: Normal	age: 54	gender: f	smoking status: ex	Peripheral Blood Leukocytes
GSE42861	GSM1052050	23334450; 29921915	Homo sapiens	disease state: Normal	subject: Normal	age: 48	gender: f	smoking status: never	Peripheral Blood Leukocytes
GSE42861	GSM1052051	23334450; 29921915	Homo sapiens	disease state: Normal	subject: Normal	age: 70	gender: f	smoking status: ex	Peripheral Blood Leukocytes
GSE42861	GSM1052052	23334450; 29921915	Homo sapiens	disease state: rheumatoid arthritis	subject: Patient	age: 59	gender: f	smoking status: ex	Peripheral Blood Leukocytes
GSE42861	GSM1052053	23334450; 29921915	Homo sapiens	disease state: rheumatoid arthritis	subject: Patient	age: 39	gender: f	smoking status: never	Peripheral Blood Leukocytes
GSE42861	GSM1052054	23334450; 29921915	Homo sapiens	disease state: rheumatoid arthritis	subject: Patient	age: 68	gender: f	smoking status: current	Peripheral Blood Leukocytes
GSE42861	GSM1052055	23334450; 29921915	Homo sapiens	disease state: rheumatoid arthritis	subject: Patient	age: 46	gender: f	smoking status: occasional	Peripheral Blood Leukocytes
GSE42861	GSM1052056	23334450; 29921915	Homo sapiens	disease state: rheumatoid arthritis	subject: Patient	age: 56	gender: f	smoking status: occasional	Peripheral Blood Leukocytes
GSE42861	GSM1052057	23334450; 29921915	Homo sapiens	disease state: rheumatoid arthritis	subject: Patient	age: 65	gender: f	smoking status: current	Peripheral Blood Leukocytes
GSE42861	GSM1052058	23334450; 29921915	Homo sapiens	disease state: rheumatoid arthritis	subject: Patient	age: 30	gender: f	smoking status: current	Peripheral Blood Leukocytes
GSE42861	GSM1052059	23334450; 29921915	Homo sapiens	disease state: rheumatoid arthritis	subject: Patient	age: 67	gender: f	smoking status: current	Peripheral Blood Leukocytes
GSE42861	GSM1052060	23334450; 29921915	Homo sapiens	disease state: rheumatoid arthritis	subject: Patient	age: 59	gender: f	smoking status: ex	Peripheral Blood Leukocytes
GSE42861	GSM1052061	23334450; 29921915	Homo sapiens	disease state: rheumatoid arthritis	subject: Patient	age: 44	gender: f	smoking status: never	Peripheral Blood Leukocytes
GSE42861	GSM1052062	23334450; 29921915	Homo sapiens	disease state: rheumatoid arthritis	subject: Patient	age: 35	gender: m	smoking status: never	Peripheral Blood Leukocytes
GSE42861	GSM1052063	23334450; 29921915	Homo sapiens	disease state: rheumatoid arthritis	subject: Patient	age: 62	gender: m	smoking status: current	Peripheral Blood Leukocytes
GSE42861	GSM1052064	23334450; 29921915	Homo sapiens	disease state: rheumatoid arthritis	subject: Patient	age: 45	gender: m	smoking status: never	Peripheral Blood Leukocytes
GSE42861	GSM1052065	23334450; 29921915	Homo sapiens	disease state: rheumatoid arthritis	subject: Patient	age: 67	gender: m	smoking status: occasional	Peripheral Blood Leukocytes
GSE42861	GSM1052066	23334450; 29921915	Homo sapiens	disease state: rheumatoid arthritis	subject: Patient	age: 50	gender: m	smoking status: never	Peripheral Blood Leukocytes
GSE42861	GSM1052067	23334450; 29921915	Homo sapiens	disease state: rheumatoid arthritis	subject: Patient	age: 58	gender: m	smoking status: ex	Peripheral Blood Leukocytes
GSE42861	GSM1052068	23334450; 29921915	Homo sapiens	disease state: rheumatoid arthritis	subject: Patient	age: 63	gender: f	smoking status: ex	Peripheral Blood Leukocytes
GSE42861	GSM1052069	23334450; 29921915	Homo sapiens	disease state: rheumatoid arthritis	subject: Patient	age: 59	gender: m	smoking status: ex	Peripheral Blood Leukocytes
GSE42861	GSM1052070	23334450; 29921915	Homo sapiens	disease state: rheumatoid arthritis	subject: Patient	age: 33	gender: m	smoking status: current	Peripheral Blood Leukocytes
GSE42861	GSM1052071	23334450; 29921915	Homo sapiens	disease state: rheumatoid arthritis	subject: Patient	age: 57	gender: m	smoking status: current	Peripheral Blood Leukocytes
GSE42861	GSM1052072	23334450; 29921915	Homo sapiens	disease state: rheumatoid arthritis	subject: Patient	age: 60	gender: m	smoking status: ex	Peripheral Blood Leukocytes
GSE42861	GSM1052073	23334450; 29921915	Homo sapiens	disease state: rheumatoid arthritis	subject: Patient	age: 19	gender: m	smoking status: never	Peripheral Blood Leukocytes
GSE42861	GSM1052074	23334450; 29921915	Homo sapiens	disease state: rheumatoid arthritis	subject: Patient	age: 52	gender: m	smoking status: current	Peripheral Blood Leukocytes
GSE42861	GSM1052075	23334450; 29921915	Homo sapiens	disease state: rheumatoid arthritis	subject: Patient	age: 30	gender: f	smoking status: never	Peripheral Blood Leukocytes
GSE42861	GSM1052076	23334450; 29921915	Homo sapiens	disease state: rheumatoid arthritis	subject: Patient	age: 35	gender: f	smoking status: never	Peripheral Blood Leukocytes
GSE42861	GSM1052077	23334450; 29921915	Homo sapiens	disease state: rheumatoid arthritis	subject: Patient	age: 46	gender: f	smoking status: current	Peripheral Blood Leukocytes
GSE42861	GSM1052078	23334450; 29921915	Homo sapiens	disease state: rheumatoid arthritis	subject: Patient	age: 35	gender: f	smoking status: never	Peripheral Blood Leukocytes
GSE42861	GSM1052079	23334450; 29921915	Homo sapiens	disease state: rheumatoid arthritis	subject: Patient	age: 48	gender: f	smoking status: occasional	Peripheral Blood Leukocytes
GSE42861	GSM1052080	23334450; 29921915	Homo sapiens	disease state: rheumatoid arthritis	subject: Patient	age: 59	gender: f	smoking status: current	Peripheral Blood Leukocytes
GSE42861	GSM1052081	23334450; 29921915	Homo sapiens	disease state: rheumatoid arthritis	subject: Patient	age: 53	gender: f	smoking status: never	Peripheral Blood Leukocytes
GSE42861	GSM1052082	23334450; 29921915	Homo sapiens	disease state: rheumatoid arthritis	subject: Patient	age: 46	gender: f	smoking status: current	Peripheral Blood Leukocytes
GSE42861	GSM1052083	23334450; 29921915	Homo sapiens	disease state: rheumatoid arthritis	subject: Patient	age: 54	gender: f	smoking status: ex	Peripheral Blood Leukocytes
GSE42861	GSM1052084	23334450; 29921915	Homo sapiens	disease state: rheumatoid arthritis	subject: Patient	age: 52	gender: f	smoking status: occasional	Peripheral Blood Leukocytes
GSE42861	GSM1052085	23334450; 29921915	Homo sapiens	disease state: rheumatoid arthritis	subject: Patient	age: 53	gender: m	smoking status: never	Peripheral Blood Leukocytes
GSE42861	GSM1052086	23334450; 29921915	Homo sapiens	disease state: rheumatoid arthritis	subject: Patient	age: 52	gender: f	smoking status: current	Peripheral Blood Leukocytes
GSE42861	GSM1052087	23334450; 29921915	Homo sapiens	disease state: rheumatoid arthritis	subject: Patient	age: 58	gender: f	smoking status: current	Peripheral Blood Leukocytes
GSE42861	GSM1052088	23334450; 29921915	Homo sapiens	disease state: rheumatoid arthritis	subject: Patient	age: 28	gender: f	smoking status: occasional	Peripheral Blood Leukocytes
GSE42861	GSM1052089	23334450; 29921915	Homo sapiens	disease state: rheumatoid arthritis	subject: Patient	age: 32	gender: m	smoking status: ex	Peripheral Blood Leukocytes
GSE42861	GSM1052090	23334450; 29921915	Homo sapiens	disease state: rheumatoid arthritis	subject: Patient	age: 69	gender: f	smoking status: current	Peripheral Blood Leukocytes
GSE42861	GSM1052091	23334450; 29921915	Homo sapiens	disease state: rheumatoid arthritis	subject: Patient	age: 61	gender: f	smoking status: ex	Peripheral Blood Leukocytes
GSE42861	GSM1052092	23334450; 29921915	Homo sapiens	disease state: rheumatoid arthritis	subject: Patient	age: 68	gender: m	smoking status: ex	Peripheral Blood Leukocytes
GSE42861	GSM1052093	23334450; 29921915	Homo sapiens	disease state: rheumatoid arthritis	subject: Patient	age: 46	gender: m	smoking status: current	Peripheral Blood Leukocytes
GSE42861	GSM1052094	23334450; 29921915	Homo sapiens	disease state: rheumatoid arthritis	subject: Patient	age: 66	gender: m	smoking status: ex	Peripheral Blood Leukocytes
GSE42861	GSM1052095	23334450; 29921915	Homo sapiens	disease state: rheumatoid arthritis	subject: Patient	age: 52	gender: m	smoking status: ex	Peripheral Blood Leukocytes
GSE42861	GSM1052096	23334450; 29921915	Homo sapiens	disease state: rheumatoid arthritis	subject: Patient	age: 56	gender: m	smoking status: current	Peripheral Blood Leukocytes
GSE42861	GSM1052097	23334450; 29921915	Homo sapiens	disease state: rheumatoid arthritis	subject: Patient	age: 62	gender: m	smoking status: ex	Peripheral Blood Leukocytes
GSE42861	GSM1052098	23334450; 29921915	Homo sapiens	disease state: rheumatoid arthritis	subject: Patient	age: 54	gender: m	smoking status: ex	Peripheral Blood Leukocytes
GSE42861	GSM1052099	23334450; 29921915	Homo sapiens	disease state: Normal	subject: Normal	age: 69	gender: m	smoking status: ex	Peripheral Blood Leukocytes
GSE42861	GSM1052100	23334450; 29921915	Homo sapiens	disease state: Normal	subject: Normal	age: 55	gender: m	smoking status: never	Peripheral Blood Leukocytes
GSE42861	GSM1052101	23334450; 29921915	Homo sapiens	disease state: Normal	subject: Normal	age: 66	gender: m	smoking status: never	Peripheral Blood Leukocytes
GSE42861	GSM1052102	23334450; 29921915	Homo sapiens	disease state: Normal	subject: Normal	age: 68	gender: m	smoking status: never	Peripheral Blood Leukocytes
GSE42861	GSM1052103	23334450; 29921915	Homo sapiens	disease state: Normal	subject: Normal	age: 56	gender: m	smoking status: ex	Peripheral Blood Leukocytes
GSE42861	GSM1052104	23334450; 29921915	Homo sapiens	disease state: Normal	subject: Normal	age: 58	gender: m	smoking status: occasional	Peripheral Blood Leukocytes
GSE42861	GSM1052105	23334450; 29921915	Homo sapiens	disease state: rheumatoid arthritis	subject: Patient	age: 36	gender: f	smoking status: occasional	Peripheral Blood Leukocytes
GSE42861	GSM1052106	23334450; 29921915	Homo sapiens	disease state: rheumatoid arthritis	subject: Patient	age: 45	gender: f	smoking status: occasional	Peripheral Blood Leukocytes
GSE42861	GSM1052107	23334450; 29921915	Homo sapiens	disease state: rheumatoid arthritis	subject: Patient	age: 47	gender: f	smoking status: occasional	Peripheral Blood Leukocytes
GSE42861	GSM1052108	23334450; 29921915	Homo sapiens	disease state: rheumatoid arthritis	subject: Patient	age: 42	gender: f	smoking status: current	Peripheral Blood Leukocytes
GSE42861	GSM1052109	23334450; 29921915	Homo sapiens	disease state: rheumatoid arthritis	subject: Patient	age: 60	gender: f	smoking status: ex	Peripheral Blood Leukocytes
GSE42861	GSM1052110	23334450; 29921915	Homo sapiens	disease state: rheumatoid arthritis	subject: Patient	age: 55	gender: m	smoking status: ex	Peripheral Blood Leukocytes
GSE42861	GSM1052111	23334450; 29921915	Homo sapiens	disease state: rheumatoid arthritis	subject: Patient	age: 51	gender: m	smoking status: current	Peripheral Blood Leukocytes
GSE42861	GSM1052112	23334450; 29921915	Homo sapiens	disease state: rheumatoid arthritis	subject: Patient	age: 64	gender: m	smoking status: ex	Peripheral Blood Leukocytes
GSE42861	GSM1052113	23334450; 29921915	Homo sapiens	disease state: rheumatoid arthritis	subject: Patient	age: 58	gender: m	smoking status: ex	Peripheral Blood Leukocytes
GSE42861	GSM1052114	23334450; 29921915	Homo sapiens	disease state: rheumatoid arthritis	subject: Patient	age: 41	gender: m	smoking status: current	Peripheral Blood Leukocytes
GSE42861	GSM1052115	23334450; 29921915	Homo sapiens	disease state: rheumatoid arthritis	subject: Patient	age: 44	gender: m	smoking status: never	Peripheral Blood Leukocytes
GSE42861	GSM1052116	23334450; 29921915	Homo sapiens	disease state: rheumatoid arthritis	subject: Patient	age: 63	gender: f	smoking status: current	Peripheral Blood Leukocytes
GSE42861	GSM1052117	23334450; 29921915	Homo sapiens	disease state: rheumatoid arthritis	subject: Patient	age: 21	gender: f	smoking status: current	Peripheral Blood Leukocytes
GSE42861	GSM1052118	23334450; 29921915	Homo sapiens	disease state: rheumatoid arthritis	subject: Patient	age: 46	gender: m	smoking status: occasional	Peripheral Blood Leukocytes
GSE42861	GSM1052119	23334450; 29921915	Homo sapiens	disease state: rheumatoid arthritis	subject: Patient	age: 33	gender: f	smoking status: never	Peripheral Blood Leukocytes
GSE42861	GSM1052120	23334450; 29921915	Homo sapiens	disease state: rheumatoid arthritis	subject: Patient	age: 66	gender: f	smoking status: current	Peripheral Blood Leukocytes
GSE42861	GSM1052121	23334450; 29921915	Homo sapiens	disease state: rheumatoid arthritis	subject: Patient	age: 59	gender: f	smoking status: current	Peripheral Blood Leukocytes
GSE42861	GSM1052122	23334450; 29921915	Homo sapiens	disease state: Normal	subject: Normal	age: 61	gender: f	smoking status: current	Peripheral Blood Leukocytes
GSE42861	GSM1052123	23334450; 29921915	Homo sapiens	disease state: Normal	subject: Normal	age: 56	gender: f	smoking status: never	Peripheral Blood Leukocytes
GSE42861	GSM1052124	23334450; 29921915	Homo sapiens	disease state: Normal	subject: Normal	age: 42	gender: f	smoking status: never	Peripheral Blood Leukocytes
GSE42861	GSM1052125	23334450; 29921915	Homo sapiens	disease state: Normal	subject: Normal	age: 62	gender: f	smoking status: ex	Peripheral Blood Leukocytes
GSE42861	GSM1052126	23334450; 29921915	Homo sapiens	disease state: Normal	subject: Normal	age: 60	gender: f	smoking status: never	Peripheral Blood Leukocytes
GSE42861	GSM1052127	23334450; 29921915	Homo sapiens	disease state: Normal	subject: Normal	age: 69	gender: f	smoking status: never	Peripheral Blood Leukocytes
GSE42861	GSM1052128	23334450; 29921915	Homo sapiens	disease state: Normal	subject: Normal	age: 54	gender: f	smoking status: current	Peripheral Blood Leukocytes
GSE42861	GSM1052129	23334450; 29921915	Homo sapiens	disease state: Normal	subject: Normal	age: 31	gender: f	smoking status: occasional	Peripheral Blood Leukocytes
GSE42861	GSM1052130	23334450; 29921915	Homo sapiens	disease state: Normal	subject: Normal	age: 58	gender: f	smoking status: never	Peripheral Blood Leukocytes
GSE42861	GSM1052131	23334450; 29921915	Homo sapiens	disease state: Normal	subject: Normal	age: 37	gender: f	smoking status: never	Peripheral Blood Leukocytes
GSE42861	GSM1052132	23334450; 29921915	Homo sapiens	disease state: Normal	subject: Normal	age: 62	gender: f	smoking status: ex	Peripheral Blood Leukocytes
GSE42861	GSM1052133	23334450; 29921915	Homo sapiens	disease state: Normal	subject: Normal	age: 50	gender: f	smoking status: ex	Peripheral Blood Leukocytes
GSE42861	GSM1052134	23334450; 29921915	Homo sapiens	disease state: Normal	subject: Normal	age: 44	gender: f	smoking status: current	Peripheral Blood Leukocytes
GSE42861	GSM1052135	23334450; 29921915	Homo sapiens	disease state: Normal	subject: Normal	age: 61	gender: f	smoking status: never	Peripheral Blood Leukocytes
GSE42861	GSM1052136	23334450; 29921915	Homo sapiens	disease state: Normal	subject: Normal	age: 61	gender: f	smoking status: ex	Peripheral Blood Leukocytes
GSE42861	GSM1052137	23334450; 29921915	Homo sapiens	disease state: Normal	subject: Normal	age: 28	gender: f	smoking status: never	Peripheral Blood Leukocytes
GSE42861	GSM1052138	23334450; 29921915	Homo sapiens	disease state: rheumatoid arthritis	subject: Patient	age: 33	gender: f	smoking status: occasional	Peripheral Blood Leukocytes
GSE42861	GSM1052139	23334450; 29921915	Homo sapiens	disease state: rheumatoid arthritis	subject: Patient	age: 51	gender: f	smoking status: current	Peripheral Blood Leukocytes
GSE42861	GSM1052140	23334450; 29921915	Homo sapiens	disease state: rheumatoid arthritis	subject: Patient	age: 64	gender: m	smoking status: ex	Peripheral Blood Leukocytes
GSE42861	GSM1052141	23334450; 29921915	Homo sapiens	disease state: rheumatoid arthritis	subject: Patient	age: 39	gender: f	smoking status: ex	Peripheral Blood Leukocytes
GSE42861	GSM1052142	23334450; 29921915	Homo sapiens	disease state: rheumatoid arthritis	subject: Patient	age: 54	gender: f	smoking status: ex	Peripheral Blood Leukocytes
GSE42861	GSM1052143	23334450; 29921915	Homo sapiens	disease state: rheumatoid arthritis	subject: Patient	age: 53	gender: f	smoking status: ex	Peripheral Blood Leukocytes
GSE42861	GSM1052144	23334450; 29921915	Homo sapiens	disease state: rheumatoid arthritis	subject: Patient	age: 29	gender: f	smoking status: current	Peripheral Blood Leukocytes
GSE42861	GSM1052145	23334450; 29921915	Homo sapiens	disease state: rheumatoid arthritis	subject: Patient	age: 56	gender: f	smoking status: occasional	Peripheral Blood Leukocytes
GSE42861	GSM1052146	23334450; 29921915	Homo sapiens	disease state: rheumatoid arthritis	subject: Patient	age: 22	gender: f	smoking status: never	Peripheral Blood Leukocytes
GSE42861	GSM1052147	23334450; 29921915	Homo sapiens	disease state: rheumatoid arthritis	subject: Patient	age: 51	gender: m	smoking status: ex	Peripheral Blood Leukocytes
GSE42861	GSM1052148	23334450; 29921915	Homo sapiens	disease state: rheumatoid arthritis	subject: Patient	age: 56	gender: m	smoking status: ex	Peripheral Blood Leukocytes
GSE42861	GSM1052149	23334450; 29921915	Homo sapiens	disease state: rheumatoid arthritis	subject: Patient	age: 63	gender: m	smoking status: ex	Peripheral Blood Leukocytes
GSE42861	GSM1052150	23334450; 29921915	Homo sapiens	disease state: rheumatoid arthritis	subject: Patient	age: 56	gender: f	smoking status: ex	Peripheral Blood Leukocytes
GSE42861	GSM1052151	23334450; 29921915	Homo sapiens	disease state: rheumatoid arthritis	subject: Patient	age: 64	gender: m	smoking status: ex	Peripheral Blood Leukocytes
GSE42861	GSM1052152	23334450; 29921915	Homo sapiens	disease state: rheumatoid arthritis	subject: Patient	age: 62	gender: m	smoking status: ex	Peripheral Blood Leukocytes
GSE42861	GSM1052153	23334450; 29921915	Homo sapiens	disease state: rheumatoid arthritis	subject: Patient	age: 28	gender: f	smoking status: ex	Peripheral Blood Leukocytes
GSE42861	GSM1052154	23334450; 29921915	Homo sapiens	disease state: rheumatoid arthritis	subject: Patient	age: 56	gender: f	smoking status: current	Peripheral Blood Leukocytes
GSE42861	GSM1052155	23334450; 29921915	Homo sapiens	disease state: rheumatoid arthritis	subject: Patient	age: 31	gender: f	smoking status: never	Peripheral Blood Leukocytes
GSE42861	GSM1052156	23334450; 29921915	Homo sapiens	disease state: rheumatoid arthritis	subject: Patient	age: 49	gender: f	smoking status: ex	Peripheral Blood Leukocytes
GSE42861	GSM1052157	23334450; 29921915	Homo sapiens	disease state: rheumatoid arthritis	subject: Patient	age: 45	gender: m	smoking status: ex	Peripheral Blood Leukocytes
GSE42861	GSM1052158	23334450; 29921915	Homo sapiens	disease state: rheumatoid arthritis	subject: Patient	age: 59	gender: m	smoking status: current	Peripheral Blood Leukocytes
GSE42861	GSM1052159	23334450; 29921915	Homo sapiens	disease state: rheumatoid arthritis	subject: Patient	age: 60	gender: m	smoking status: ex	Peripheral Blood Leukocytes
GSE42861	GSM1052160	23334450; 29921915	Homo sapiens	disease state: rheumatoid arthritis	subject: Patient	age: 55	gender: f	smoking status: never	Peripheral Blood Leukocytes
GSE42861	GSM1052161	23334450; 29921915	Homo sapiens	disease state: rheumatoid arthritis	subject: Patient	age: 59	gender: m	smoking status: ex	Peripheral Blood Leukocytes
GSE42861	GSM1052162	23334450; 29921915	Homo sapiens	disease state: rheumatoid arthritis	subject: Patient	age: 50	gender: m	smoking status: current	Peripheral Blood Leukocytes
GSE42861	GSM1052163	23334450; 29921915	Homo sapiens	disease state: rheumatoid arthritis	subject: Patient	age: 68	gender: f	smoking status: current	Peripheral Blood Leukocytes
GSE42861	GSM1052164	23334450; 29921915	Homo sapiens	disease state: rheumatoid arthritis	subject: Patient	age: 62	gender: m	smoking status: ex	Peripheral Blood Leukocytes
GSE42861	GSM1052165	23334450; 29921915	Homo sapiens	disease state: rheumatoid arthritis	subject: Patient	age: 51	gender: m	smoking status: current	Peripheral Blood Leukocytes
GSE42861	GSM1052166	23334450; 29921915	Homo sapiens	disease state: rheumatoid arthritis	subject: Patient	age: 48	gender: m	smoking status: current	Peripheral Blood Leukocytes
GSE42861	GSM1052167	23334450; 29921915	Homo sapiens	disease state: rheumatoid arthritis	subject: Patient	age: 57	gender: f	smoking status: current	Peripheral Blood Leukocytes
GSE42861	GSM1052168	23334450; 29921915	Homo sapiens	disease state: rheumatoid arthritis	subject: Patient	age: 54	gender: f	smoking status: current	Peripheral Blood Leukocytes
GSE42861	GSM1052169	23334450; 29921915	Homo sapiens	disease state: rheumatoid arthritis	subject: Patient	age: 56	gender: f	smoking status: current	Peripheral Blood Leukocytes
GSE42861	GSM1052170	23334450; 29921915	Homo sapiens	disease state: rheumatoid arthritis	subject: Patient	age: 42	gender: f	smoking status: current	Peripheral Blood Leukocytes
GSE42861	GSM1052171	23334450; 29921915	Homo sapiens	disease state: rheumatoid arthritis	subject: Patient	age: 65	gender: f	smoking status: current	Peripheral Blood Leukocytes
GSE42861	GSM1052172	23334450; 29921915	Homo sapiens	disease state: rheumatoid arthritis	subject: Patient	age: 68	gender: f	smoking status: never	Peripheral Blood Leukocytes
GSE42861	GSM1052173	23334450; 29921915	Homo sapiens	disease state: rheumatoid arthritis	subject: Patient	age: 54	gender: f	smoking status: never	Peripheral Blood Leukocytes
GSE42861	GSM1052174	23334450; 29921915	Homo sapiens	disease state: rheumatoid arthritis	subject: Patient	age: 63	gender: f	smoking status: never	Peripheral Blood Leukocytes
GSE42861	GSM1052175	23334450; 29921915	Homo sapiens	disease state: rheumatoid arthritis	subject: Patient	age: 44	gender: f	smoking status: current	Peripheral Blood Leukocytes
GSE42861	GSM1052176	23334450; 29921915	Homo sapiens	disease state: rheumatoid arthritis	subject: Patient	age: 48	gender: f	smoking status: ex	Peripheral Blood Leukocytes
GSE42861	GSM1052177	23334450; 29921915	Homo sapiens	disease state: rheumatoid arthritis	subject: Patient	age: 53	gender: f	smoking status: current	Peripheral Blood Leukocytes
GSE42861	GSM1052178	23334450; 29921915	Homo sapiens	disease state: rheumatoid arthritis	subject: Patient	age: 46	gender: f	smoking status: ex	Peripheral Blood Leukocytes
GSE42861	GSM1052179	23334450; 29921915	Homo sapiens	disease state: rheumatoid arthritis	subject: Patient	age: 65	gender: f	smoking status: current	Peripheral Blood Leukocytes
GSE42861	GSM1052180	23334450; 29921915	Homo sapiens	disease state: rheumatoid arthritis	subject: Patient	age: 44	gender: f	smoking status: current	Peripheral Blood Leukocytes
GSE42861	GSM1052181	23334450; 29921915	Homo sapiens	disease state: rheumatoid arthritis	subject: Patient	age: 37	gender: f	smoking status: current	Peripheral Blood Leukocytes
GSE42861	GSM1052182	23334450; 29921915	Homo sapiens	disease state: rheumatoid arthritis	subject: Patient	age: 55	gender: f	smoking status: never	Peripheral Blood Leukocytes
GSE42861	GSM1052183	23334450; 29921915	Homo sapiens	disease state: rheumatoid arthritis	subject: Patient	age: 62	gender: f	smoking status: current	Peripheral Blood Leukocytes
GSE42861	GSM1052184	23334450; 29921915	Homo sapiens	disease state: rheumatoid arthritis	subject: Patient	age: 36	gender: f	smoking status: current	Peripheral Blood Leukocytes
GSE42861	GSM1052185	23334450; 29921915	Homo sapiens	disease state: rheumatoid arthritis	subject: Patient	age: 41	gender: f	smoking status: ex	Peripheral Blood Leukocytes
GSE42861	GSM1052186	23334450; 29921915	Homo sapiens	disease state: rheumatoid arthritis	subject: Patient	age: 28	gender: f	smoking status: never	Peripheral Blood Leukocytes
GSE42861	GSM1052187	23334450; 29921915	Homo sapiens	disease state: rheumatoid arthritis	subject: Patient	age: 23	gender: f	smoking status: occasional	Peripheral Blood Leukocytes
GSE42861	GSM1052188	23334450; 29921915	Homo sapiens	disease state: Normal	subject: Normal	age: 54	gender: f	smoking status: occasional	Peripheral Blood Leukocytes
GSE42861	GSM1052189	23334450; 29921915	Homo sapiens	disease state: Normal	subject: Normal	age: 66	gender: f	smoking status: current	Peripheral Blood Leukocytes
GSE42861	GSM1052190	23334450; 29921915	Homo sapiens	disease state: Normal	subject: Normal	age: 64	gender: f	smoking status: ex	Peripheral Blood Leukocytes
GSE42861	GSM1052191	23334450; 29921915	Homo sapiens	disease state: Normal	subject: Normal	age: 36	gender: f	smoking status: never	Peripheral Blood Leukocytes
GSE42861	GSM1052192	23334450; 29921915	Homo sapiens	disease state: Normal	subject: Normal	age: 47	gender: f	smoking status: never	Peripheral Blood Leukocytes
GSE42861	GSM1052193	23334450; 29921915	Homo sapiens	disease state: Normal	subject: Normal	age: 68	gender: f	smoking status: never	Peripheral Blood Leukocytes
GSE42861	GSM1052194	23334450; 29921915	Homo sapiens	disease state: Normal	subject: Normal	age: 56	gender: f	smoking status: ex	Peripheral Blood Leukocytes
GSE42861	GSM1052195	23334450; 29921915	Homo sapiens	disease state: Normal	subject: Normal	age: 60	gender: f	smoking status: never	Peripheral Blood Leukocytes
GSE42861	GSM1052196	23334450; 29921915	Homo sapiens	disease state: rheumatoid arthritis	subject: Patient	age: 65	gender: f	smoking status: never	Peripheral Blood Leukocytes
GSE42861	GSM1052197	23334450; 29921915	Homo sapiens	disease state: rheumatoid arthritis	subject: Patient	age: 64	gender: f	smoking status: current	Peripheral Blood Leukocytes
GSE42861	GSM1052198	23334450; 29921915	Homo sapiens	disease state: rheumatoid arthritis	subject: Patient	age: 46	gender: f	smoking status: never	Peripheral Blood Leukocytes
GSE42861	GSM1052199	23334450; 29921915	Homo sapiens	disease state: rheumatoid arthritis	subject: Patient	age: 47	gender: f	smoking status: current	Peripheral Blood Leukocytes
GSE42861	GSM1052200	23334450; 29921915	Homo sapiens	disease state: rheumatoid arthritis	subject: Patient	age: 65	gender: f	smoking status: current	Peripheral Blood Leukocytes
GSE42861	GSM1052201	23334450; 29921915	Homo sapiens	disease state: rheumatoid arthritis	subject: Patient	age: 56	gender: f	smoking status: current	Peripheral Blood Leukocytes
GSE42861	GSM1052202	23334450; 29921915	Homo sapiens	disease state: rheumatoid arthritis	subject: Patient	age: 53	gender: f	smoking status: current	Peripheral Blood Leukocytes
GSE42861	GSM1052203	23334450; 29921915	Homo sapiens	disease state: rheumatoid arthritis	subject: Patient	age: 37	gender: f	smoking status: ex	Peripheral Blood Leukocytes
GSE42861	GSM1052204	23334450; 29921915	Homo sapiens	disease state: rheumatoid arthritis	subject: Patient	age: 21	gender: f	smoking status: occasional	Peripheral Blood Leukocytes
GSE42861	GSM1052205	23334450; 29921915	Homo sapiens	disease state: rheumatoid arthritis	subject: Patient	age: 22	gender: f	smoking status: ex	Peripheral Blood Leukocytes
GSE42861	GSM1052206	23334450; 29921915	Homo sapiens	disease state: Normal	subject: Normal	age: 68	gender: f	smoking status: current	Peripheral Blood Leukocytes
GSE42861	GSM1052207	23334450; 29921915	Homo sapiens	disease state: Normal	subject: Normal	age: 57	gender: f	smoking status: never	Peripheral Blood Leukocytes
GSE42861	GSM1052208	23334450; 29921915	Homo sapiens	disease state: Normal	subject: Normal	age: 59	gender: f	smoking status: current	Peripheral Blood Leukocytes
GSE42861	GSM1052209	23334450; 29921915	Homo sapiens	disease state: Normal	subject: Normal	age: 63	gender: f	smoking status: ex	Peripheral Blood Leukocytes
GSE42861	GSM1052210	23334450; 29921915	Homo sapiens	disease state: Normal	subject: Normal	age: 63	gender: f	smoking status: never	Peripheral Blood Leukocytes
GSE42861	GSM1052211	23334450; 29921915	Homo sapiens	disease state: Normal	subject: Normal	age: 46	gender: f	smoking status: never	Peripheral Blood Leukocytes
GSE42861	GSM1052212	23334450; 29921915	Homo sapiens	disease state: Normal	subject: Normal	age: 64	gender: f	smoking status: ex	Peripheral Blood Leukocytes
GSE42861	GSM1052213	23334450; 29921915	Homo sapiens	disease state: Normal	subject: Normal	age: 36	gender: f	smoking status: never	Peripheral Blood Leukocytes
