# Supplementary material for: MethylResolver—a method for deconvoluting bulk DNA methylation profiles into known and unknown cell contents
Source: Commun Biol. 2020 Aug 3;3:422. doi: 10.1038/s42003-020-01146-2 (PMC7400544; doi:10.1038/s42003-020-01146-2)
Supplement: Supplementary file 10 — Supplementary Data 6 [file 42003_2020_1146_MOESM10_ESM.xlsx]

## Sheet: SupplementaryData6
Supplementary Data 6. Human primary tissue and iPSC true negative samples used for determining significance threshold and false-positive rate.
Study	Accession	Pubmed ID	Tissue	Donor Cell Type	Organism	Gender	Age
GSE36216	GSM883839	22261801	cell line	normal lung cell line gBEC1_UI	Homo sapiens	N/A	N/A
GSE36216	GSM883840	22261801	cell line	normal lung cell line gBEC1	Homo sapiens	N/A	N/A
GSE36216	GSM883841	22261801	cell line	normal lung cell line gSAC1_UI	Homo sapiens	N/A	N/A
GSE36216	GSM883842	22261801	cell line	normal lung cell line gSAC1	Homo sapiens	N/A	N/A
GSE36216	GSM883843	22261801	cell line	normal lung cell line gBEC	Homo sapiens	N/A	N/A
GSE36216	GSM883844	22261801	cell line	normal lung cell line gSAC	Homo sapiens	N/A	N/A
GSE36216	GSM883845	22261801	cell line	Non-small cell lung cancer cell line H838	Homo sapiens	N/A	N/A
GSE36216	GSM883846	22261801	cell line	Non-small cell lung cancer cell line LXFL529	Homo sapiens	N/A	N/A
GSE36216	GSM883847	22261801	cell line	Non-small cell lung cancer cell line H460	Homo sapiens	N/A	N/A
GSE36216	GSM883848	22261801	cell line	Non-small cell lung cancer cell line A549	Homo sapiens	N/A	N/A
GSE36216	GSM883849	22261801	cell line	Non-small cell lung cancer cell line H1299	Homo sapiens	N/A	N/A
GSE36216	GSM883850	22261801	cell line	Non-small cell lung cancer cell line Calu-1	Homo sapiens	N/A	N/A
GSE36216	GSM883851	22261801	cell line	Non-small cell lung cancer cell line H441	Homo sapiens	N/A	N/A
GSE36216	GSM883852	22261801	cell line	Non-small cell lung cancer cell line H292	Homo sapiens	N/A	N/A
GSE36216	GSM883853	22261801	cell line	Non-small cell lung cancer cell line H2009	Homo sapiens	N/A	N/A
GSE36216	GSM883854	22261801	cell line	Non-small cell lung cancer cell line H358	Homo sapiens	N/A	N/A
GSE36216	GSM883855	22261801	cell line	Non-small cell lung cancer cell line H650	Homo sapiens	N/A	N/A
GSE36216	GSM883856	22261801	cell line	Non-small cell lung cancer cell line H322T	Homo sapiens	N/A	N/A
GSE36216	GSM883857	22261801	cell line	Non-small cell lung cancer cell line H2122	Homo sapiens	N/A	N/A
GSE36216	GSM883858	22261801	cell line	Non-small cell lung cancer cell line H1155	Homo sapiens	N/A	N/A
GSE36216	GSM883859	22261801	cell line	Non-small cell lung cancer cell line H23	Homo sapiens	N/A	N/A
GSE36216	GSM883860	22261801	cell line	Non-small cell lung cancer cell line H1703	Homo sapiens	N/A	N/A
GSE36216	GSM883861	22261801	cell line	Non-small cell lung cancer cell line H226	Homo sapiens	N/A	N/A
GSE36216	GSM883862	22261801	cell line	Non-small cell lung cancer cell line H1993	Homo sapiens	N/A	N/A
GSE36216	GSM883863	22261801	cell line	Non-small cell lung cancer cell line H2073	Homo sapiens	N/A	N/A
GSE36216	GSM883864	22261801	cell line	Non-small cell lung cancer cell line HCC827	Homo sapiens	N/A	N/A
GSE36216	GSM883865	22261801	cell line	Non-small cell lung cancer cell line HCC2935	Homo sapiens	N/A	N/A
GSE36216	GSM883866	22261801	cell line	Non-small cell lung cancer cell line H820	Homo sapiens	N/A	N/A
GSE36216	GSM883867	22261801	cell line	Non-small cell lung cancer cell line H1975	Homo sapiens	N/A	N/A
GSE36216	GSM883868	22261801	cell line	Non-small cell lung cancer cell line HCC4006	Homo sapiens	N/A	N/A
GSE36216	GSM883869	22261801	cell line	Non-small cell lung cancer cell line H1355	Homo sapiens	N/A	N/A
GSE36216	GSM883870	22261801	cell line	Non-small cell lung cancer cell line H2110	Homo sapiens	N/A	N/A
GSE36216	GSM883871	22261801	cell line	Non-small cell lung cancer cell line RERF-LC-KJ	Homo sapiens	N/A	N/A
GSE36216	GSM883872	22261801	cell line	Non-small cell lung cancer cell line RERF-LC-MS	Homo sapiens	N/A	N/A
GSE36216	GSM883873	22261801	cell line	Non-small cell lung cancer cell line H2172	Homo sapiens	N/A	N/A
GSE36216	GSM883874	22261801	cell line	Non-small cell lung cancer cell line A427	Homo sapiens	N/A	N/A
GSE36216	GSM883875	22261801	cell line	Non-small cell lung cancer cell line ABC-1	Homo sapiens	N/A	N/A
GSE36216	GSM883876	22261801	cell line	Non-small cell lung cancer cell line Calu-3	Homo sapiens	N/A	N/A
GSE36216	GSM883877	22261801	cell line	Non-small cell lung cancer cell line H2087	Homo sapiens	N/A	N/A
GSE36216	GSM883878	22261801	cell line	Non-small cell lung cancer cell line CHA-GO-K-1	Homo sapiens	N/A	N/A
GSE36216	GSM883879	22261801	cell line	Non-small cell lung cancer cell line EBC-1	Homo sapiens	N/A	N/A
GSE36216	GSM883880	22261801	cell line	Non-small cell lung cancer cell line H1435	Homo sapiens	N/A	N/A
GSE36216	GSM883881	22261801	cell line	Non-small cell lung cancer cell line H1568	Homo sapiens	N/A	N/A
GSE36216	GSM883882	22261801	cell line	Non-small cell lung cancer cell line H1755	Homo sapiens	N/A	N/A
GSE36216	GSM883883	22261801	cell line	Non-small cell lung cancer cell line H1650	Homo sapiens	N/A	N/A
GSE36216	GSM883884	22261801	cell line	Non-small cell lung cancer cell line H1651	Homo sapiens	N/A	N/A
GSE36216	GSM883885	22261801	cell line	Non-small cell lung cancer cell line H1666	Homo sapiens	N/A	N/A
GSE36216	GSM883886	22261801	cell line	Non-small cell lung cancer cell line H1838	Homo sapiens	N/A	N/A
GSE36216	GSM883887	22261801	cell line	Non-small cell lung cancer cell line H2347	Homo sapiens	N/A	N/A
GSE36216	GSM883888	22261801	cell line	Non-small cell lung cancer cell line H2444	Homo sapiens	N/A	N/A
GSE36216	GSM883889	22261801	cell line	Non-small cell lung cancer cell line H2030	Homo sapiens	N/A	N/A
GSE36216	GSM883890	22261801	cell line	Non-small cell lung cancer cell line H2126	Homo sapiens	N/A	N/A
GSE36216	GSM883891	22261801	cell line	Non-small cell lung cancer cell line H2170	Homo sapiens	N/A	N/A
GSE36216	GSM883892	22261801	cell line	Non-small cell lung cancer cell line H2228	Homo sapiens	N/A	N/A
GSE36216	GSM883893	22261801	cell line	Non-small cell lung cancer cell line H647	Homo sapiens	N/A	N/A
GSE36216	GSM883894	22261801	cell line	Non-small cell lung cancer cell line H727	Homo sapiens	N/A	N/A
GSE36216	GSM883895	22261801	cell line	Non-small cell lung cancer cell line HCC1171	Homo sapiens	N/A	N/A
GSE36216	GSM883896	22261801	cell line	Non-small cell lung cancer cell line HCC4017	Homo sapiens	N/A	N/A
GSE36216	GSM883897	22261801	cell line	Non-small cell lung cancer cell line HCC515	Homo sapiens	N/A	N/A
GSE36216	GSM883898	22261801	cell line	Non-small cell lung cancer cell line HOP62	Homo sapiens	N/A	N/A
GSE36216	GSM883899	22261801	cell line	Non-small cell lung cancer cell line HOP92	Homo sapiens	N/A	N/A
GSE36216	GSM883900	22261801	cell line	Non-small cell lung cancer cell line H1437	Homo sapiens	N/A	N/A
GSE36216	GSM883901	22261801	cell line	Non-small cell lung cancer cell line HCC15	Homo sapiens	N/A	N/A
GSE36216	GSM883902	22261801	cell line	Non-small cell lung cancer cell line RERF-LC-Ad1	Homo sapiens	N/A	N/A
GSE36216	GSM883903	22261801	cell line	Non-small cell lung cancer cell line Calu-6	Homo sapiens	N/A	N/A
GSE36216	GSM883904	22261801	cell line	Non-small cell lung cancer cell line EKVX	Homo sapiens	N/A	N/A
GSE36216	GSM883905	22261801	cell line	Non-small cell lung cancer cell line H2405	Homo sapiens	N/A	N/A
GSE36216	GSM883906	22261801	cell line	Non-small cell lung cancer cell line H1792	Homo sapiens	N/A	N/A
GSE36216	GSM883907	22261801	cell line	Non-small cell lung cancer cell line SK-MES-1	Homo sapiens	N/A	N/A
GSE36216	GSM883908	22261801	cell line	Non-small cell lung cancer cell line SW1573	Homo sapiens	N/A	N/A
GSE36216	GSM883909	22261801	cell line	Non-small cell lung cancer cell line H2110.1	Homo sapiens	N/A	N/A
GSE36216	GSM883910	22261801	cell line	Non-small cell lung cancer cell line H1793	Homo sapiens	N/A	N/A
GSE36216	GSM883911	22261801	cell line	Non-small cell lung cancer cell line H1373	Homo sapiens	N/A	N/A
GSE36216	GSM883912	22261801	cell line	Non-small cell lung cancer cell line H661	Homo sapiens	N/A	N/A
GSE36216	GSM883913	22261801	cell line	Non-small cell lung cancer cell line HOP18	Homo sapiens	N/A	N/A
GSE57342	GSM1380380	24583822	cell line: MDA231	cell type: breast cancer cell line	Homo sapiens	N/A	N/A
GSE57342	GSM1380381	24583822	cell line: MDA231	cell type: breast cancer cell line	Homo sapiens	N/A	N/A
GSE57342	GSM1380382	24583822	cell line: MDA231	cell type: breast cancer cell line	Homo sapiens	N/A	N/A
GSE57342	GSM1380383	24583822	cell line: MDA231	cell type: breast cancer cell line	Homo sapiens	N/A	N/A
GSE57342	GSM1380384	24583822	cell line: MDA231	cell type: breast cancer cell line	Homo sapiens	N/A	N/A
GSE57342	GSM1380385	24583822	cell line: MDA231	cell type: breast cancer cell line	Homo sapiens	N/A	N/A
GSE57342	GSM1380386	24583822	cell line: MDA231	cell type: breast cancer cell line	Homo sapiens	N/A	N/A
GSE57342	GSM1380387	24583822	cell line: MDA231	cell type: breast cancer cell line	Homo sapiens	N/A	N/A
GSE57342	GSM1380388	24583822	cell line: MDA468	cell type: breast cancer cell line	Homo sapiens	N/A	N/A
GSE57342	GSM1380389	24583822	cell line: MDA468	cell type: breast cancer cell line	Homo sapiens	N/A	N/A
GSE57342	GSM1380390	24583822	cell line: MDA468	cell type: breast cancer cell line	Homo sapiens	N/A	N/A
GSE57342	GSM1380391	24583822	cell line: MDA468	cell type: breast cancer cell line	Homo sapiens	N/A	N/A
GSE57342	GSM1380392	24583822	cell line: MDA468	cell type: breast cancer cell line	Homo sapiens	N/A	N/A
GSE57342	GSM1380393	24583822	cell line: MDA468	cell type: breast cancer cell line	Homo sapiens	N/A	N/A
GSE57342	GSM1380394	24583822	cell line: MDA468	cell type: breast cancer cell line	Homo sapiens	N/A	N/A
GSE57342	GSM1380395	24583822	cell line: MDA468	cell type: breast cancer cell line	Homo sapiens	N/A	N/A
GSE57342	GSM1380396	24583822	cell line: MDA453	cell type: breast cancer cell line	Homo sapiens	N/A	N/A
GSE57342	GSM1380397	24583822	cell line: MDA453	cell type: breast cancer cell line	Homo sapiens	N/A	N/A
GSE57342	GSM1380398	24583822	cell line: MDA453	cell type: breast cancer cell line	Homo sapiens	N/A	N/A
GSE57342	GSM1380399	24583822	cell line: MDA453	cell type: breast cancer cell line	Homo sapiens	N/A	N/A
GSE57342	GSM1380400	24583822	cell line: MDA453	cell type: breast cancer cell line	Homo sapiens	N/A	N/A
GSE57342	GSM1380401	24583822	cell line: MDA453	cell type: breast cancer cell line	Homo sapiens	N/A	N/A
GSE57342	GSM1380402	24583822	cell line: MDA453	cell type: breast cancer cell line	Homo sapiens	N/A	N/A
GSE57342	GSM1380403	24583822	cell line: MDA453	cell type: breast cancer cell line	Homo sapiens	N/A	N/A
GSE57342	GSM1380404	24583822	cell line: HCC1569	cell type: breast cancer cell line	Homo sapiens	N/A	N/A
GSE57342	GSM1380405	24583822	cell line: HCC1569	cell type: breast cancer cell line	Homo sapiens	N/A	N/A
GSE57342	GSM1380406	24583822	cell line: HCC1569	cell type: breast cancer cell line	Homo sapiens	N/A	N/A
GSE57342	GSM1380407	24583822	cell line: HCC1569	cell type: breast cancer cell line	Homo sapiens	N/A	N/A
GSE57342	GSM1380408	24583822	cell line: HCC1569	cell type: breast cancer cell line	Homo sapiens	N/A	N/A
GSE57342	GSM1380409	24583822	cell line: HCC1569	cell type: breast cancer cell line	Homo sapiens	N/A	N/A
GSE57342	GSM1380410	24583822	cell line: HCC1569	cell type: breast cancer cell line	Homo sapiens	N/A	N/A
GSE57342	GSM1380411	24583822	cell line: HCC1569	cell type: breast cancer cell line	Homo sapiens	N/A	N/A
GSE57342	GSM1380412	24583822	cell line: T47D	cell type: breast cancer cell line	Homo sapiens	N/A	N/A
GSE57342	GSM1380413	24583822	cell line: T47D	cell type: breast cancer cell line	Homo sapiens	N/A	N/A
GSE57342	GSM1380414	24583822	cell line: T47D	cell type: breast cancer cell line	Homo sapiens	N/A	N/A
GSE57342	GSM1380415	24583822	cell line: T47D	cell type: breast cancer cell line	Homo sapiens	N/A	N/A
GSE57342	GSM1380416	24583822	cell line: T47D	cell type: breast cancer cell line	Homo sapiens	N/A	N/A
GSE57342	GSM1380417	24583822	cell line: T47D	cell type: breast cancer cell line	Homo sapiens	N/A	N/A
GSE57342	GSM1380418	24583822	cell line: T47D	cell type: breast cancer cell line	Homo sapiens	N/A	N/A
GSE57342	GSM1380419	24583822	cell line: T47D	cell type: breast cancer cell line	Homo sapiens	N/A	N/A
GSE57342	GSM1380420	24583822	cell line: EFM19	cell type: breast cancer cell line	Homo sapiens	N/A	N/A
GSE57342	GSM1380421	24583822	cell line: EFM19	cell type: breast cancer cell line	Homo sapiens	N/A	N/A
GSE57342	GSM1380422	24583822	cell line: EFM19	cell type: breast cancer cell line	Homo sapiens	N/A	N/A
GSE57342	GSM1380423	24583822	cell line: EFM19	cell type: breast cancer cell line	Homo sapiens	N/A	N/A
GSE57342	GSM1380424	24583822	cell line: EFM19	cell type: breast cancer cell line	Homo sapiens	N/A	N/A
GSE57342	GSM1380425	24583822	cell line: EFM19	cell type: breast cancer cell line	Homo sapiens	N/A	N/A
GSE57342	GSM1380426	24583822	cell line: EFM19	cell type: breast cancer cell line	Homo sapiens	N/A	N/A
GSE57342	GSM1380427	24583822	cell line: EFM19	cell type: breast cancer cell line	Homo sapiens	N/A	N/A
GSE57342	GSM1380428	24583822	cell line: MCF7	cell type: breast cancer cell line	Homo sapiens	N/A	N/A
GSE57342	GSM1380429	24583822	cell line: MCF7	cell type: breast cancer cell line	Homo sapiens	N/A	N/A
GSE57342	GSM1380430	24583822	cell line: MCF7	cell type: breast cancer cell line	Homo sapiens	N/A	N/A
GSE57342	GSM1380431	24583822	cell line: MCF7	cell type: breast cancer cell line	Homo sapiens	N/A	N/A
GSE57342	GSM1380432	24583822	cell line: MCF7	cell type: breast cancer cell line	Homo sapiens	N/A	N/A
GSE57342	GSM1380433	24583822	cell line: MCF7	cell type: breast cancer cell line	Homo sapiens	N/A	N/A
GSE57342	GSM1380434	24583822	cell line: MCF7	cell type: breast cancer cell line	Homo sapiens	N/A	N/A
GSE57342	GSM1380435	24583822	cell line: MCF7	cell type: breast cancer cell line	Homo sapiens	N/A	N/A
GSE57342	GSM1380436	24583822	cell line: MCF7	cell type: breast cancer cell line	Homo sapiens	N/A	N/A
GSE57342	GSM1380437	24583822	cell line: MCF7	cell type: breast cancer cell line	Homo sapiens	N/A	N/A
GSE57342	GSM1380438	24583822	cell line: BT20	cell type: breast cancer cell line	Homo sapiens	N/A	N/A
GSE57342	GSM1380439	24583822	cell line: BT20	cell type: breast cancer cell line	Homo sapiens	N/A	N/A
GSE57342	GSM1380440	24583822	cell line: BT20	cell type: breast cancer cell line	Homo sapiens	N/A	N/A
GSE57342	GSM1380441	24583822	cell line: BT20	cell type: breast cancer cell line	Homo sapiens	N/A	N/A
GSE57342	GSM1380442	24583822	cell line: BT20	cell type: breast cancer cell line	Homo sapiens	N/A	N/A
GSE57342	GSM1380443	24583822	cell line: BT20	cell type: breast cancer cell line	Homo sapiens	N/A	N/A
GSE57342	GSM1380444	24583822	cell line: BT20	cell type: breast cancer cell line	Homo sapiens	N/A	N/A
GSE57342	GSM1380445	24583822	cell line: BT20	cell type: breast cancer cell line	Homo sapiens	N/A	N/A
GSE57342	GSM1380446	24583822	cell line: HCC38	cell type: breast cancer cell line	Homo sapiens	N/A	N/A
GSE57342	GSM1380447	24583822	cell line: HCC38	cell type: breast cancer cell line	Homo sapiens	N/A	N/A
GSE57342	GSM1380448	24583822	cell line: HCC38	cell type: breast cancer cell line	Homo sapiens	N/A	N/A
GSE57342	GSM1380449	24583822	cell line: HCC38	cell type: breast cancer cell line	Homo sapiens	N/A	N/A
GSE57342	GSM1380450	24583822	cell line: HCC38	cell type: breast cancer cell line	Homo sapiens	N/A	N/A
GSE57342	GSM1380451	24583822	cell line: HCC38	cell type: breast cancer cell line	Homo sapiens	N/A	N/A
GSE57342	GSM1380452	24583822	cell line: HCC38	cell type: breast cancer cell line	Homo sapiens	N/A	N/A
GSE57342	GSM1380453	24583822	cell line: HCC38	cell type: breast cancer cell line	Homo sapiens	N/A	N/A
GSE57342	GSM1380454	24583822	cell line: SUM149	cell type: breast cancer cell line	Homo sapiens	N/A	N/A
GSE57342	GSM1380455	24583822	cell line: SUM149	cell type: breast cancer cell line	Homo sapiens	N/A	N/A
GSE57342	GSM1380456	24583822	cell line: SUM149	cell type: breast cancer cell line	Homo sapiens	N/A	N/A
GSE57342	GSM1380457	24583822	cell line: SUM149	cell type: breast cancer cell line	Homo sapiens	N/A	N/A
GSE57342	GSM1380458	24583822	cell line: SUM149	cell type: breast cancer cell line	Homo sapiens	N/A	N/A
GSE57342	GSM1380459	24583822	cell line: SUM149	cell type: breast cancer cell line	Homo sapiens	N/A	N/A
GSE57342	GSM1380460	24583822	cell line: SUM149	cell type: breast cancer cell line	Homo sapiens	N/A	N/A
GSE57342	GSM1380461	24583822	cell line: SUM149	cell type: breast cancer cell line	Homo sapiens	N/A	N/A
GSE57342	GSM1380462	24583822	cell line: SUM159	cell type: breast cancer cell line	Homo sapiens	N/A	N/A
GSE57342	GSM1380463	24583822	cell line: SUM159	cell type: breast cancer cell line	Homo sapiens	N/A	N/A
GSE57342	GSM1380464	24583822	cell line: SUM159	cell type: breast cancer cell line	Homo sapiens	N/A	N/A
GSE57342	GSM1380465	24583822	cell line: SUM159	cell type: breast cancer cell line	Homo sapiens	N/A	N/A
GSE57342	GSM1380466	24583822	cell line: SUM159	cell type: breast cancer cell line	Homo sapiens	N/A	N/A
GSE57342	GSM1380467	24583822	cell line: SUM159	cell type: breast cancer cell line	Homo sapiens	N/A	N/A
GSE57342	GSM1380468	24583822	cell line: SUM159	cell type: breast cancer cell line	Homo sapiens	N/A	N/A
GSE57342	GSM1380469	24583822	cell line: SUM159	cell type: breast cancer cell line	Homo sapiens	N/A	N/A
GSE57342	GSM1380470	24583822	cell line: ZR75-30	cell type: breast cancer cell line	Homo sapiens	N/A	N/A
GSE57342	GSM1380471	24583822	cell line: ZR75-30	cell type: breast cancer cell line	Homo sapiens	N/A	N/A
GSE57342	GSM1380472	24583822	cell line: ZR75-30	cell type: breast cancer cell line	Homo sapiens	N/A	N/A
GSE57342	GSM1380473	24583822	cell line: ZR75-30	cell type: breast cancer cell line	Homo sapiens	N/A	N/A
GSE57342	GSM1380474	24583822	cell line: ZR75-30	cell type: breast cancer cell line	Homo sapiens	N/A	N/A
GSE57342	GSM1380475	24583822	cell line: ZR75-30	cell type: breast cancer cell line	Homo sapiens	N/A	N/A
GSE57342	GSM1380476	24583822	cell line: ZR75-30	cell type: breast cancer cell line	Homo sapiens	N/A	N/A
GSE57342	GSM1380477	24583822	cell line: ZR75-30	cell type: breast cancer cell line	Homo sapiens	N/A	N/A
GSE57342	GSM1380478	24583822	cell line: HCC1500	cell type: breast cancer cell line	Homo sapiens	N/A	N/A
GSE57342	GSM1380479	24583822	cell line: HCC1500	cell type: breast cancer cell line	Homo sapiens	N/A	N/A
GSE57342	GSM1380480	24583822	cell line: HCC1500	cell type: breast cancer cell line	Homo sapiens	N/A	N/A
GSE57342	GSM1380481	24583822	cell line: HCC1500	cell type: breast cancer cell line	Homo sapiens	N/A	N/A
GSE57342	GSM1380482	24583822	cell line: HCC1500	cell type: breast cancer cell line	Homo sapiens	N/A	N/A
GSE57342	GSM1380483	24583822	cell line: HCC1500	cell type: breast cancer cell line	Homo sapiens	N/A	N/A
GSE57342	GSM1380484	24583822	cell line: HCC1500	cell type: breast cancer cell line	Homo sapiens	N/A	N/A
GSE57342	GSM1380485	24583822	cell line: HCC1500	cell type: breast cancer cell line	Homo sapiens	N/A	N/A
GSE57342	GSM1380486	24583822	cell line: MDA415	cell type: breast cancer cell line	Homo sapiens	N/A	N/A
GSE57342	GSM1380487	24583822	cell line: MDA415	cell type: breast cancer cell line	Homo sapiens	N/A	N/A
GSE57342	GSM1380488	24583822	cell line: MDA415	cell type: breast cancer cell line	Homo sapiens	N/A	N/A
GSE57342	GSM1380489	24583822	cell line: MDA415	cell type: breast cancer cell line	Homo sapiens	N/A	N/A
GSE57342	GSM1380490	24583822	cell line: MDA415	cell type: breast cancer cell line	Homo sapiens	N/A	N/A
GSE57342	GSM1380491	24583822	cell line: MDA415	cell type: breast cancer cell line	Homo sapiens	N/A	N/A
GSE57342	GSM1380492	24583822	cell line: MDA415	cell type: breast cancer cell line	Homo sapiens	N/A	N/A
GSE57342	GSM1380493	24583822	cell line: MDA415	cell type: breast cancer cell line	Homo sapiens	N/A	N/A
GSE57342	GSM1380494	24583822	cell line: MDA175	cell type: breast cancer cell line	Homo sapiens	N/A	N/A
GSE57342	GSM1380495	24583822	cell line: MDA175	cell type: breast cancer cell line	Homo sapiens	N/A	N/A
GSE57342	GSM1380496	24583822	cell line: MDA436	cell type: breast cancer cell line	Homo sapiens	N/A	N/A
GSE57342	GSM1380497	24583822	cell line: MDA436	cell type: breast cancer cell line	Homo sapiens	N/A	N/A
GSE57342	GSM1380498	24583822	cell line: MDA436	cell type: breast cancer cell line	Homo sapiens	N/A	N/A
GSE57342	GSM1380499	24583822	cell line: MDA436	cell type: breast cancer cell line	Homo sapiens	N/A	N/A
GSE57342	GSM1380500	24583822	cell line: MDA436	cell type: breast cancer cell line	Homo sapiens	N/A	N/A
GSE57342	GSM1380501	24583822	cell line: MDA436	cell type: breast cancer cell line	Homo sapiens	N/A	N/A
GSE57342	GSM1380502	24583822	cell line: MDA436	cell type: breast cancer cell line	Homo sapiens	N/A	N/A
GSE57342	GSM1380503	24583822	cell line: MDA436	cell type: breast cancer cell line	Homo sapiens	N/A	N/A
GSE57342	GSM1380504	24583822	cell line: EFM192A	cell type: breast cancer cell line	Homo sapiens	N/A	N/A
GSE57342	GSM1380505	24583822	cell line: EFM192A	cell type: breast cancer cell line	Homo sapiens	N/A	N/A
GSE57342	GSM1380506	24583822	cell line: EFM192A	cell type: breast cancer cell line	Homo sapiens	N/A	N/A
GSE57342	GSM1380507	24583822	cell line: EFM192A	cell type: breast cancer cell line	Homo sapiens	N/A	N/A
GSE57342	GSM1380508	24583822	cell line: EFM192A	cell type: breast cancer cell line	Homo sapiens	N/A	N/A
GSE57342	GSM1380509	24583822	cell line: EFM192A	cell type: breast cancer cell line	Homo sapiens	N/A	N/A
GSE57342	GSM1380510	24583822	cell line: EFM192A	cell type: breast cancer cell line	Homo sapiens	N/A	N/A
GSE57342	GSM1380511	24583822	cell line: EFM192A	cell type: breast cancer cell line	Homo sapiens	N/A	N/A
GSE57342	GSM1380512	24583822	cell line: HCC1419	cell type: breast cancer cell line	Homo sapiens	N/A	N/A
GSE57342	GSM1380513	24583822	cell line: HCC1419	cell type: breast cancer cell line	Homo sapiens	N/A	N/A
GSE57342	GSM1380514	24583822	cell line: HCC1419	cell type: breast cancer cell line	Homo sapiens	N/A	N/A
GSE57342	GSM1380515	24583822	cell line: HCC1419	cell type: breast cancer cell line	Homo sapiens	N/A	N/A
GSE57342	GSM1380516	24583822	cell line: HCC1419	cell type: breast cancer cell line	Homo sapiens	N/A	N/A
GSE57342	GSM1380517	24583822	cell line: HCC1419	cell type: breast cancer cell line	Homo sapiens	N/A	N/A
GSE57342	GSM1380518	24583822	cell line: HCC1419	cell type: breast cancer cell line	Homo sapiens	N/A	N/A
GSE57342	GSM1380519	24583822	cell line: HCC1419	cell type: breast cancer cell line	Homo sapiens	N/A	N/A
GSE57342	GSM1380520	24583822	cell line: MDA175	cell type: breast cancer cell line	Homo sapiens	N/A	N/A
GSE57342	GSM1380521	24583822	cell line: MDA175	cell type: breast cancer cell line	Homo sapiens	N/A	N/A
GSE57342	GSM1380522	24583822	cell line: MDA175	cell type: breast cancer cell line	Homo sapiens	N/A	N/A
GSE57342	GSM1380523	24583822	cell line: MDA175	cell type: breast cancer cell line	Homo sapiens	N/A	N/A
GSE57342	GSM1380524	24583822	cell line: MDA175	cell type: breast cancer cell line	Homo sapiens	N/A	N/A
GSE57342	GSM1380525	24583822	cell line: MDA175	cell type: breast cancer cell line	Homo sapiens	N/A	N/A
GSE57342	GSM1380526	24583822	cell line: HCC1954	cell type: breast cancer cell line	Homo sapiens	N/A	N/A
GSE57342	GSM1380527	24583822	cell line: HCC1954	cell type: breast cancer cell line	Homo sapiens	N/A	N/A
GSE57342	GSM1380528	24583822	cell line: HCC1954	cell type: breast cancer cell line	Homo sapiens	N/A	N/A
GSE57342	GSM1380529	24583822	cell line: HCC1954	cell type: breast cancer cell line	Homo sapiens	N/A	N/A
GSE57342	GSM1380530	24583822	cell line: HCC1954	cell type: breast cancer cell line	Homo sapiens	N/A	N/A
GSE57342	GSM1380531	24583822	cell line: HCC1954	cell type: breast cancer cell line	Homo sapiens	N/A	N/A
GSE57342	GSM1380532	24583822	cell line: HCC1954	cell type: breast cancer cell line	Homo sapiens	N/A	N/A
GSE57342	GSM1380533	24583822	cell line: HCC1954	cell type: breast cancer cell line	Homo sapiens	N/A	N/A
GSE57342	GSM1380534	24583822	cell line: HCC1187	cell type: breast cancer cell line	Homo sapiens	N/A	N/A
GSE57342	GSM1380535	24583822	cell line: HCC1187	cell type: breast cancer cell line	Homo sapiens	N/A	N/A
GSE57342	GSM1380536	24583822	cell line: HCC1187	cell type: breast cancer cell line	Homo sapiens	N/A	N/A
GSE57342	GSM1380537	24583822	cell line: HCC1187	cell type: breast cancer cell line	Homo sapiens	N/A	N/A
GSE57342	GSM1380538	24583822	cell line: HCC1187	cell type: breast cancer cell line	Homo sapiens	N/A	N/A
GSE57342	GSM1380539	24583822	cell line: HCC1187	cell type: breast cancer cell line	Homo sapiens	N/A	N/A
GSE57342	GSM1380540	24583822	cell line: HCC1187	cell type: breast cancer cell line	Homo sapiens	N/A	N/A
GSE57342	GSM1380541	24583822	cell line: HCC1187	cell type: breast cancer cell line	Homo sapiens	N/A	N/A
GSE57342	GSM1380542	24583822	cell line: SKBR3	cell type: breast cancer cell line	Homo sapiens	N/A	N/A
GSE57342	GSM1380543	24583822	cell line: SKBR3	cell type: breast cancer cell line	Homo sapiens	N/A	N/A
GSE57342	GSM1380544	24583822	cell line: SKBR3	cell type: breast cancer cell line	Homo sapiens	N/A	N/A
GSE57342	GSM1380545	24583822	cell line: SKBR3	cell type: breast cancer cell line	Homo sapiens	N/A	N/A
GSE57342	GSM1380546	24583822	cell line: SKBR3	cell type: breast cancer cell line	Homo sapiens	N/A	N/A
GSE57342	GSM1380547	24583822	cell line: SKBR3	cell type: breast cancer cell line	Homo sapiens	N/A	N/A
GSE57342	GSM1380548	24583822	cell line: SKBR3	cell type: breast cancer cell line	Homo sapiens	N/A	N/A
GSE57342	GSM1380549	24583822	cell line: SKBR3	cell type: breast cancer cell line	Homo sapiens	N/A	N/A
GSE57342	GSM1380550	24583822	cell line: CAMA1	cell type: breast cancer cell line	Homo sapiens	N/A	N/A
GSE57342	GSM1380551	24583822	cell line: CAMA1	cell type: breast cancer cell line	Homo sapiens	N/A	N/A
GSE57342	GSM1380552	24583822	cell line: CAMA1	cell type: breast cancer cell line	Homo sapiens	N/A	N/A
GSE57342	GSM1380553	24583822	cell line: CAMA1	cell type: breast cancer cell line	Homo sapiens	N/A	N/A
GSE57342	GSM1380554	24583822	cell line: CAMA1	cell type: breast cancer cell line	Homo sapiens	N/A	N/A
GSE57342	GSM1380555	24583822	cell line: CAMA1	cell type: breast cancer cell line	Homo sapiens	N/A	N/A
GSE57342	GSM1380556	24583822	cell line: CAMA1	cell type: breast cancer cell line	Homo sapiens	N/A	N/A
GSE57342	GSM1380557	24583822	cell line: CAMA1	cell type: breast cancer cell line	Homo sapiens	N/A	N/A
GSE57342	GSM1380558	24583822	cell line: BT474	cell type: breast cancer cell line	Homo sapiens	N/A	N/A
GSE57342	GSM1380559	24583822	cell line: BT474	cell type: breast cancer cell line	Homo sapiens	N/A	N/A
GSE57342	GSM1380560	24583822	cell line: BT474	cell type: breast cancer cell line	Homo sapiens	N/A	N/A
GSE57342	GSM1380561	24583822	cell line: BT474	cell type: breast cancer cell line	Homo sapiens	N/A	N/A
GSE57342	GSM1380562	24583822	cell line: BT474	cell type: breast cancer cell line	Homo sapiens	N/A	N/A
GSE57342	GSM1380563	24583822	cell line: BT474	cell type: breast cancer cell line	Homo sapiens	N/A	N/A
GSE57342	GSM1380564	24583822	cell line: BT474	cell type: breast cancer cell line	Homo sapiens	N/A	N/A
GSE57342	GSM1380565	24583822	cell line: BT474	cell type: breast cancer cell line	Homo sapiens	N/A	N/A
GSE57342	GSM1380566	24583822	cell line: MDA361	cell type: breast cancer cell line	Homo sapiens	N/A	N/A
GSE57342	GSM1380567	24583822	cell line: MDA361	cell type: breast cancer cell line	Homo sapiens	N/A	N/A
GSE57342	GSM1380568	24583822	cell line: MDA361	cell type: breast cancer cell line	Homo sapiens	N/A	N/A
GSE57342	GSM1380569	24583822	cell line: MDA361	cell type: breast cancer cell line	Homo sapiens	N/A	N/A
GSE57342	GSM1380570	24583822	cell line: MDA361	cell type: breast cancer cell line	Homo sapiens	N/A	N/A
GSE57342	GSM1380571	24583822	cell line: MDA361	cell type: breast cancer cell line	Homo sapiens	N/A	N/A
GSE57342	GSM1380572	24583822	cell line: MDA361	cell type: breast cancer cell line	Homo sapiens	N/A	N/A
GSE57342	GSM1380573	24583822	cell line: MDA361	cell type: breast cancer cell line	Homo sapiens	N/A	N/A
GSE57342	GSM1380574	24583822	cell line: ZR75-1	cell type: breast cancer cell line	Homo sapiens	N/A	N/A
GSE57342	GSM1380575	24583822	cell line: ZR75-1	cell type: breast cancer cell line	Homo sapiens	N/A	N/A
GSE57342	GSM1380576	24583822	cell line: ZR75-1	cell type: breast cancer cell line	Homo sapiens	N/A	N/A
GSE57342	GSM1380577	24583822	cell line: ZR75-1	cell type: breast cancer cell line	Homo sapiens	N/A	N/A
GSE57342	GSM1380578	24583822	cell line: ZR75-1	cell type: breast cancer cell line	Homo sapiens	N/A	N/A
GSE57342	GSM1380579	24583822	cell line: ZR75-1	cell type: breast cancer cell line	Homo sapiens	N/A	N/A
GSE57342	GSM1380580	24583822	cell line: ZR75-1	cell type: breast cancer cell line	Homo sapiens	N/A	N/A
GSE57342	GSM1380581	24583822	cell line: ZR75-1	cell type: breast cancer cell line	Homo sapiens	N/A	N/A
GSE57342	GSM1380582	24583822	cell line: HCC1937	cell type: breast cancer cell line	Homo sapiens	N/A	N/A
GSE57342	GSM1380583	24583822	cell line: HCC1937	cell type: breast cancer cell line	Homo sapiens	N/A	N/A
GSE57342	GSM1380584	24583822	cell line: HCC1937	cell type: breast cancer cell line	Homo sapiens	N/A	N/A
GSE57342	GSM1380585	24583822	cell line: HCC1937	cell type: breast cancer cell line	Homo sapiens	N/A	N/A
GSE57342	GSM1380586	24583822	cell line: HCC1937	cell type: breast cancer cell line	Homo sapiens	N/A	N/A
GSE57342	GSM1380587	24583822	cell line: HCC1937	cell type: breast cancer cell line	Homo sapiens	N/A	N/A
GSE57342	GSM1380588	24583822	cell line: HCC1937	cell type: breast cancer cell line	Homo sapiens	N/A	N/A
GSE57342	GSM1380589	24583822	cell line: HCC1937	cell type: breast cancer cell line	Homo sapiens	N/A	N/A
GSE57342	GSM1380590	24583822	cell line: COLO201	cell type: colon cancer cell line	Homo sapiens	N/A	N/A
GSE57342	GSM1380591	24583822	cell line: COLO201	cell type: colon cancer cell line	Homo sapiens	N/A	N/A
GSE57342	GSM1380592	24583822	cell line: COLO201	cell type: colon cancer cell line	Homo sapiens	N/A	N/A
GSE57342	GSM1380593	24583822	cell line: COLO201	cell type: colon cancer cell line	Homo sapiens	N/A	N/A
GSE57342	GSM1380594	24583822	cell line: COLO201	cell type: colon cancer cell line	Homo sapiens	N/A	N/A
GSE57342	GSM1380595	24583822	cell line: COLO201	cell type: colon cancer cell line	Homo sapiens	N/A	N/A
GSE57342	GSM1380596	24583822	cell line: COLO320	cell type: colon cancer cell line	Homo sapiens	N/A	N/A
GSE57342	GSM1380597	24583822	cell line: COLO320	cell type: colon cancer cell line	Homo sapiens	N/A	N/A
GSE57342	GSM1380598	24583822	cell line: COLO320	cell type: colon cancer cell line	Homo sapiens	N/A	N/A
GSE57342	GSM1380599	24583822	cell line: COLO320	cell type: colon cancer cell line	Homo sapiens	N/A	N/A
GSE57342	GSM1380600	24583822	cell line: DLD1	cell type: colon cancer cell line	Homo sapiens	N/A	N/A
GSE57342	GSM1380601	24583822	cell line: DLD1	cell type: colon cancer cell line	Homo sapiens	N/A	N/A
GSE57342	GSM1380602	24583822	cell line: DLD1	cell type: colon cancer cell line	Homo sapiens	N/A	N/A
GSE57342	GSM1380603	24583822	cell line: DLD1	cell type: colon cancer cell line	Homo sapiens	N/A	N/A
GSE57342	GSM1380604	24583822	cell line: DLD1	cell type: colon cancer cell line	Homo sapiens	N/A	N/A
GSE57342	GSM1380605	24583822	cell line: DLD1	cell type: colon cancer cell line	Homo sapiens	N/A	N/A
GSE57342	GSM1380606	24583822	cell line: HCT116	cell type: colon cancer cell line	Homo sapiens	N/A	N/A
GSE57342	GSM1380607	24583822	cell line: HCT116	cell type: colon cancer cell line	Homo sapiens	N/A	N/A
GSE57342	GSM1380608	24583822	cell line: HCT116	cell type: colon cancer cell line	Homo sapiens	N/A	N/A
GSE57342	GSM1380609	24583822	cell line: HCT116	cell type: colon cancer cell line	Homo sapiens	N/A	N/A
GSE57342	GSM1380610	24583822	cell line: HCT116	cell type: colon cancer cell line	Homo sapiens	N/A	N/A
GSE57342	GSM1380611	24583822	cell line: HCT116	cell type: colon cancer cell line	Homo sapiens	N/A	N/A
GSE57342	GSM1380612	24583822	cell line: HT29	cell type: colon cancer cell line	Homo sapiens	N/A	N/A
GSE57342	GSM1380613	24583822	cell line: HT29	cell type: colon cancer cell line	Homo sapiens	N/A	N/A
GSE57342	GSM1380614	24583822	cell line: HT29	cell type: colon cancer cell line	Homo sapiens	N/A	N/A
GSE57342	GSM1380615	24583822	cell line: HT29	cell type: colon cancer cell line	Homo sapiens	N/A	N/A
GSE57342	GSM1380616	24583822	cell line: Lovo	cell type: colon cancer cell line	Homo sapiens	N/A	N/A
GSE57342	GSM1380617	24583822	cell line: Lovo	cell type: colon cancer cell line	Homo sapiens	N/A	N/A
GSE57342	GSM1380618	24583822	cell line: Lovo	cell type: colon cancer cell line	Homo sapiens	N/A	N/A
GSE57342	GSM1380619	24583822	cell line: Lovo	cell type: colon cancer cell line	Homo sapiens	N/A	N/A
GSE57342	GSM1380620	24583822	cell line: Lovo	cell type: colon cancer cell line	Homo sapiens	N/A	N/A
GSE57342	GSM1380621	24583822	cell line: Lovo	cell type: colon cancer cell line	Homo sapiens	N/A	N/A
GSE57342	GSM1380622	24583822	cell line: RKO	cell type: colon cancer cell line	Homo sapiens	N/A	N/A
GSE57342	GSM1380623	24583822	cell line: RKO	cell type: colon cancer cell line	Homo sapiens	N/A	N/A
GSE57342	GSM1380624	24583822	cell line: RKO	cell type: colon cancer cell line	Homo sapiens	N/A	N/A
GSE57342	GSM1380625	24583822	cell line: RKO	cell type: colon cancer cell line	Homo sapiens	N/A	N/A
GSE57342	GSM1380626	24583822	cell line: RKO	cell type: colon cancer cell line	Homo sapiens	N/A	N/A
GSE57342	GSM1380627	24583822	cell line: RKO	cell type: colon cancer cell line	Homo sapiens	N/A	N/A
GSE57342	GSM1380628	24583822	cell line: SNUC-1	cell type: colon cancer cell line	Homo sapiens	N/A	N/A
GSE57342	GSM1380629	24583822	cell line: SNUC-1	cell type: colon cancer cell line	Homo sapiens	N/A	N/A
GSE57342	GSM1380630	24583822	cell line: SNUC-1	cell type: colon cancer cell line	Homo sapiens	N/A	N/A
GSE57342	GSM1380631	24583822	cell line: SNUC-1	cell type: colon cancer cell line	Homo sapiens	N/A	N/A
GSE57342	GSM1380632	24583822	cell line: SW48	cell type: colon cancer cell line	Homo sapiens	N/A	N/A
GSE57342	GSM1380633	24583822	cell line: SW48	cell type: colon cancer cell line	Homo sapiens	N/A	N/A
GSE57342	GSM1380634	24583822	cell line: SW48	cell type: colon cancer cell line	Homo sapiens	N/A	N/A
GSE57342	GSM1380635	24583822	cell line: SW48	cell type: colon cancer cell line	Homo sapiens	N/A	N/A
GSE57342	GSM1380636	24583822	cell line: SW480	cell type: colon cancer cell line	Homo sapiens	N/A	N/A
GSE57342	GSM1380637	24583822	cell line: SW480	cell type: colon cancer cell line	Homo sapiens	N/A	N/A
GSE57342	GSM1380638	24583822	cell line: SW480	cell type: colon cancer cell line	Homo sapiens	N/A	N/A
GSE57342	GSM1380639	24583822	cell line: SW480	cell type: colon cancer cell line	Homo sapiens	N/A	N/A
GSE57342	GSM1380640	24583822	cell line: SW480	cell type: colon cancer cell line	Homo sapiens	N/A	N/A
GSE57342	GSM1380641	24583822	cell line: SW480	cell type: colon cancer cell line	Homo sapiens	N/A	N/A
GSE57342	GSM1380642	24583822	cell line: CACO-2	cell type: colon cancer cell line	Homo sapiens	N/A	N/A
GSE57342	GSM1380643	24583822	cell line: CACO-2	cell type: colon cancer cell line	Homo sapiens	N/A	N/A
GSE57342	GSM1380644	24583822	cell line: CACO-2	cell type: colon cancer cell line	Homo sapiens	N/A	N/A
GSE57342	GSM1380645	24583822	cell line: CACO-2	cell type: colon cancer cell line	Homo sapiens	N/A	N/A
GSE57342	GSM1380646	24583822	cell line: CACO-2	cell type: colon cancer cell line	Homo sapiens	N/A	N/A
GSE57342	GSM1380647	24583822	cell line: CACO-2	cell type: colon cancer cell line	Homo sapiens	N/A	N/A
GSE57342	GSM1380648	24583822	cell line: SW620	cell type: colon cancer cell line	Homo sapiens	N/A	N/A
GSE57342	GSM1380649	24583822	cell line: SW620	cell type: colon cancer cell line	Homo sapiens	N/A	N/A
GSE57342	GSM1380650	24583822	cell line: SW620	cell type: colon cancer cell line	Homo sapiens	N/A	N/A
GSE57342	GSM1380651	24583822	cell line: SW620	cell type: colon cancer cell line	Homo sapiens	N/A	N/A
GSE57342	GSM1380652	24583822	cell line: SW620	cell type: colon cancer cell line	Homo sapiens	N/A	N/A
GSE57342	GSM1380653	24583822	cell line: SW620	cell type: colon cancer cell line	Homo sapiens	N/A	N/A
GSE57342	GSM1380654	24583822	cell line: SKCO1	cell type: colon cancer cell line	Homo sapiens	N/A	N/A
GSE57342	GSM1380655	24583822	cell line: SKCO1	cell type: colon cancer cell line	Homo sapiens	N/A	N/A
GSE57342	GSM1380656	24583822	cell line: SKCO1	cell type: colon cancer cell line	Homo sapiens	N/A	N/A
GSE57342	GSM1380657	24583822	cell line: SKCO1	cell type: colon cancer cell line	Homo sapiens	N/A	N/A
GSE57342	GSM1380658	24583822	cell line: SKCO1	cell type: colon cancer cell line	Homo sapiens	N/A	N/A
GSE57342	GSM1380659	24583822	cell line: SKCO1	cell type: colon cancer cell line	Homo sapiens	N/A	N/A
GSE57342	GSM1380660	24583822	cell line: COLO205	cell type: colon cancer cell line	Homo sapiens	N/A	N/A
GSE57342	GSM1380661	24583822	cell line: COLO205	cell type: colon cancer cell line	Homo sapiens	N/A	N/A
GSE57342	GSM1380662	24583822	cell line: COLO205	cell type: colon cancer cell line	Homo sapiens	N/A	N/A
GSE57342	GSM1380663	24583822	cell line: COLO205	cell type: colon cancer cell line	Homo sapiens	N/A	N/A
GSE57342	GSM1380664	24583822	cell line: COLO205	cell type: colon cancer cell line	Homo sapiens	N/A	N/A
GSE57342	GSM1380665	24583822	cell line: COLO205	cell type: colon cancer cell line	Homo sapiens	N/A	N/A
GSE57342	GSM1380666	24583822	cell line: A2780	cell type: ovarian cancer cell line	Homo sapiens	N/A	N/A
GSE57342	GSM1380667	24583822	cell line: A2780	cell type: ovarian cancer cell line	Homo sapiens	N/A	N/A
GSE57342	GSM1380668	24583822	cell line: A2780	cell type: ovarian cancer cell line	Homo sapiens	N/A	N/A
GSE57342	GSM1380669	24583822	cell line: A2780	cell type: ovarian cancer cell line	Homo sapiens	N/A	N/A
GSE57342	GSM1380670	24583822	cell line: CAOV3	cell type: ovarian cancer cell line	Homo sapiens	N/A	N/A
GSE57342	GSM1380671	24583822	cell line: CAOV3	cell type: ovarian cancer cell line	Homo sapiens	N/A	N/A
GSE57342	GSM1380672	24583822	cell line: CAOV3	cell type: ovarian cancer cell line	Homo sapiens	N/A	N/A
GSE57342	GSM1380673	24583822	cell line: CAOV3	cell type: ovarian cancer cell line	Homo sapiens	N/A	N/A
GSE57342	GSM1380674	24583822	cell line: EF027	cell type: ovarian cancer cell line	Homo sapiens	N/A	N/A
GSE57342	GSM1380675	24583822	cell line: EF027	cell type: ovarian cancer cell line	Homo sapiens	N/A	N/A
GSE57342	GSM1380676	24583822	cell line: EF027	cell type: ovarian cancer cell line	Homo sapiens	N/A	N/A
GSE57342	GSM1380677	24583822	cell line: EF027	cell type: ovarian cancer cell line	Homo sapiens	N/A	N/A
GSE57342	GSM1380678	24583822	cell line: ES2	cell type: ovarian cancer cell line	Homo sapiens	N/A	N/A
GSE57342	GSM1380679	24583822	cell line: ES2	cell type: ovarian cancer cell line	Homo sapiens	N/A	N/A
GSE57342	GSM1380680	24583822	cell line: ES2	cell type: ovarian cancer cell line	Homo sapiens	N/A	N/A
GSE57342	GSM1380681	24583822	cell line: ES2	cell type: ovarian cancer cell line	Homo sapiens	N/A	N/A
GSE57342	GSM1380682	24583822	cell line: Hey	cell type: ovarian cancer cell line	Homo sapiens	N/A	N/A
GSE57342	GSM1380683	24583822	cell line: Hey	cell type: ovarian cancer cell line	Homo sapiens	N/A	N/A
GSE57342	GSM1380684	24583822	cell line: Hey	cell type: ovarian cancer cell line	Homo sapiens	N/A	N/A
GSE57342	GSM1380685	24583822	cell line: Hey	cell type: ovarian cancer cell line	Homo sapiens	N/A	N/A
GSE57342	GSM1380686	24583822	cell line: Kuramochi	cell type: ovarian cancer cell line	Homo sapiens	N/A	N/A
GSE57342	GSM1380687	24583822	cell line: Kuramochi	cell type: ovarian cancer cell line	Homo sapiens	N/A	N/A
GSE57342	GSM1380688	24583822	cell line: Kuramochi	cell type: ovarian cancer cell line	Homo sapiens	N/A	N/A
GSE57342	GSM1380689	24583822	cell line: Kuramochi	cell type: ovarian cancer cell line	Homo sapiens	N/A	N/A
GSE57342	GSM1380690	24583822	cell line: OAW28	cell type: ovarian cancer cell line	Homo sapiens	N/A	N/A
GSE57342	GSM1380691	24583822	cell line: OAW28	cell type: ovarian cancer cell line	Homo sapiens	N/A	N/A
GSE57342	GSM1380692	24583822	cell line: OAW28	cell type: ovarian cancer cell line	Homo sapiens	N/A	N/A
GSE57342	GSM1380693	24583822	cell line: OAW28	cell type: ovarian cancer cell line	Homo sapiens	N/A	N/A
GSE57342	GSM1380694	24583822	cell line: OV2008	cell type: ovarian cancer cell line	Homo sapiens	N/A	N/A
GSE57342	GSM1380695	24583822	cell line: OV2008	cell type: ovarian cancer cell line	Homo sapiens	N/A	N/A
GSE57342	GSM1380696	24583822	cell line: OV2008	cell type: ovarian cancer cell line	Homo sapiens	N/A	N/A
GSE57342	GSM1380697	24583822	cell line: OV2008	cell type: ovarian cancer cell line	Homo sapiens	N/A	N/A
GSE57342	GSM1380698	24583822	cell line: OVCAR3	cell type: ovarian cancer cell line	Homo sapiens	N/A	N/A
GSE57342	GSM1380699	24583822	cell line: OVCAR3	cell type: ovarian cancer cell line	Homo sapiens	N/A	N/A
GSE57342	GSM1380700	24583822	cell line: OVCAR3	cell type: ovarian cancer cell line	Homo sapiens	N/A	N/A
GSE57342	GSM1380701	24583822	cell line: OVCAR3	cell type: ovarian cancer cell line	Homo sapiens	N/A	N/A
GSE57342	GSM1380702	24583822	cell line: OVCAR5	cell type: ovarian cancer cell line	Homo sapiens	N/A	N/A
GSE57342	GSM1380703	24583822	cell line: OVCAR5	cell type: ovarian cancer cell line	Homo sapiens	N/A	N/A
GSE57342	GSM1380704	24583822	cell line: OVCAR5	cell type: ovarian cancer cell line	Homo sapiens	N/A	N/A
GSE57342	GSM1380705	24583822	cell line: OVCAR5	cell type: ovarian cancer cell line	Homo sapiens	N/A	N/A
GSE57342	GSM1380706	24583822	cell line: OVKATE	cell type: ovarian cancer cell line	Homo sapiens	N/A	N/A
GSE57342	GSM1380707	24583822	cell line: OVKATE	cell type: ovarian cancer cell line	Homo sapiens	N/A	N/A
GSE57342	GSM1380708	24583822	cell line: OVKATE	cell type: ovarian cancer cell line	Homo sapiens	N/A	N/A
GSE57342	GSM1380709	24583822	cell line: OVKATE	cell type: ovarian cancer cell line	Homo sapiens	N/A	N/A
GSE57342	GSM1380710	24583822	cell line: SKOV3	cell type: ovarian cancer cell line	Homo sapiens	N/A	N/A
GSE57342	GSM1380711	24583822	cell line: SKOV3	cell type: ovarian cancer cell line	Homo sapiens	N/A	N/A
GSE57342	GSM1380712	24583822	cell line: SKOV3	cell type: ovarian cancer cell line	Homo sapiens	N/A	N/A
GSE57342	GSM1380713	24583822	cell line: SKOV3	cell type: ovarian cancer cell line	Homo sapiens	N/A	N/A
GSE57342	GSM1380714	24583822	cell line: Tyknu	cell type: ovarian cancer cell line	Homo sapiens	N/A	N/A
GSE57342	GSM1380715	24583822	cell line: Tyknu	cell type: ovarian cancer cell line	Homo sapiens	N/A	N/A
GSE57342	GSM1380716	24583822	cell line: Tyknu	cell type: ovarian cancer cell line	Homo sapiens	N/A	N/A
GSE57342	GSM1380717	24583822	cell line: Tyknu	cell type: ovarian cancer cell line	Homo sapiens	N/A	N/A
