# Supplementary material for: MethylResolver—a method for deconvoluting bulk DNA methylation profiles into known and unknown cell contents
Source: Commun Biol. 2020 Aug 3;3:422. doi: 10.1038/s42003-020-01146-2 (PMC7400544; doi:10.1038/s42003-020-01146-2)
Supplement: Supplementary file 11 — Supplementary Data 7 [file 42003_2020_1146_MOESM11_ESM.xlsx]

## Sheet: SupplementaryData7
Supplementary Data 7. MethylResolver pan-cancer deconvolution of 9,756 cancer samples from TCGA with relative leukocyte subset fractions and estimated tumor purity.
Sample	CancerType	RMSE1	R1	RMSE2	R2	Mon	Dendritic	Macro	Neu	Eos	Treg	Tnaive	Tmem	CD8	NK	Bcell	NLR	TumorPurity
TCGA.OR.A5LT.01A.11D.A29J.05	ACC	0.163255	0.352254	0.261673	0.261433	0.376699	0.0157682	0	0	0.154023	0.383005	0	0	0	0.0483637	0.0221422	0.339623	0.930707
TCGA.OR.A5JJ.01A.11D.A29J.05	ACC	0.166636	0.199028	0.193332	0.276673	0.433787	0	0	0	0.173652	0.292714	0	0.0290373	0.0313753	0.00976537	0.0296685	0.442358	0.961719
TCGA.OR.A5LO.01A.11D.A29J.05	ACC	0.15576	0.768689	0.208453	0.205113	0.460027	0.0689539	0	0	0.166604	0.264299	0	0	0	0.0361473	0.00396962	0.547291	0.905723
TCGA.OR.A5LA.01A.11D.A29J.05	ACC	0.111523	0.932673	0.192129	0.449629	0.541429	0.0281326	0.0492727	0	0.0743679	0.212176	0	0	0.0780492	0.00467047	0.0119019	0.2424	0.773136
TCGA.PA.A5YG.01A.11D.A29J.05	ACC	0.131146	0.861549	0.184368	0.430053	0.370022	0.026757	0.148419	0	0.131077	0.10632	0.0135029	0.0497152	0.000194974	0.131564	0.0224275	0.404903	0.76142
TCGA.OR.A5KX.01A.11D.A29J.05	ACC	0.175523	0.545317	0.239042	0.204994	0.308092	0.121619	0	0	0.114572	0.439064	0	0	0	0	0.0166536	0.251411	0.941837
TCGA.OR.A5KU.01A.11D.A29J.05	ACC	0.133212	0.84848	0.199143	0.400807	0.360148	0	0.20199	0	0.114946	0.271456	0	0	0.00649547	0.0314317	0.0135331	0.355962	0.915543
TCGA.OR.A5L3.01A.11D.A29J.05	ACC	0.0824827	0.933048	0.244993	0.366371	0.801279	0	0.0343937	0	0.0686074	0.0568735	0	0.00339582	0.0354503	0	0	0.716753	0.833198
TCGA.OR.A5JF.01A.11D.A29J.05	ACC	0.143524	0.868161	0.207556	0.375244	0.313148	0	0.29829	0	0.104097	0.229257	0	0	0.0479394	0	0.00726826	0.36594	0.902118
TCGA.OR.A5J7.01A.11D.A29J.05	ACC	0.152087	0.761851	0.203163	0.282489	0.0452907	0.459856	0	0	0.137784	0.275728	0	0	0	0.0813417	0	0.385874	0.884417
TCGA.OR.A5LP.01A.11D.A29J.05	ACC	0.139665	0.7603	0.205906	0.428512	0	0.77222	0	0	0.0826343	0.113646	0	0	0.00702162	0.0244779	0	0.56932	0.809525
TCGA.OR.A5K1.01A.11D.A29J.05	ACC	0.160067	0.539265	0.218993	0.360957	0	0.0905202	0.356055	0	0.195655	0.207034	0.00329317	0	0	0.109952	0.0374906	0.546875	0.891614
TCGA.OR.A5L5.01A.11D.A29J.05	ACC	0.129064	0.828106	0.170814	0.472522	0.29368	0.00344471	0.302413	0	0.133524	0.174073	0	0.0229593	0.00292953	0.0445389	0.0224376	0.500204	0.786668
TCGA.OR.A5J4.01A.11D.A29J.05	ACC	0.117529	0.872662	0.240278	0.325777	0.788356	0.0533137	0	0	0.0693512	0.0747268	0	0.0142527	0	0	0	0.779406	0.877602
TCGA.OR.A5JV.01A.11D.A29J.05	ACC	0.0735103	0.955565	0.195161	0.462867	0.57622	0	0.20374	0	0.0837718	0.0786824	0	0.016457	0.011941	0.0141386	0.0150496	0.614754	0.716243
TCGA.OR.A5LJ.01A.11D.A29J.05	ACC	0.0770323	0.865439	0.247982	0.279475	0.890392	0	0	0	0.0531497	0.0384494	0	0.0180094	0	0	0	0.941389	0.88054
TCGA.OR.A5LG.01A.11D.A29J.05	ACC	0.139295	0.653727	0.254919	0.317505	0.305194	0.11987	0	0	0.15337	0.287622	0	0	0	0.0805852	0.0533597	0.36381	0.873841
TCGA.OR.A5JA.01A.11D.A29J.05	ACC	0.152418	0.625026	0.205736	0.32342	0.0600767	0.459185	0	0	0.176142	0.295779	0	0	0	0.00881716	0	0.578282	0.899376
TCGA.PK.A5HB.01A.11D.A29J.05	ACC	0.144707	0.788486	0.23206	0.28817	0	0.788305	0	0	0.0667524	0.104993	0	0	0	0.0273508	0.0125985	0.460543	0.90387
TCGA.OR.A5K9.01A.11D.A29J.05	ACC	0.176756	0.425631	0.240278	0.221025	0.250094	0.12944	0	0	0.235252	0.294363	0	0	0	0.0908507	0	0.610706	0.95102
TCGA.OR.A5JZ.01A.11D.A29J.05	ACC	0.16662	0.606734	0.255198	0.257236	0.281545	0.056456	0	0	0.177961	0.355196	0	0	0	0.128843	0	0.367658	0.924014
TCGA.OR.A5J8.01A.11D.A29J.05	ACC	0.126952	0.943445	0.183737	0.45579	0.5535	0	0.077057	0	0.0787388	0.0381904	0	0.125946	0.0997627	0.0268052	0	0.270855	0.678892
TCGA.OR.A5K6.01A.11D.A29J.05	ACC	0.155059	0.632609	0.231797	0.271184	0.343548	0	0.091798	0	0.132224	0.317422	0	0.030967	0	0.022196	0.061845	0.30577	0.919631
TCGA.OR.A5LH.01A.11D.A29J.05	ACC	0.136656	0.847201	0.188724	0.420673	0.339113	0	0.286596	0	0.0921298	0.22881	0	0	0.026259	0.0258931	0.00119883	0.326515	0.897519
TCGA.OR.A5K8.01A.11D.A29J.05	ACC	0.157955	0.491827	0.226729	0.365938	0	0.0839891	0.394347	0	0.168487	0.274426	0	0	0	0.0538758	0.0248756	0.477059	0.890775
TCGA.OR.A5LD.01A.11D.A29J.05	ACC	0.171876	0.498376	0.199412	0.216582	0.133797	0	0.174852	0	0.232385	0.30961	0	0	0	0.142608	0.00674794	0.506323	0.961333
TCGA.OR.A5K4.01A.11D.A29J.05	ACC	0.144142	0.569437	0.291537	0.250419	0.119082	0.30339	0	0	0.111622	0.330744	0	0	0.058505	0.00507776	0.0715805	0.239579	0.901783
TCGA.OR.A5KW.01A.11D.A29J.05	ACC	0.144428	0.749595	0.298575	0.294668	0.337791	0.169228	0	0	0.152277	0.261564	0	0.0339007	0	0.036293	0.0089465	0.446948	0.873441
TCGA.OR.A5LC.01A.11D.A29J.05	ACC	0.149312	0.576759	0.242804	0.24859	0.18554	0.206909	0	0	0.199284	0.277359	0	0	0	0.109806	0.0211028	0.488121	0.909249
TCGA.OR.A5L8.01A.11D.A29J.05	ACC	0.181358	0.393661	0.206276	0.246053	0.195344	0.162445	0	0	0.243751	0.285526	0	0.0484155	0	0.0444103	0.0201079	0.611735	0.964448
TCGA.OR.A5J9.01A.11D.A29J.05	ACC	0.166467	0.501931	0.189746	0.330865	0.10963	0.375645	0	0	0.120322	0.20539	0.00992229	0.0492219	0	0.0951347	0.0347347	0.305074	0.904729
TCGA.OR.A5KO.01A.11D.A29J.05	ACC	0.168752	0.417516	0.228937	0.289341	0	0.210229	0.209996	0	0.194829	0.227887	0	0.0488892	0	0.0427289	0.0654413	0.506119	0.938406
TCGA.OR.A5JC.01A.11D.A29J.05	ACC	0.132554	0.862632	0.196465	0.336204	0.197269	0.431012	0	0	0.122858	0.175409	0.010375	0	0	0.063076	0	0.493684	0.868826
TCGA.OR.A5LR.01A.11D.A29J.05	ACC	0.148958	0.658742	0.224931	0.309785	0.285413	0.187016	0	0	0.22587	0.301701	0	0	0	0	0	0.748655	0.889548
TCGA.OR.A5LN.01A.11D.A29J.05	ACC	0.142338	0.770504	0.194779	0.426802	0.45598	0	0.134193	0	0.0950198	0.19624	0	0	0.0863185	0.0139707	0.018277	0.301836	0.876894
TCGA.OR.A5JW.01A.11D.A29J.05	ACC	0.155536	0.738698	0.207176	0.349272	0.0626655	0.160838	0.223556	0	0.166984	0.279406	0	0	0.037875	0.0556646	0.0130109	0.432651	0.877835
TCGA.OR.A5LM.01A.11D.A29J.05	ACC	0.172152	0.553997	0.189299	0.308695	0.185192	0.267138	0	0	0.177823	0.289678	0	0	0	0.0801685	0	0.480802	0.925234
TCGA.OR.A5KT.01A.11D.A29J.05	ACC	0.0983915	0.903601	0.197115	0.373165	0.636753	0	0	0	0.035109	0.142859	0	0	0.0813925	0	0.103886	0.106995	0.783238
TCGA.OR.A5LE.01A.11D.A29J.05	ACC	0.155119	0.473099	0.242635	0.243613	0.369903	0	0	0	0.145038	0.452348	0	0	0	0.0327107	0	0.299012	0.833315
TCGA.PK.A5H8.01A.11D.A29J.05	ACC	0.172357	0.575341	0.226554	0.35929	0	0.704367	0	0	0.117048	0.0784935	0.0335556	0.0370126	0	0.0295232	0	0.65542	0.87926
TCGA.OR.A5JG.01A.11D.A29J.05	ACC	0.181266	0.493686	0.214486	0.280076	0.390347	0	0.150306	0	0.103765	0.23538	0.0695841	0	0	0.0506166	0	0.291819	0.908874
TCGA.OR.A5K2.01A.11D.A29J.05	ACC	0.17107	0.620575	0.191873	0.258791	0.306746	0	0.16855	0	0.165267	0.242442	0	0.0189299	0	0.0980653	0	0.459792	0.94059
TCGA.OR.A5LL.01A.11D.A29J.05	ACC	0.154506	0.39033	0.239711	0.246411	0.112605	0.041619	0.00632141	0.00798276	0.229312	0.492188	0	0	0	0.109972	0	0.394072	0.892513
TCGA.OR.A5JR.01A.11D.A29J.05	ACC	0.157303	0.682635	0.212445	0.329321	0.36733	0	0.23928	0	0.165101	0.040621	0	0.0624554	0.0963957	0	0.0288169	0.723208	0.864706
TCGA.OR.A5LS.01A.11D.A29J.05	ACC	0.184213	0.579481	0.212101	0.191591	0.188857	0.278293	0	0	0.134963	0.144433	0	0.114495	0	0.102855	0.0361057	0.339198	0.937062
TCGA.OR.A5K5.01A.11D.A29J.05	ACC	0.161077	0.604725	0.218307	0.191958	0.220601	0	0.0853726	0	0.166198	0.407544	0	0	0	0.120284	0	0.314873	0.911806
TCGA.OR.A5JE.01A.11D.A29J.05	ACC	0.148546	0.870124	0.191458	0.380735	0.175601	0	0.516333	0	0.0892857	0.1729	0	0	0	0.0458797	0	0.408107	0.902423
TCGA.OR.A5JX.01A.11D.A29J.05	ACC	0.169601	0.421568	0.233066	0.236974	0.400335	0	0	0	0.249734	0.223317	0	0.0793641	0.017428	0.0139791	0.0158426	0.713667	0.964454
TCGA.OR.A5J3.01A.11D.A29J.05	ACC	0.0987145	0.732726	0.285831	0.35199	0.660511	0.0833226	0	0	0.141535	0.0918249	0	0	0.022807	0	0	1.23469	0.830505
TCGA.OR.A5J1.01A.11D.A29J.05	ACC	0.164539	0.487685	0.197175	0.329022	0.140481	0.226809	0	0	0.179451	0.37938	0	0	0	0.0738798	0	0.395911	0.908541
TCGA.OR.A5K0.01A.11D.A29J.05	ACC	0.15977	0.676383	0.266479	0.221166	0.272958	0.0908589	0	0	0.172159	0.380076	0	0	0.0547447	0	0.0292029	0.371014	0.893381
TCGA.OR.A5J5.01A.11D.A29J.05	ACC	0.179898	0.482131	0.228622	0.148412	0.300477	0.0571192	0	0	0.212867	0.253833	0	0.0894351	0.054799	0	0.0314699	0.495573	0.967631
TCGA.OR.A5JB.01A.11D.A29J.05	ACC	0.125411	0.842709	0.195346	0.3771	0.258143	0.0568783	0.0704357	0	0.0960779	0.144233	0	0.0613134	0.234237	0.0418371	0.0368451	0.185312	0.781451
TCGA.OR.A5J6.01A.31D.A29J.05	ACC	0.0830738	0.804714	0.214746	0.529168	0	0	0.949748	0	0.0198062	0.0304454	0	0	0	0	0	0.650547	0.755281
TCGA.OR.A5JS.01A.11D.A29J.05	ACC	0.159451	0.618487	0.235103	0.238774	0.374412	0.233006	0	0	0.140149	0.179261	0	0.00867343	0.0542648	0.007441	0.00279339	0.555191	0.948035
TCGA.OR.A5JO.01A.11D.A29J.05	ACC	0.104256	0.897724	0.191037	0.383297	0.525131	0	0.103965	0	0.0627038	0.21356	0	0	0.0265462	0.0680941	0	0.203451	0.763103
TCGA.OR.A5L4.01A.11D.A29J.05	ACC	0.140734	0.754762	0.22211	0.393243	0.27343	0	0.254476	0	0.116021	0.258734	0	0.011421	0	0.0453547	0.0405637	0.325835	0.853947
TCGA.OR.A5JQ.01A.11D.A29J.05	ACC	0.137204	0.750685	0.181084	0.442004	0	0.596261	0	0	0.0913338	0.086721	0	0.0530728	0.136975	0.00322561	0.0324106	0.292357	0.802681
TCGA.OR.A5JT.01A.11D.A29J.05	ACC	0.173176	0.578824	0.25297	0.274197	0.318281	0	0.132283	0	0.238969	0.16284	0	0	0.0816371	0.019164	0.0468265	0.769706	0.925022
TCGA.OR.A5JM.01A.11D.A29J.05	ACC	0.171702	0.550841	0.244656	0.160361	0.143479	0.00831685	0	0	0.227707	0.385254	0	0.060778	0	0.158873	0.0155926	0.366975	0.927023
TCGA.OR.A5J2.01A.11D.A29J.05	ACC	0.117517	0.938451	0.330349	0.393669	0.241378	0.603287	0	0	0.0331944	0.0541342	0	0	0.0355982	0	0.0324089	0.271771	0.764031
TCGA.P6.A5OF.01A.11D.A29J.05	ACC	0.151232	0.559217	0.205647	0.269031	0.301138	0.0295683	0.0355182	0	0.178735	0.403136	0	0	0	0.0281345	0.0237706	0.392789	0.922101
TCGA.OR.A5L9.01A.11D.A29J.05	ACC	0.108631	0.860355	0.20619	0.370478	0.490488	0	0.254931	0	0.09269	0.153429	0	0	0	0.00387598	0.00458591	0.572545	0.837228
TCGA.PK.A5HA.01A.11D.A29J.05	ACC	0.157109	0.67274	0.182751	0.337973	0.116388	0	0.38266	0	0.156401	0.167126	0	0	0	0.149738	0.0276867	0.453928	0.828664
TCGA.OR.A5JD.01A.11D.A29J.05	ACC	0.153553	0.717302	0.206261	0.394558	0	0.639612	0.0209254	0	0.11019	0.144501	0	0.00136926	0.0439617	0.00627583	0.0331645	0.48061	0.873397
TCGA.OR.A5JK.01A.11D.A29J.05	ACC	0.1082	0.806063	0.202804	0.405953	0.0878066	0.223322	0.0894031	0	0.0701191	0.262762	0	0	0.108958	0.0612499	0.0963787	0.132463	0.745164
TCGA.OR.A5JI.01A.11D.A29J.05	ACC	0.14784	0.811151	0.181886	0.360295	0.360183	0.0354388	0.060081	0	0.118745	0.195856	0	0.0736451	0	0.110096	0.0459553	0.279038	0.864088
TCGA.OR.A5JP.01A.11D.A29J.05	ACC	0.0623155	0.911851	0.226947	0.286412	0.904612	0	0	0	0.0412685	0.0313589	0	0.0104655	0.012295	0	0	0.762545	0.87871
TCGA.OR.A5JY.01A.31D.A29J.05	ACC	0.149029	0.724363	0.223482	0.278942	0.170472	0	0.201199	0	0.156334	0.329397	0	0	0	0.109242	0.0333567	0.33122	0.904474
TCGA.OU.A5PI.01A.12D.A29J.05	ACC	0.17199	0.255055	0.214363	0.278725	0.506683	0.00418494	0.0110206	0	0.13542	0.267497	0	0.034551	0	0.038137	0.00250588	0.395166	0.941311
TCGA.P6.A5OG.01A.22D.A29J.05	ACC	0.0518622	0.980965	0.110481	0.802051	0.250696	0.159915	0	0.463011	0	0.0218108	0	0.0513254	0.0373651	0	0.0158775	3.66367	0.544697
TCGA.OR.A5JL.01A.11D.A29J.05	ACC	0.14561	0.648915	0.214162	0.412061	0.113101	0	0.46248	0	0.0912442	0.253802	0	0	0.0188177	0.0121691	0.0483866	0.273862	0.906174
TCGA.OR.A5LB.01A.11D.A29J.05	ACC	0.180694	0.605527	0.223716	0.258587	0.131514	0.385662	0	0	0.151644	0.267905	0	0.0131795	0	0.0264759	0.02362	0.45789	0.944006
TCGA.OR.A5LK.01A.11D.A29J.05	ACC	0.123938	0.810646	0.178925	0.540889	0	0.810266	0	0	0.0555563	0.0233497	0	0.0594877	0.0163808	0.0241486	0.0108111	0.41405	0.760751
TCGA.OR.A5KV.01A.11D.A29J.05	ACC	0.161224	0.391618	0.218583	0.273188	0.202571	0	0.243006	0	0.16627	0.285613	0	0	0.0105584	0.0696616	0.0223192	0.428363	0.956177
TCGA.OR.A5K3.01A.11D.A29J.05	ACC	0.145848	0.849458	0.206021	0.284103	0.372602	0	0.117231	0	0.159661	0.174395	0	0.0742222	0	0.0753241	0.0265647	0.455515	0.889913
TCGA.OR.A5L6.01A.11D.A29J.05	ACC	0.126466	0.614902	0.233217	0.383755	0	0.855171	0	0	0.0529324	0.0655675	0	0	0.0227325	0.00232536	0.00127082	0.576003	0.796578
TCGA.PK.A5H9.01A.11D.A29J.05	ACC	0.125446	0.852765	0.231511	0.346306	0	0.851681	0	0	0.0498999	0.0940109	0	0	0	0.00440836	0	0.507013	0.792977
TCGA.OR.A5KY.01A.11D.A29J.05	ACC	0.144144	0.850505	0.188351	0.369829	0.445612	0	0.252688	0	0.11273	0.13438	0	0	0	0.0545907	0	0.596547	0.882389
TCGA.OR.A5KZ.01A.11D.A29J.05	ACC	0.0735276	0.88222	0.256914	0.322827	0.921277	0	0	0	0.0477906	0	0	0.0309326	0	0	0	1.54499	0.884406
TCGA.BT.A20J.11A.11D.A14Z.05	BLCA	0.0714418	0.955617	0.146807	0.629257	0.342423	0.445411	0	0	0.0545355	0.0626708	0	0.0144664	0.0573796	0	0.0231134	0.345971	0.64509
TCGA.CF.A8HY.01A.11D.A365.05	BLCA	0.112072	0.640965	0.293772	0.30633	0.0572384	0.100882	0.19417	0	0.189599	0.259554	0	0.0799636	0.0182415	0	0.100352	0.413871	0.857727
TCGA.BT.A20W.01A.21D.A14Z.05	BLCA	0.110535	0.77222	0.161209	0.443107	0.00891218	0.136931	0.127824	0	0.0658105	0.315358	0	0.0639026	0.195924	0	0.0853377	0.0996342	0.712914
TCGA.ZF.A9R3.01A.11D.A38H.05	BLCA	0.113948	0.820037	0.230391	0.366023	0.126921	0	0.139463	0.00134158	0.139192	0.345901	0	0.0897924	0.0598751	0	0.0975132	0.236954	0.799119
TCGA.DK.A6B1.01A.12D.A30F.05	BLCA	0.143703	0.465616	0.255257	0.358973	0	0.549263	0	0	0.182668	0.161262	0	0.00500478	0.0749222	0	0.0268798	0.681422	0.87343
TCGA.XF.A9T8.01A.11D.A392.05	BLCA	0.0520616	0.9826	0.175407	0.639493	0.144602	0.24789	0.272435	0.119835	0	0.0544563	0	0.0225532	0.121832	0	0.0163965	0.556758	0.617262
TCGA.DK.AA6T.01A.11D.A392.05	BLCA	0.0385655	0.990375	0.193961	0.728852	0.199588	0.0194143	0	0	0.0397881	0	0	0.0113356	0.00150386	0	0.72837	0.0536799	0.590233
TCGA.CF.A1HS.01A.11D.A13Z.05	BLCA	0.0829088	0.890198	0.159198	0.502494	0.112505	0.160805	0.0604704	0.00444926	0.089879	0.331252	0	0	0.0843499	0.0588072	0.0974818	0.164941	0.67438
TCGA.2F.A9KP.01A.11D.A38H.05	BLCA	0.114287	0.588311	0.216741	0.457042	0	0.641826	0	0	0.0576606	0.249829	0	0	0.0262478	0.00433805	0.0200983	0.191874	0.753658
TCGA.CF.A3MG.01A.11D.A211.05	BLCA	0.12003	0.575788	0.308965	0.422285	0	0.832532	0	0	0.0331687	0.123134	0	0.0111655	0	0	0	0.246976	0.744098
TCGA.XF.A8HD.01A.11D.A365.05	BLCA	0.0518265	0.938811	0.157419	0.553058	0.652876	0	0.0445203	0	0.0466607	0.0817663	0	0	0.162807	0	0.0113702	0.182309	0.695434
TCGA.XF.AAN3.01A.11D.A42F.05	BLCA	0.104144	0.757027	0.18263	0.561954	0	0.629278	0	0	0.052006	0.265221	0	0	0.0363271	0	0.0171673	0.163174	0.742222
TCGA.S5.A6DX.01A.11D.A31M.05	BLCA	0.0696186	0.85411	0.162708	0.560593	0	0.536928	0	0	0.0532801	0.345738	0	0	0	0.0316106	0.0324431	0.130017	0.627396
TCGA.XF.AAN4.01A.11D.A42F.05	BLCA	0.0681707	0.937052	0.129299	0.612258	0	0.184809	0.346484	0	0.111296	0.244193	0	0	0.0589712	0.0271415	0.0271056	0.311394	0.521373
TCGA.CU.A5W6.01A.11D.A28N.05	BLCA	0.111539	0.589229	0.177186	0.506094	0	0.680371	0	0	0.0781274	0.107073	0	0.0454408	0.0631712	0	0.0258163	0.323507	0.773819
TCGA.G2.A3VY.01A.11D.A231.05	BLCA	0.156488	0.531735	0.254159	0.197453	0.0959032	0.101911	0	0	0.238697	0.424077	0	0	0.111596	0	0.0278155	0.423605	0.887138
TCGA.GC.A3RB.01A.12D.A223.05	BLCA	0.124682	0.494823	0.237967	0.425117	0	0.636781	0	0	0.105471	0.171729	0	0.0178903	0.0674175	0	0.000711104	0.4092	0.822297
TCGA.DK.AA6S.01A.21D.A392.05	BLCA	0.0837904	0.832334	0.188328	0.521668	0	0.754626	0	0	0.0299966	0.118385	0	0	0.0847215	0	0.012271	0.139275	0.72846
TCGA.FD.A6TG.01A.11D.A32C.05	BLCA	0.0881971	0.842753	0.201388	0.460659	0	0.504702	0.228143	0	0.0699351	0.0957282	0	0.0480011	0.00892043	0.00955129	0.0350196	0.354603	0.724111
TCGA.4Z.AA83.01A.11D.A392.05	BLCA	0.124959	0.490031	0.254007	0.418636	0.00918346	0	0.415619	0	0.158461	0.33951	0	0.00759928	0.0570982	0	0.0125286	0.380244	0.795391
TCGA.E7.A519.01A.11D.A26N.05	BLCA	0.105542	0.9318	0.187605	0.505528	0.428916	0	0.0100565	0	0.128714	0.228314	0	0.0941562	0.0569387	0	0.0529046	0.297734	0.772472
TCGA.ZF.A9R5.01A.12D.A42F.05	BLCA	0.143009	0.655383	0.263093	0.288169	0.10116	0.0559007	0	0	0.176861	0.620733	0	0	0.00425499	0.0101456	0.0309456	0.265525	0.868292
TCGA.GV.A3QK.01B.11D.A23O.05	BLCA	0.0507039	0.95251	0.198957	0.479927	0.132975	0.600011	0	0	0.0564614	0.12465	0	0.0428101	0.042596	0	0.000496832	0.268158	0.751381
TCGA.5N.A9KI.01A.31D.A42F.05	BLCA	0.0565816	0.94356	0.244387	0.390779	0.80152	0	0.0674321	0	0.0412068	0	0	0.0898408	0	0	0	0.458665	0.807479
TCGA.K4.A54R.11A.11D.A26N.05	BLCA	0.0412882	0.965823	0.168064	0.573632	0.444577	0.395389	0	0	0.0456608	0.00572832	0	0.0339497	0.0746958	0	0	0.399224	0.670106
TCGA.C4.A0F0.01A.12D.A10W.05	BLCA	0.0417769	0.985094	0.211041	0.569987	0.879697	0	0.00500574	0	0.037313	0.0696936	0	0	0	0.00829073	0	0.478468	0.643806
TCGA.BT.A20U.01A.11D.A14Z.05	BLCA	0.066503	0.922282	0.154019	0.622176	0	0.474277	0.22891	0	0.0126719	0.134354	0	0.0121074	0.112377	0	0.0253032	0.0445973	0.588467
TCGA.ZF.AA4U.01A.11D.A38H.05	BLCA	0.0987534	0.72558	0.265799	0.421537	0	0.709238	0	0	0.0536517	0.174535	0	0.0290392	0.0324269	0	0.00110966	0.226273	0.764173
TCGA.FD.A3N5.01A.11D.A21B.05	BLCA	0.0494058	0.960221	0.206805	0.555368	0.852907	0	0	0	0.0404904	0.105107	0	0	0.00149621	0	0	0.379824	0.718266
TCGA.DK.A3WY.01A.11D.A231.05	BLCA	0.048355	0.986236	0.0611088	0.934613	0.00541186	0	0.0913845	0	0.0134837	0.0582621	0	0.116833	0.143735	0	0.570891	0.0151549	0.237041
TCGA.K4.A5RI.01A.11D.A28N.05	BLCA	0.109188	0.744757	0.214939	0.351481	0.0521973	0	0.276213	0	0.103846	0.376469	0	0	0.123221	0.0189164	0.049138	0.18291	0.780488
TCGA.GV.A3JZ.01A.11D.A21B.05	BLCA	0.129689	0.643799	0.242717	0.252825	0.077363	0.164325	0	0	0.227506	0.423936	0	0	0.0982257	0	0.00864331	0.428605	0.828302
TCGA.KQ.A41S.01A.12D.A33I.05	BLCA	0.0844467	0.853906	0.187811	0.542478	0	0.764017	0	0	0.0863636	0.136597	0	0	0	0	0.0130225	0.57722	0.751146
TCGA.XF.A9T5.01A.11D.A42F.05	BLCA	0.078493	0.877063	0.165128	0.487641	0	0.366565	0	0	0.0535765	0.264925	0	0.0634648	0.145416	0.0253649	0.0806873	0.0923959	0.671353
TCGA.GC.A3BM.01A.11D.A231.05	BLCA	0.155382	0.275683	0.265651	0.32359	0	0.0998881	0.159352	0.00176716	0.130968	0.396836	0	0.110012	0.0437205	0	0.0574568	0.218305	0.821578
TCGA.XF.AAMR.01A.31D.A42F.05	BLCA	0.0479616	0.897851	0.182311	0.547045	0.693612	0	0.214237	0	0.0451052	0.0470454	0	0	0	0	0	0.958759	0.785257
TCGA.HQ.A5ND.01A.11D.A26N.05	BLCA	0.0527813	0.961221	0.237258	0.549191	0.543867	0.317495	0	0	0.0104591	0.127315	0	0	0	9.37422e-05	0.000769759	0.0815977	0.701411
TCGA.UY.A8OD.01A.11D.A365.05	BLCA	0.113964	0.611193	0.20313	0.375106	0.0510305	0	0.304124	0	0.0887204	0.42893	0	0	0.0832405	0	0.0439552	0.159533	0.779346
TCGA.PQ.A6FN.01A.11D.A31M.05	BLCA	0.0433458	0.95781	0.131018	0.69138	0.194323	0.240744	0.142876	0	0.0560563	0.165957	0	0.0571612	0.0693423	0	0.0735398	0.153159	0.558054
TCGA.DK.A3IS.01A.21D.A21B.05	BLCA	0.106724	0.912577	0.286247	0.431081	0	0.875881	0	0	0.047107	0.0445174	0	0.0324946	0	0	0	0.611684	0.816829
TCGA.DK.AA76.01A.11D.A392.05	BLCA	0.0988268	0.776605	0.275299	0.42114	0	0.723889	0	0	0.0474908	0.184309	0	0	0.0443106	0	0	0.207728	0.761286
TCGA.K4.A83P.01A.11D.A34V.05	BLCA	0.0410165	0.955168	0.102445	0.736006	0.145262	0.0253563	0.137887	0	0.0416653	0.14608	0	0.11885	0.0756516	0.00526969	0.303978	0.0641173	0.357742
TCGA.GD.A3OP.11A.11D.A223.05	BLCA	0.112848	0.84709	0.153464	0.508843	0.162177	0.0240776	0.134884	0	0.104617	0.334295	0	0	0.190502	0	0.0494473	0.182182	0.71577
TCGA.UY.A9PD.01A.11D.A38H.05	BLCA	0.127575	0.458976	0.246119	0.363843	0.100407	0	0.27724	0.0119758	0.0890828	0.366664	0	0.0814802	0	0	0.0731507	0.193861	0.844493
TCGA.BT.A20N.11A.11D.A14Z.05	BLCA	0.0895981	0.937958	0.150936	0.585068	0.645707	0.0462624	0	0	0.0450804	0.146146	0	0	0.065953	0	0.0508517	0.171441	0.688412
TCGA.DK.A3IU.01A.11D.A211.05	BLCA	0.0626792	0.871393	0.120653	0.676498	0	0.246667	0.0572745	0	0.0255746	0.210217	0	0.138259	0.149922	0	0.172087	0.0381434	0.401455
TCGA.G2.AA3D.01A.11D.A392.05	BLCA	0.0512113	0.923142	0.188758	0.46999	0.74431	0.00533171	0.0378212	0	0.0675905	0.124257	0	0.02069	0	0	0	0.466313	0.695556
TCGA.DK.A1A7.01A.11D.A13Z.05	BLCA	0.12835	0.499577	0.20662	0.387072	0	0.561756	0	0.0181522	0.0707566	0.226278	0	0	0.0734347	0.00181559	0.0478071	0.254508	0.749065
TCGA.GC.A3OO.01A.11D.A231.05	BLCA	0.0922657	0.809595	0.138979	0.68224	0	0	0.60434	0	0.0848004	0.167824	0	0.0174228	0.069798	0	0.0558148	0.272793	0.729061
TCGA.XF.AAML.01A.11D.A42F.05	BLCA	0.119344	0.767867	0.217669	0.320194	0.0298589	0.150859	0	0.00685704	0.191985	0.41481	0	0.0432106	0	0.107641	0.0547774	0.320486	0.814347
TCGA.BT.A20N.01A.11D.A14Z.05	BLCA	0.0964618	0.840463	0.175431	0.566217	0.0232898	0	0.606831	0	0.0871519	0.187043	0	0.0620483	0.0042225	0.0115336	0.0178795	0.308255	0.730602
TCGA.BT.A20W.11A.11D.A14Z.05	BLCA	0.0535235	0.951138	0.118637	0.660604	0.274542	0.119217	0.11322	0	0.0601607	0.187877	0	0.0357763	0.142903	0	0.0663036	0.138984	0.564761
TCGA.GV.A3JW.01A.11D.A211.05	BLCA	0.148541	0.538393	0.256175	0.427044	0	0.777888	0	0	0.078764	0.118153	0	0.00279703	0.00464165	0.00319058	0.0145663	0.549459	0.892988
TCGA.FD.A5BU.01A.31D.A26N.05	BLCA	0.0479746	0.974329	0.136628	0.682737	0	0.316254	0.433406	0	0.035974	0.0796317	0	0.0481708	0.00750344	0.0133356	0.0657244	0.167816	0.586418
TCGA.FD.A3SN.01A.12D.A231.05	BLCA	0.124763	0.634565	0.201811	0.522304	0	0.495079	0	0.0220367	0.105986	0.289717	0	0	0.0153485	0.0387375	0.0330955	0.339674	0.74268
TCGA.FD.A43S.01A.21D.A23V.05	BLCA	0.0523776	0.90156	0.0880631	0.771784	0.0781981	0.1115	0.107951	0	0.0228042	0.250471	0	0.0999756	0.149237	0	0.179863	0.033558	0.377853
TCGA.H4.A2HO.01A.11D.A17Y.05	BLCA	0.123322	0.621846	0.216131	0.409869	0	0.689085	0	0	0.0605765	0.136286	0	0.0321906	0.0725172	0	0.00934512	0.241978	0.804152
TCGA.CF.A47X.01A.31D.A23V.05	BLCA	0.106771	0.706484	0.293928	0.38329	0	0.761565	0	0	0.0197846	0.178214	0	0.0230893	0	2.40866e-05	0.0173227	0.0904852	0.665132
TCGA.DK.A1A6.01A.11D.A13Z.05	BLCA	0.0543963	0.890824	0.21708	0.446357	0.384447	0.210251	0	0	0.0971024	0.257443	0	0	0.0410304	0.00972505	0	0.315064	0.756469
TCGA.KQ.A41O.01A.12D.A34V.05	BLCA	0.163801	0.395181	0.314818	0.125428	0.125449	0.0429647	0	0	0.117299	0.645603	0	0	0	0.0679121	0.000772281	0.164218	0.9463
TCGA.FD.A3NA.01A.11D.A21B.05	BLCA	0.054433	0.948312	0.180618	0.562852	0.114973	0.567914	0	0	0.0654552	0.116743	0	0	0.106882	0	0.0280319	0.260097	0.674169
TCGA.BT.A42E.01A.11D.A23V.05	BLCA	0.103535	0.916948	0.158693	0.55806	0.190873	0	0.228109	0	0.0348873	0.205071	0	0.0522226	0.224567	0.00172275	0.0625488	0.0638808	0.67692
TCGA.DK.AA74.01A.11D.A392.05	BLCA	0.0455819	0.941293	0.125421	0.710302	0	0.346602	0.336082	0	0.0481149	0.123561	0	0.0409902	0.0631466	0.0291022	0.012401	0.178732	0.474165
TCGA.BL.A13I.01A.11D.A13Z.05	BLCA	0.0651491	0.913619	0.148618	0.676319	0	0.82635	0	0	0.0157589	0.0732608	0	0.0400853	0.0344679	0	0.0100768	0.0998089	0.539359
TCGA.G2.AA3B.01A.11D.A392.05	BLCA	0.0456899	0.953012	0.249235	0.396669	0.736941	0.0370652	0	0	0.0808653	0.0860318	0	0.0221628	0.0337051	0	0.00322834	0.557199	0.888564
TCGA.BL.A0C8.01A.11D.A276.05	BLCA	0.123137	0.726375	0.205333	0.38247	0.314174	0	0.245634	0	0.140452	0.186926	0	0.0270159	0.0301157	0.024197	0.0314852	0.46858	0.828219
TCGA.BT.A0S7.01A.11D.A10W.05	BLCA	0.0452978	0.962434	0.176998	0.555312	0.404756	0	0.403669	0	0.0303167	0.0925349	0	0	0.0687233	0	0	0.188001	0.696959
TCGA.ZF.AA5H.01A.11D.A392.05	BLCA	0.0965145	0.734763	0.231575	0.392457	0.121115	0	0.131252	0	0.104981	0.409359	0	0	0.121546	0.0376442	0.0741028	0.163356	0.6949
TCGA.BL.A13I.01A.11D.A276.05	BLCA	0.0711426	0.8679	0.143611	0.667113	0.323554	0	0.369503	0	0.0379029	0.0845459	0	0.13049	0.0540047	0	0	0.140882	0.571599
TCGA.DK.AA6R.01A.11D.A42F.05	BLCA	0.1151	0.846879	0.188051	0.498713	0.0420583	0	0.271657	0.154839	0.0566655	0.310704	0	0	0.0874717	0.0416697	0.0349357	0.445478	0.779063
TCGA.GC.A3RD.01A.12D.A231.05	BLCA	0.113676	0.768026	0.214938	0.46248	0.241604	0	0.239092	0	0.14281	0.266938	0	0	0.0965408	0	0.013014	0.379317	0.875537
TCGA.LT.A5Z6.01A.11D.A28N.05	BLCA	0.144053	0.744815	0.195444	0.295082	0.061522	0	0.160514	0	0.218738	0.243606	0	0.0902847	0.141541	0	0.0837936	0.391145	0.847748
TCGA.FD.A62O.01A.11D.A30F.05	BLCA	0.133622	0.600193	0.230574	0.422538	0	0.448724	0	0.0370146	0.0831028	0.315854	0	0	0.0905813	0	0.0247227	0.278593	0.866625
TCGA.CF.A47T.01A.11D.A23V.05	BLCA	0.100463	0.953699	0.301394	0.413221	0.249137	0.587845	0	0	0.0373528	0.104126	0	0.0133287	0	0.00821065	0	0.29724	0.663264
TCGA.DK.A3WX.01A.22D.A231.05	BLCA	0.0504803	0.981161	0.116443	0.780347	0.266636	0.218667	0	0.308132	0	0.100375	0	0.0419935	0.0391281	0.00729348	0.0177741	1.4917	0.604909
TCGA.BL.A0C8.01B.04D.A276.05	BLCA	0.138086	0.531085	0.236334	0.39514	0	0.895315	0	0	0.0392044	0.0368254	0	0.00825349	0.00374552	0.00765642	0.00899972	0.598718	0.837413
TCGA.XF.AAMY.01A.11D.A42F.05	BLCA	0.0729352	0.903225	0.208711	0.388699	0.586678	0	0.108871	0	0.104203	0.196067	0	0	0	0.00418085	0	0.520371	0.75294
TCGA.XF.AAMG.01A.11D.A42F.05	BLCA	0.11958	0.642803	0.232929	0.403213	0	0.551746	0.0346005	0	0.112871	0.298993	0	0.00178904	0	0	0	0.375258	0.812896
TCGA.MV.A51V.01A.11D.A26N.05	BLCA	0.14082	0.722666	0.224553	0.331231	0.208702	0	0.184212	0	0.15628	0.42423	0	0	0	0.00673303	0.0198428	0.346669	0.872107
TCGA.FD.A5BV.01A.11D.A26N.05	BLCA	0.131012	0.649312	0.246621	0.303968	0.219893	0	0.0979294	0	0.168148	0.466915	0	0	0.0471142	0	0	0.327118	0.846764
TCGA.CF.A47W.01A.11D.A23V.05	BLCA	0.0987679	0.817793	0.229535	0.428042	0.667846	0.00715761	0	0	0.1128	0.121248	0	0.0325188	0.00898832	0	0.0494407	0.531586	0.840372
TCGA.UY.A78L.01A.12D.A33I.05	BLCA	0.0623999	0.894513	0.193143	0.560435	0.284532	0	0.329469	0	0.0488965	0.241908	0	0.0176601	0	0.0372921	0.0402426	0.145049	0.73377
TCGA.CF.A47V.01A.11D.A23V.05	BLCA	0.153963	0.656326	0.256217	0.290794	0.229722	0	0.109358	0	0.159876	0.281937	0	0.100914	0.0549823	0	0.0632105	0.319086	0.864618
TCGA.GC.A3YS.01A.11D.A23O.05	BLCA	0.102923	0.827564	0.183458	0.55696	0.217819	0	0.307603	0	0.10019	0.301979	0	0.0247139	0	0.0146632	0.0330321	0.26761	0.735005
TCGA.E7.A3X6.01A.12D.A231.05	BLCA	0.0627976	0.958131	0.237551	0.437401	0.719478	0.0177028	0.00703311	0	0.048043	0.014925	0	0.101658	0.0492565	0.0217361	0.0201684	0.231261	0.777299
TCGA.DK.A1AB.01A.11D.A13Z.05	BLCA	0.0912485	0.781561	0.184079	0.528401	0	0.699389	0.0869893	0.00933891	0.0201007	0.13152	0	0.00855664	0.00107419	0.0267522	0.0162793	0.159839	0.723241
TCGA.GD.A3OS.01A.12D.A223.05	BLCA	0.0895456	0.893953	0.18845	0.518121	0.338168	0.0939602	0	0.364569	0	0.123855	0	0.0405124	0.0389358	0	0	1.79323	0.743125
TCGA.XF.A9SI.01A.11D.A392.05	BLCA	0.0611636	0.863944	0.109226	0.68346	0.0339412	0	0.2867	0	0.0284573	0.166606	0	0.0599383	0.242678	0	0.18168	0.0437198	0.359828
TCGA.FT.A3EE.01A.11D.A203.05	BLCA	0.0465039	0.970802	0.20825	0.45496	0.792736	0.0078838	0.0252337	0	0.0393415	0.0245742	0	0.0646979	0.0220875	0	0.0234455	0.29184	0.728322
TCGA.XF.A8HI.01A.11D.A38H.05	BLCA	0.122209	0.653157	0.260095	0.35811	0.121272	0.0478397	0.136318	0	0.145959	0.485912	0	0	0	0.0073378	0.0553613	0.266051	0.776559
TCGA.BT.A2LA.11A.11D.A18G.05	BLCA	0.11069	0.90204	0.166356	0.546928	0.270381	0.308657	0	0	0.0899784	0.148472	0	0.0401522	0.12701	0	0.0153505	0.271851	0.732188
TCGA.E7.A677.01A.11D.A30F.05	BLCA	0.140503	0.650876	0.248855	0.272594	0	0.195332	0	0	0.0987092	0.645381	0	0	0.0552874	0	0.00529063	0.139823	0.850508
TCGA.G2.A2ES.01A.11D.A17Y.05	BLCA	0.0667781	0.91087	0.190145	0.51883	0.0410288	0.72611	0	0	0.0431099	0.102701	0	0.00612579	0.0507398	0.0301849	0	0.227192	0.750383
TCGA.DK.A6AW.01A.11D.A30F.05	BLCA	0.150683	0.670607	0.237862	0.222783	0.24512	0	0.0599967	0	0.170522	0.406504	0	0.000245867	0.0367571	0.033759	0.047095	0.325199	0.916499
TCGA.FD.A5C1.01A.11D.A28N.05	BLCA	0.0560593	0.910931	0.134516	0.638746	0.113695	0	0.450441	0	0.0311673	0.239122	0	0.0188014	0.0938032	0	0.05297	0.077014	0.546599
TCGA.GD.A2C5.01A.12D.A17Y.05	BLCA	0.134058	0.636464	0.21919	0.439064	0.0142044	0	0.421595	0	0.121038	0.363588	0	0.0102238	0.00271956	0.00183337	0.0647974	0.273123	0.705853
TCGA.BL.A13J.01A.11D.A276.05	BLCA	0.0836492	0.911659	0.201195	0.53996	0	0	0.878964	0	0.051053	0.0474031	0	0.0219747	0	0.000605369	0	0.729504	0.775584
TCGA.GU.A42Q.01A.11D.A23V.05	BLCA	0.0478692	0.963499	0.154791	0.594059	0	0.536782	0	0.22969	0.016348	0.108414	0	0.00191442	0.0817602	0	0.0250909	1.13287	0.664269
TCGA.ZF.AA54.01A.11D.A392.05	BLCA	0.0485675	0.95926	0.19951	0.521954	0.819686	0.00909399	0	0	0.056242	0	0	0.0528705	0.0503772	0.01173	0	0.489155	0.739505
TCGA.KQ.A41N.01A.11D.A33I.05	BLCA	0.129534	0.713575	0.273999	0.396367	0	0.75863	0	0	0.0640266	0.177343	0	0	0	0	0	0.361032	0.652538
TCGA.HQ.A2OE.01A.11D.A203.05	BLCA	0.13655	0.497354	0.27198	0.296539	0.173302	0.224558	0	0	0.132019	0.402931	0	0	0.0308411	0.0151385	0.0212103	0.280819	0.838654
TCGA.FT.A61P.01A.11D.A30F.05	BLCA	0.0965145	0.884496	0.161551	0.585818	0.148585	0.353532	0.014129	0	0.0772676	0.201184	0	0.0564181	0.0981302	0.0101624	0.0405921	0.190086	0.695981
TCGA.S5.AA26.01A.11D.A38H.05	BLCA	0.112841	0.891551	0.315592	0.398627	0.0625159	0.720707	0	0	0.0810491	0.10619	0	0.0199328	0.00960501	0	0	0.597146	0.78898
TCGA.ZF.A9RL.01A.11D.A38H.05	BLCA	0.107237	0.668291	0.27007	0.400387	0	0.59777	0	0	0.129699	0.186998	0	0	0.0792659	0	0.00626653	0.475905	0.767118
TCGA.DK.A1AF.01A.11D.A13Z.05	BLCA	0.0423305	0.942415	0.115995	0.706894	0	0.255309	0.420026	0	0.048713	0.142485	0	0.0167243	0.0674317	0.0106258	0.0386861	0.176527	0.494444
TCGA.XF.A9SY.01A.21D.A42F.05	BLCA	0.0404268	0.957238	0.112713	0.753196	0.24565	0.192094	0	0.0824132	0.0272846	0.150295	0	0.0900357	0.0782227	0.0275463	0.106458	0.242395	0.566365
TCGA.K4.A5RH.01A.11D.A30F.05	BLCA	0.0840815	0.89405	0.157011	0.56046	0.0997697	0	0.245133	0	0.0516208	0.135139	0	0.0928363	0.32056	0.00253994	0.0524006	0.0855392	0.632101
TCGA.4Z.AA7Q.01A.11D.A392.05	BLCA	0.0737748	0.82386	0.152446	0.602687	0	0	0.402588	0	0.0496637	0.290923	0	0.0320541	0.103358	0.033247	0.0881662	0.090669	0.683657
TCGA.K4.A5RJ.01A.11D.A28N.05	BLCA	0.0740335	0.836736	0.136876	0.654259	0	0.592965	0	0	0.0202485	0.0586874	0	0.0973145	0.215149	0	0.015635	0.0523505	0.445215
TCGA.C4.A0F6.01A.11D.A10W.05	BLCA	0.0491329	0.909708	0.229356	0.407819	0.775101	0	0.0307538	0	0.0438218	0.115316	0	0	0.0350072	0	0	0.291516	0.846815
TCGA.H4.A2HQ.01A.11D.A17Y.05	BLCA	0.152642	0.675582	0.246169	0.273182	0	0.150643	0.158248	0.0210832	0.123144	0.386869	0	0	0.0865555	0	0.0734579	0.263726	0.839698
TCGA.CF.A9FF.01A.11D.A38H.05	BLCA	0.112225	0.69899	0.234822	0.259118	0	0.0204042	0.118478	0	0.037518	0.710477	0	0	0.0931393	0	0.0199839	0.0455537	0.767458
TCGA.CF.A7I0.01A.22D.A34V.05	BLCA	0.0911074	0.927303	0.241806	0.454139	0.278052	0.409848	0	0	0.030985	0.276298	0	0	0.00481786	0	0	0.110221	0.758429
TCGA.K4.AAQO.01A.11D.A38H.05	BLCA	0.0965641	0.759543	0.1595	0.531809	0	0.513371	0.0185032	0	0.0869801	0.242524	0	0.03727	0.0105736	0.0144307	0.0763481	0.228207	0.710986
TCGA.XF.A9SX.01A.21D.A392.05	BLCA	0.100609	0.870717	0.160345	0.513824	0	0.0722014	0.233982	0	0.127303	0.344376	0	0.0207702	0.123317	0.05003	0.0280202	0.224713	0.652214
TCGA.XF.A9SH.01A.11D.A392.05	BLCA	0.0462296	0.976873	0.248236	0.477177	0.837382	0	0	0	0.0632908	0.0447032	0	0.0546245	0	0	0	0.637191	0.754632
TCGA.YC.A89H.01A.11D.A365.05	BLCA	0.0945323	0.727299	0.184571	0.504528	0	0.697199	0	0.004416	0.0335537	0.176249	0	0	0.0398388	0.0108027	0.0379413	0.143373	0.72293
TCGA.FD.A43N.01A.11D.A23V.05	BLCA	0.0803651	0.911949	0.243726	0.455694	0.250029	0.251948	0.26105	0	0.0505984	0.154666	0	0.0176503	0.0140579	0	0	0.271489	0.774181
TCGA.DK.A2HX.01A.12D.A18G.05	BLCA	0.136286	0.71544	0.189518	0.453361	0.150227	0	0.306656	0	0.0761582	0.377507	0	0	0.0720351	0	0.0174165	0.163094	0.793622
TCGA.BT.A20V.01A.11D.A14Z.05	BLCA	0.1285	0.79171	0.204839	0.433245	0.155353	0.0540587	0.216087	0	0.119949	0.230165	0	0	0.180042	0	0.0443451	0.263883	0.825445
TCGA.DK.AA6L.01A.11D.A392.05	BLCA	0.0482666	0.969563	0.225808	0.469252	0.78385	0.0558493	0	0	0.0558686	0.0889185	0	0.000589813	0.0149234	0	0	0.534977	0.728261
TCGA.K4.A3WV.11A.21D.A231.05	BLCA	0.14619	0.838079	0.178535	0.317066	0.110892	0	0.117678	0	0.132059	0.240171	0	0.0696977	0.231078	0	0.0984237	0.206546	0.839925
TCGA.K4.A6FZ.01A.11D.A31M.05	BLCA	0.093924	0.884704	0.156431	0.578455	0.289892	0	0.203068	0.0410769	0.0728002	0.333318	0	0	0.0238723	0	0.0359729	0.289643	0.792397
TCGA.ZF.AA4W.01A.12D.A38H.05	BLCA	0.0629257	0.974283	0.12753	0.776304	0	0.0463553	0.528054	0.325033	0	0.0208511	0	0.0485022	0	0.0206112	0.0105937	3.23229	0.562822
TCGA.FD.A5BZ.01A.11D.A28N.05	BLCA	0.108941	0.522232	0.199717	0.442497	0.194785	0	0.253194	0	0.0666887	0.409663	0	0	0.0756687	0	0	0.137408	0.738028
TCGA.CU.A0YO.01A.11D.A10W.05	BLCA	0.0600853	0.910977	0.127524	0.651869	0	0.0708194	0.302308	0	0.126162	0.316342	0	0.0360625	0.0540263	0.0504046	0.0438751	0.251965	0.555462
TCGA.BL.A0C8.01A.11D.A10W.05	BLCA	0.103675	0.666876	0.196769	0.377348	0	0	0.379992	0	0.106044	0.39288	0	0	0	0.0932597	0.0278246	0.206326	0.787471
TCGA.GU.A766.01A.11D.A32C.05	BLCA	0.032975	0.970441	0.13645	0.687241	0.711235	0.0412068	0	0	0.0234212	0.126211	0	0.0644357	0.0164594	0.0170312	0	0.104495	0.526495
TCGA.YF.AA3L.01A.11D.A38H.05	BLCA	0.154533	0.545142	0.269503	0.255967	0.00920281	0	0.248138	0	0.185637	0.34621	0	0.0405053	0.131674	0	0.0386332	0.333266	0.852064
TCGA.FD.A3B5.01A.11D.A211.05	BLCA	0.0717881	0.890424	0.228484	0.506655	0.311888	0.403504	0	0	0.0535494	0.0786133	0	0.0692148	0	0.0610471	0.0221837	0.231757	0.737201
TCGA.GU.A762.01A.11D.A33I.05	BLCA	0.0520097	0.909005	0.135595	0.645479	0.071094	0.456165	0	0	0.0208801	0.162196	0	0.0444451	0.227043	0	0.018177	0.0462091	0.467705
TCGA.XF.AAMT.01A.11D.A42F.05	BLCA	0.054939	0.966697	0.167308	0.669347	0.168956	0.41485	0.0828248	0.0558668	0.0506907	0.202331	0	0	0	0.0244808	0	0.469807	0.644915
TCGA.FD.A3B4.01A.12D.A203.05	BLCA	0.11909	0.82316	0.17585	0.45877	0.0382051	0.0473348	0.191278	0.0287591	0.0690533	0.246483	0	0.0731667	0.10774	0	0.19798	0.156407	0.749055
TCGA.4Z.AA84.01A.11D.A392.05	BLCA	0.103858	0.703381	0.187943	0.403986	0.103528	0	0.228505	0	0.116551	0.302988	0	0	0	0.0943894	0.154038	0.211367	0.790882
TCGA.BT.A20P.11A.11D.A14Z.05	BLCA	0.0705878	0.968367	0.178202	0.524257	0.750845	0.0597178	0	0	0.0437824	0.0527083	0	0.0257265	0.0616771	0	0.00554248	0.300591	0.73201
TCGA.UY.A78M.01A.21D.A34V.05	BLCA	0.0695826	0.842865	0.219406	0.455571	0.136233	0	0.348715	0	0.0968985	0.320483	0	0	0.0742731	0	0.0233973	0.23173	0.73777
TCGA.XF.AAN0.01A.11D.A42F.05	BLCA	0.113596	0.776844	0.182424	0.434993	0	0.530935	0	0.0058297	0.0842284	0.298542	0	0	0.0309038	0.018957	0.0306042	0.237616	0.752689
TCGA.XF.AAN1.01A.31D.A42F.05	BLCA	0.135107	0.641235	0.237756	0.410279	0	0.433897	0	0	0.166696	0.334706	0	0.0220394	0.0385462	0	0.0041149	0.417359	0.883817
TCGA.2F.A9KR.01A.11D.A38H.05	BLCA	0.08984	0.904947	0.263427	0.458947	0.037404	0.601905	0	0	0.0665609	0.272023	0	0	0	0.0047862	0.0173205	0.226298	0.755972
TCGA.YF.AA3M.01A.11D.A42F.05	BLCA	0.108463	0.625634	0.230122	0.511366	0	0.601124	0	0	0.0931732	0.27706	0	0	0	0.0181204	0.010522	0.304784	0.776627
TCGA.XF.A9T3.01A.11D.A42F.05	BLCA	0.0933509	0.784695	0.172607	0.55838	0	0.499587	0	0	0.080354	0.297165	0	0	0.0740732	0.026956	0.0218651	0.191292	0.712293
TCGA.XF.A9SL.01A.11D.A392.05	BLCA	0.0455447	0.939631	0.110327	0.654542	0.0500639	0.434878	0	0	0.07301	0.178245	0	0.0171634	0.0857316	0	0.160908	0.165163	0.514083
TCGA.K4.A4AC.01A.21D.A26N.05	BLCA	0.0429182	0.95653	0.144177	0.677372	0.659522	0	0.0704101	0	0.0655224	0.12165	0	0.0201677	0.0576118	0.00511586	0	0.320331	0.73278
TCGA.UY.A78K.01A.11D.A33I.05	BLCA	0.0630016	0.796769	0.136696	0.587689	0	0.432568	0	0	0.0557386	0.238426	0	0.0212114	0.0947435	0	0.157312	0.10893	0.599755
TCGA.BT.A20T.01A.11D.A14Z.05	BLCA	0.122945	0.655177	0.203233	0.382368	0.154258	0	0.240459	0	0.0726158	0.350713	0	0.0105702	0.108893	0	0.0624915	0.136325	0.786425
TCGA.GC.A3I6.01A.11D.A211.05	BLCA	0.0675712	0.926949	0.204491	0.495756	0.53097	0	0.222663	0	0.0433006	0.101146	0	0.00659247	0.0953288	0	0	0.213233	0.793644
TCGA.GC.A3WC.01A.31D.A231.05	BLCA	0.0753456	0.8123	0.131676	0.567022	0.119811	0.163798	0.0648903	0	0.0307179	0.297004	0	0.022749	0.178963	0	0.122066	0.0494826	0.601871
TCGA.E7.A4IJ.01A.31D.A26N.05	BLCA	0.11024	0.810543	0.20622	0.340254	0.00189676	0	0.21613	0.00680087	0.144211	0.339051	0	0.0325148	0.175945	0	0.0834515	0.239335	0.780038
TCGA.CF.A8HX.01A.11D.A365.05	BLCA	0.0657218	0.921857	0.304283	0.352668	0.698713	0	0.112085	0	0.0659485	0.090307	0	0.0329473	0	0	0	0.535061	0.795129
TCGA.BL.A13J.01A.11D.A10W.05	BLCA	0.126345	0.463662	0.191652	0.531786	0	0.632254	0	0	0.0761797	0.267337	0	0	0.0151472	0.00908184	0	0.261277	0.772549
TCGA.2F.A9KQ.01A.11D.A38H.05	BLCA	0.105011	0.692179	0.308184	0.278837	0	0.245746	0	0	0.187798	0.380003	0	0.0169653	0	0.0866181	0.082871	0.33153	0.736279
TCGA.E7.A678.01A.11D.A30F.05	BLCA	0.102732	0.684293	0.274806	0.430449	0	0.777117	0	0	0.0531129	0.16977	0	0	0	0	0	0.312852	0.765932
TCGA.FD.A5BS.01A.21D.A26N.05	BLCA	0.0606226	0.88177	0.107822	0.732048	0.0064098	0.0173441	0.25027	0	0	0.213606	0	0.157227	0.190665	0	0.164479	0	0.273673
TCGA.ZF.A9R9.01A.11D.A38H.05	BLCA	0.139418	0.442962	0.275035	0.382209	0.1084	0	0.234129	0	0.207034	0.284466	0	0.06493	0	0.0451392	0.055902	0.45963	0.849371
TCGA.FD.A43Y.01A.21D.A26N.05	BLCA	0.0764241	0.85589	0.164872	0.589983	0	0.712239	0	0	0.0317348	0.169869	0	0.00659366	0.0712347	0	0.00832887	0.123951	0.701045
TCGA.DK.A3IK.01A.32D.A21B.05	BLCA	0.0831904	0.735229	0.183917	0.47421	0	0.525527	0.0210027	0	0.0538744	0.266131	0	0	0	0.0429133	0.0905521	0.134822	0.722137
TCGA.FD.A3SP.01A.31D.A231.05	BLCA	0.0440305	0.973515	0.142859	0.657531	0.417242	0	0.302533	0	0.0253772	0.0749695	0	0.0717815	0.0565477	0.0273116	0.0242379	0.0995779	0.531922
TCGA.FD.A6TK.01A.42D.A33I.05	BLCA	0.0602579	0.878832	0.134006	0.643525	0	0.372587	0.215358	0	0.029631	0.202831	0	0.0339664	0.118615	0	0.0270109	0.077482	0.538311
TCGA.FD.A3B3.01A.12D.A203.05	BLCA	0.0453222	0.936968	0.110674	0.749727	0.0894288	0	0.326067	0.111656	0	0.234085	0	0.0757743	0.0774524	0.0115012	0.0740351	0.236136	0.475256
TCGA.XF.AAMH.01A.11D.A42F.05	BLCA	0.14091	0.654423	0.230231	0.293547	0.355967	0.00648762	0.0296125	0	0.200988	0.370783	0	0	0.0287385	0	0.00742365	0.493894	0.894533
TCGA.FJ.A871.01A.11D.A34V.05	BLCA	0.126363	0.679936	0.21704	0.329347	0.252664	0	0.124622	0	0.141908	0.347554	0	0	0.0481813	0.0443782	0.0406922	0.295146	0.846513
TCGA.FD.A3SQ.01A.21D.A231.05	BLCA	0.109493	0.763774	0.17612	0.538839	0	0.774469	0	0	0.0391192	0.0935677	0	0.022702	0.0290878	0	0.0410541	0.209854	0.739468
TCGA.CF.A47S.01A.11D.A23V.05	BLCA	0.148207	0.506545	0.260716	0.274092	0.289151	0	0	0	0.219188	0.215911	0	0.147293	0.082723	0	0.0457338	0.445812	0.869159
TCGA.ZF.AA5P.01A.11D.A392.05	BLCA	0.0450207	0.935328	0.117169	0.6687	0.21821	0	0.209294	0	0.0482934	0.231058	0	0.0382642	0.0884366	0	0.166444	0.0921275	0.610558
TCGA.FD.A6TE.01A.12D.A33I.05	BLCA	0.126227	0.50847	0.225356	0.409314	0.00394168	0	0.326673	0	0.171231	0.363481	0	0	0.0341187	0.0290837	0.0714716	0.343729	0.810302
TCGA.DK.A3IL.01A.11D.A211.05	BLCA	0.123491	0.78651	0.221545	0.361158	0.17101	0.190911	0	0	0.182644	0.334433	0	0.0334689	0	0.0291721	0.0583609	0.401033	0.841033
TCGA.4Z.AA80.01A.11D.A392.05	BLCA	0.103514	0.860348	0.226011	0.462708	0	0.675152	0	0	0.0715039	0.184876	0	0	0.0468422	0.00672833	0.0148971	0.28224	0.786305
TCGA.SY.A9G5.01A.11D.A38H.05	BLCA	0.0594446	0.911019	0.166771	0.508807	0	0.500653	0	0	0.0615281	0.187224	0	0.0649448	0.104527	0.0403702	0.0407527	0.140533	0.611461
TCGA.GD.A6C6.01A.21D.A31M.05	BLCA	0.136369	0.66578	0.251243	0.253702	0.0444441	0	0.125175	0	0.162834	0.606489	0	0	0.0333465	0	0.0277117	0.243928	0.871271
TCGA.FD.A5BX.01A.11D.A26N.05	BLCA	0.0812824	0.92721	0.216399	0.458698	0.639151	0	0.12214	0	0.0392374	0.0528324	0	0.0446755	0.101964	0	0	0.196707	0.765055
TCGA.DK.A2I2.01A.11D.A17Y.05	BLCA	0.0388794	0.980098	0.139663	0.726145	0.216924	0	0.617471	0.0971469	0	0.0513034	0	0.006185	0.0109691	0	0	1.41908	0.591911
TCGA.E7.A5KF.01A.11D.A28N.05	BLCA	0.0458848	0.952216	0.304883	0.322564	0.917299	0	0	0	0.0456025	0.004107	0	0.0329913	0	0	0	1.22923	0.822713
TCGA.BL.A13J.01B.04D.A276.05	BLCA	0.120443	0.626462	0.19116	0.454006	0.0533691	0	0.249488	0	0.161965	0.371596	0	0.0841658	0.00821773	0.0279356	0.043263	0.302638	0.739741
TCGA.G2.AA3C.01A.21D.A392.05	BLCA	0.039258	0.980573	0.212618	0.603828	0.763485	0.0431525	0	0	0.0506237	0.0667479	0	0.0326869	0	0.0288092	0.0144944	0.354661	0.67541
TCGA.R3.A69X.01A.22D.A30F.05	BLCA	0.0855247	0.773577	0.137544	0.63835	0	0.533359	0.11053	0	0.0491561	0.19524	0	0	0.0431041	0.0184079	0.0502042	0.160141	0.601415
TCGA.2F.A9KT.01A.11D.A38H.05	BLCA	0.0495718	0.943274	0.182717	0.593602	0.303813	0	0.264201	0.140262	0.0630848	0.131754	0	0.017108	0	0.0591399	0.0206367	0.889381	0.700042
TCGA.UY.A9PA.01A.11D.A38H.05	BLCA	0.0745732	0.912469	0.155932	0.570669	0.183754	0	0.297521	0	0.0868213	0.193352	0	0.0359507	0.125732	0.0314899	0.0453788	0.20102	0.795491
TCGA.GC.A6I3.11A.11D.A31M.05	BLCA	0.0414037	0.942715	0.0806896	0.816304	0.161613	0	0.158026	0.00513929	0.0296032	0.202535	0	0.176743	0.0713674	0	0.194973	0.0538128	0.368127
TCGA.BT.A2LA.01A.11D.A18G.05	BLCA	0.110231	0.71813	0.25401	0.233191	0	0.0901509	0.0877097	0	0.109543	0.522485	0	0	0.148497	0	0.041615	0.153723	0.785033
TCGA.FD.A3SR.01A.11D.A231.05	BLCA	0.110968	0.666655	0.192144	0.433057	0	0.563597	0.14087	0	0.0413058	0.142677	0	0	0.103317	0	0.00823181	0.162476	0.716932
TCGA.YC.A9TC.01A.22D.A392.05	BLCA	0.0726494	0.864398	0.231902	0.456668	0	0.54695	0.0229923	0.0142992	0.0661	0.271031	0	0	0	0.0150904	0.0635373	0.229936	0.753344
TCGA.GV.A3JX.01A.11D.A211.05	BLCA	0.121008	0.680558	0.195977	0.43938	0	0.544871	0	0	0.0844606	0.214371	0	0.0113347	0.124745	0	0.0202178	0.22786	0.799956
TCGA.E7.A6MF.01A.12D.A32C.05	BLCA	0.0581927	0.912646	0.278068	0.37409	0.823999	0.0455772	0	0	0.0599278	0.064738	0	0	0	0.00575824	0	0.850085	0.844288
TCGA.4Z.AA7S.01A.11D.A392.05	BLCA	0.124175	0.615391	0.236316	0.397888	0	0	0.414513	0	0.152908	0.37528	0	0.00363637	0	0.0376888	0.0159735	0.353482	0.838868
TCGA.4Z.AA81.01A.11D.A392.05	BLCA	0.0670526	0.86212	0.211777	0.411673	0.0341389	0.166127	0.0338992	0.000178116	0.12367	0.408328	0	0	0.0949139	0.0718695	0.0668754	0.192913	0.74305
TCGA.BT.A3PK.01A.21D.A223.05	BLCA	0.0637586	0.914549	0.103662	0.815184	0	0.239246	0.273897	0.27604	0	0.0999647	0	0.0476011	0.0490108	0	0.0142404	1.30938	0.489768
TCGA.GC.A4ZW.01A.11D.A26N.05	BLCA	0.132565	0.697277	0.253145	0.256702	0.0380585	0	0.23406	0	0.201549	0.273156	0	0	0.130661	0.0236754	0.0988405	0.382932	0.928668
TCGA.UY.A78P.01A.12D.A365.05	BLCA	0.0571755	0.949494	0.133803	0.725306	0	0.347912	0.227676	0	0.0618429	0.154531	0	0.0336548	0.126386	0	0.0479974	0.170569	0.550915
TCGA.G2.A2EF.01A.12D.A18G.05	BLCA	0.096461	0.898708	0.187741	0.46617	0.268828	0.0598317	0.0537175	0.0906202	0.0592178	0.231798	0	0	0.160793	0.0235157	0.0516781	0.320314	0.720287
TCGA.BL.A13J.11A.13D.A10W.05	BLCA	0.0453676	0.949597	0.194173	0.508085	0.853798	0	0.00113784	0	0.0411664	0.103898	0	0	0	0	0	0.396218	0.723889
TCGA.XF.A9SG.01A.12D.A42F.05	BLCA	0.10349	0.755212	0.21207	0.384634	0.155421	0.0581765	0.0816443	0	0.0745036	0.360367	0	0	0.269887	0	0	0.118212	0.76117
TCGA.FD.A6TA.01A.12D.A33I.05	BLCA	0.111825	0.924808	0.217494	0.505534	0	0.124537	0.564961	0	0.0464905	0.0848931	0	0.0581609	0.0572803	0	0.0636771	0.176093	0.673193
TCGA.DK.AA71.01A.31D.A392.05	BLCA	0.0838751	0.808365	0.232831	0.388303	0.34439	0.000851254	0.19305	0	0.130293	0.233614	0	0.0389806	0.0518644	0	0.00695592	0.393143	0.799793
TCGA.GV.A40G.01A.11D.A23O.05	BLCA	0.154798	0.629912	0.236647	0.471283	0	0.911209	0	0	0.05053	0.0244744	0	0.0123378	0	0	0.00144935	1.32065	0.862324
TCGA.CF.A47Y.01A.11D.A23V.05	BLCA	0.0610061	0.879506	0.286841	0.107308	0.0793757	0	0.0445533	0	0.0579596	0	0	0	0.060213	0	0.757898	0.0708456	0.847841
TCGA.5N.A9KM.01A.11D.A42F.05	BLCA	0.121523	0.660809	0.2343	0.43845	0	0.86515	0	0	0.027149	0.0580835	0	0	0.049617	0	0	0.252079	0.820018
TCGA.E7.A85H.01A.11D.A34V.05	BLCA	0.142232	0.555355	0.181449	0.350835	0.100728	0	0.303105	0	0.11403	0.192929	0	0.0857733	0.0780865	0.0404725	0.0848753	0.236509	0.842956
TCGA.CU.A0YR.11A.13D.A10W.05	BLCA	0.103501	0.839033	0.14709	0.452483	0.00220979	0.232057	0	0	0.126356	0.330071	0	0	0.0911661	0.0428154	0.175324	0.197624	0.712325
TCGA.DK.A3WW.01A.22D.A23O.05	BLCA	0.0579801	0.917999	0.164979	0.607904	0	0	0.720382	0.0124255	0	0.0289712	0	0.176648	0.0539152	0	0.00765845	0.0465039	0.647541
TCGA.K4.A6MB.01A.11D.A31M.05	BLCA	0.0899165	0.792514	0.234421	0.453796	0	0.79352	0	0	0.0433744	0.125718	0	0.00080779	0	0.0365793	0	0.265929	0.767055
TCGA.BT.A20U.11A.11D.A14Z.05	BLCA	0.0810812	0.738034	0.118858	0.634847	0	0.260871	0.117496	0	0.00993029	0.208857	0	0.0817926	0.151609	0	0.169444	0.0162339	0.516959
TCGA.GC.A6I3.01A.11D.A31M.05	BLCA	0.0508703	0.883148	0.141567	0.588742	0.223464	0	0.153228	0	0.0920787	0.253277	0	0.045966	0.141498	0	0.0904881	0.173331	0.62603
TCGA.E7.A7XN.01A.11D.A34V.05	BLCA	0.0710775	0.861738	0.141667	0.65443	0	0.48042	0.145776	0.0689968	0.0188271	0.0453203	0	0.0438304	0.168623	0.00608625	0.0221202	0.307098	0.568913
TCGA.CU.A3QU.01A.11D.A231.05	BLCA	0.142532	0.585557	0.262346	0.358307	0.220158	0.129191	0	0	0.201108	0.449543	0	0	0	0	0	0.447362	0.860799
TCGA.UY.A9PE.01A.11D.A38H.05	BLCA	0.0721126	0.834982	0.192493	0.474352	0.586116	0	0.0946016	0	0.0747517	0.101755	0	0.0593723	0.0558199	0	0.0275832	0.305694	0.761479
TCGA.XF.AAN8.01A.11D.A42F.05	BLCA	0.0304958	0.987644	0.0990388	0.866379	0	0.347422	0.159332	0.399499	0	0.0510264	0	0.015235	0	0.0158953	0.0115901	4.26147	0.559586
TCGA.UY.A8OC.01A.11D.A365.05	BLCA	0.0654179	0.922364	0.220494	0.571708	0.0926438	0.720836	0	0	0.0410563	0.114782	0	0	0	0.0133832	0.0172993	0.282243	0.735089
TCGA.ZF.A9RG.01A.21D.A42F.05	BLCA	0.0515988	0.916079	0.135315	0.640131	0.0411572	0.0525681	0.182202	0	0.0625326	0.281682	0	0.0826966	0.166248	0.0607454	0.0701679	0.0945259	0.512085
TCGA.LT.A8JT.01A.11D.A365.05	BLCA	0.107644	0.671425	0.263466	0.318809	0.118113	0.0276975	0.168196	0	0.134762	0.370771	0	0	0.135639	0	0.0448216	0.244474	0.795125
TCGA.BT.A2LB.01A.11D.A18G.05	BLCA	0.0923196	0.786606	0.186285	0.506693	0.0739678	0	0.361568	0	0.0669031	0.268954	0	0.0620398	0.0905562	0	0.076011	0.134462	0.737112
TCGA.XF.A9T0.01A.11D.A392.05	BLCA	0.112688	0.70037	0.229043	0.251901	0.171792	0.0344094	0	0	0.135522	0.497336	0	0	0.0970652	0	0.0638756	0.205873	0.811626
TCGA.GU.A763.01A.11D.A32C.05	BLCA	0.130854	0.398452	0.311533	0.259878	0	0.197033	0	0	0.191374	0.512673	0	0	0	0.0768913	0.0220285	0.312912	0.748931
TCGA.ZF.A9R7.01A.11D.A38H.05	BLCA	0.0990737	0.85907	0.204907	0.376952	0.0544268	0.0589905	0.111647	0	0.0810311	0.327941	0	0.0273185	0.245003	0	0.0936424	0.116775	0.734072
TCGA.GU.AATO.01A.11D.A392.05	BLCA	0.0695032	0.924939	0.177188	0.525314	0	0.267754	0.274917	0	0.056886	0.235772	0	0	0.0631387	0.0218778	0.0796546	0.142057	0.721422
TCGA.ZF.A9R1.01A.11D.A392.05	BLCA	0.0677047	0.84876	0.193954	0.464241	0.0505935	0.622796	0	0	0.074915	0.191545	0	0	0.0349748	0	0.0251751	0.297642	0.835864
TCGA.BT.A20O.01A.21D.A14Z.05	BLCA	0.0593564	0.883623	0.104774	0.735967	0.13053	0.0722243	0.132316	0	0.00338595	0.155398	0	0.096144	0.30852	0.013198	0.0882843	0.00511826	0.260654
TCGA.CF.A5UA.01A.11D.A28N.05	BLCA	0.148591	0.462961	0.217381	0.418976	0	0.513669	0.0011116	0	0.152964	0.155461	0	0.0844774	0	0.0467987	0.045519	0.460379	0.915611
TCGA.DK.A1AA.01A.11D.A13Z.05	BLCA	0.116045	0.932437	0.279584	0.448799	0	0.297244	0.626115	0	0.0420556	0	0	0.0295939	0.00499167	0	0	1.21599	0.832376
TCGA.4Z.AA7Y.01A.11D.A392.05	BLCA	0.133841	0.454441	0.287589	0.300453	0.0608137	0.0353121	0.136105	0	0.0922915	0.565288	0	0	0	0.0774802	0.0327096	0.136631	0.812038
TCGA.FD.A3B7.01A.31D.A211.05	BLCA	0.0568471	0.916069	0.125505	0.670084	0.100885	0.220742	0.102524	0.0744729	0.0354349	0.158177	0	0.111197	0.149143	0	0.0474233	0.235884	0.448164
TCGA.ZF.A9RM.01A.11D.A38H.05	BLCA	0.139041	0.703868	0.233134	0.327765	0	0.23065	0.0186983	0.0651206	0.163413	0.459573	0	0.0164803	0	0.0263317	0.019734	0.437703	0.868005
TCGA.ZF.AA4R.01A.11D.A38H.05	BLCA	0.0827297	0.918405	0.179149	0.540454	0.0394019	0.680686	0	0	0.0604576	0.124063	0	0.0278786	0.0554841	0	0.0120295	0.27549	0.795739
TCGA.DK.A3IT.01A.31D.A211.05	BLCA	0.0486405	0.892556	0.194606	0.415166	0.624119	0	0.143204	0	0.0350269	0.0383986	0	0.0573263	0.0600765	0	0.0418486	0.177217	0.705809
TCGA.DK.A6B6.01A.11D.A30F.05	BLCA	0.11044	0.870565	0.164862	0.446065	0.0218506	0.108169	0.0758877	0	0.0803394	0.221612	0	0.14206	0.138729	0.0713073	0.140044	0.112559	0.699386
TCGA.E7.A8O7.01A.11D.A365.05	BLCA	0.0928126	0.858861	0.23183	0.386937	0.291957	0	0.0984493	0	0.127816	0.323252	0	0	0.0427684	0.0342781	0.0814796	0.2653	0.795602
TCGA.CF.A3MH.01A.11D.A211.05	BLCA	0.138725	0.489177	0.3011	0.332508	0.178664	0.118087	0	0	0.175646	0.318419	0	0.113388	0	0	0.0957956	0.332913	0.863821
TCGA.BL.A3JM.01A.12D.A21B.05	BLCA	0.124748	0.719765	0.216492	0.364457	0.140143	0.111163	0.0786541	0	0.156163	0.399057	0	0.0145348	0.0579922	0	0.0422925	0.303892	0.844764
TCGA.FD.A3N6.01A.11D.A21B.05	BLCA	0.0535997	0.957309	0.2535	0.468275	0.443056	0	0.403311	0	0.0296826	0	0	0.0459951	0.074852	0	0.00310345	0.239472	0.754449
TCGA.XF.A9SK.01A.11D.A42F.05	BLCA	0.0686773	0.952079	0.226862	0.449132	0.738978	0.0231483	0	0	0.0730072	0.136387	0	0	0	0.02848	0	0.442825	0.784382
TCGA.E7.A6ME.01A.22D.A32C.05	BLCA	0.117553	0.689409	0.192408	0.333207	0.0966617	0.0962991	0.00405629	0	0.116969	0.445409	0	0.0453374	0.0989247	0.00536685	0.0909752	0.170506	0.784256
TCGA.E7.A7DV.01A.11D.A33I.05	BLCA	0.0921443	0.808877	0.192862	0.623468	0	0.868563	0	0	0.0288318	0.0624295	0	0.0046207	0.0131314	0.0224238	0	0.280997	0.475583
TCGA.G2.A3IE.01A.11D.A211.05	BLCA	0.0615391	0.926244	0.214685	0.463762	0.516144	0	0.325181	0	0.0310747	0.0263164	0	0.0354254	0.0658578	0	0	0.243533	0.816777
TCGA.C4.A0F1.01A.11D.A10W.05	BLCA	0.207101	0.885821	0.282055	0.539494	0	0.0847771	0.418754	0	0.0331926	0.29171	0	0	0.0747975	0.0542398	0.0425293	0.0716475	0.737734
TCGA.GV.A3JV.01A.11D.A223.05	BLCA	0.129646	0.75033	0.211861	0.323854	0	0	0.236241	0	0.110287	0.22157	0	0.122105	0.177051	0	0.132746	0.168771	0.798907
TCGA.CU.A0YN.01A.21D.A10W.05	BLCA	0.0332506	0.970468	0.149966	0.639065	0.596869	0.0176058	0.0730807	0	0.0443217	0.142923	0	0.00818079	0.0668611	0.0105596	0.0395983	0.165303	0.636878
TCGA.FD.A6TC.01A.21D.A33I.05	BLCA	0.0443201	0.950813	0.188568	0.542717	0.0742511	0.681107	0	0	0.0355932	0.19718	0	0	0.00253927	0.00460107	0.00472869	0.170263	0.718673
TCGA.G2.A2EJ.01A.11D.A17Y.05	BLCA	0.0558002	0.958741	0.18171	0.609625	0.567242	0	0.0350673	0.203999	0	0.115215	0	0	0.075364	0	0.00311158	1.05322	0.711349
TCGA.ZF.A9RD.01A.11D.A42F.05	BLCA	0.0674187	0.918595	0.14861	0.565399	0	0.142574	0.151212	0.00328329	0.0551446	0.341328	0	0.0496079	0.0112981	0.0874188	0.158134	0.0901962	0.594809
TCGA.BT.A42B.01A.32D.A23O.05	BLCA	0.0463902	0.959146	0.208863	0.481651	0.839013	0.00492831	0.01463	0	0.0293763	0.0424677	0	0.0360942	0	0.0150896	0.0184005	0.262167	0.742987
TCGA.CU.A0YR.01A.12D.A10W.05	BLCA	0.0247227	0.973372	0.171708	0.580811	0.811684	0	0.00460402	0.146293	0.00626021	0.00879454	0	0.0175788	0	0.00478533	0	4.89601	0.698426
TCGA.G2.A2EL.01A.12D.A18G.05	BLCA	0.135859	0.384487	0.301404	0.304237	0	0.0378403	0.225357	0	0.103445	0.220359	0	0.0159604	0.344673	0	0.0523658	0.163327	0.810541
TCGA.GU.A42P.01A.11D.A23V.05	BLCA	0.0967106	0.769611	0.279969	0.31879	0.483281	0.0515196	0.139896	0	0.0277616	0.297542	0	0	0	0	0	0.0933032	0.809918
TCGA.DK.A3IQ.01A.31D.A211.05	BLCA	0.069271	0.921528	0.181281	0.581445	0.128186	0	0.676502	0	0.0614247	0.0998653	0	0	0.0340213	0	0	0.458781	0.671151
TCGA.XF.AAMZ.01A.11D.A42F.05	BLCA	0.0951467	0.7749	0.173122	0.344913	0	0	0.130019	0	0.195052	0.464547	0	0	0.0110128	0.0425044	0.156865	0.288996	0.776688
TCGA.LC.A66R.01A.41D.A30F.05	BLCA	0.0617069	0.950029	0.160539	0.59311	0.354114	0.297362	0	0	0.0143716	0.0453165	0	0.121517	0.0829222	0	0.0843961	0.0430092	0.614843
TCGA.XF.AAMW.01A.11D.A42F.05	BLCA	0.0447598	0.9625	0.223592	0.523861	0.877578	0.0221389	0	0	0.0421158	0.0248121	0	0.0241767	0	0.00917852	0	0.724045	0.737898
TCGA.UY.A78O.01A.12D.A33I.05	BLCA	0.117744	0.595007	0.243819	0.332482	0.185377	0	0.135082	0	0.0969582	0.379826	0	0.0506283	0.103049	0	0.0490796	0.166428	0.80053
TCGA.DK.A1AC.01A.11D.A13Z.05	BLCA	0.122401	0.822711	0.216369	0.294743	0.0446433	0.17174	0	0	0.177465	0.312438	0	0.0385911	0.0735951	0.135702	0.0458261	0.292772	0.769962
TCGA.4Z.AA86.01A.11D.A392.05	BLCA	0.0371432	0.971264	0.125888	0.708136	0.325578	0.283394	0.0712213	0.00302996	0.0362729	0.162756	0	0	0.0972447	0.0107896	0.00971341	0.140115	0.545075
TCGA.4Z.AA89.01A.11D.A392.05	BLCA	0.0835784	0.794655	0.231887	0.500805	0	0.71856	0	0	0.0597157	0.221725	0	0	0	0	0	0.269324	0.771631
TCGA.CF.A1HR.01A.11D.A13Z.05	BLCA	0.0440702	0.895389	0.190988	0.45822	0.699021	0	0.0436419	0	0.0290313	0.14117	0	0	0.0866362	0	0.000500008	0.12716	0.63734
TCGA.ZF.AA4V.01A.11D.A38H.05	BLCA	0.130317	0.643728	0.227092	0.388602	0	0	0.307827	0	0.120138	0.236416	0	0.0653172	0.226057	0.0178561	0.026389	0.210019	0.733269
TCGA.GD.A3OQ.01A.32D.A223.05	BLCA	0.114266	0.769273	0.213895	0.5075	0	0.436514	0.110233	0	0.100517	0.175314	0	0.104756	0	0.0599204	0.0127458	0.284965	0.782916
TCGA.FD.A5BR.01A.11D.A26N.05	BLCA	0.0518961	0.957025	0.184647	0.560627	0.267332	0.506391	0	0	0.0492767	0.0811256	0	0.0272305	0.0289407	0	0.0397029	0.2784	0.726449
TCGA.4Z.AA87.01A.11D.A392.05	BLCA	0.0985675	0.654988	0.214489	0.43232	0	0.465765	0	0	0.0584516	0.253572	0	0	0.17039	0.00112367	0.0506977	0.122853	0.687473
TCGA.FD.A5C0.01A.11D.A28N.05	BLCA	0.0435794	0.953061	0.193764	0.473367	0.531581	0.280045	0	0	0.0550371	0.0621593	0	0.0342835	0.0340034	0	0.00289056	0.412767	0.787353
TCGA.DK.A2I6.01A.12D.A18G.05	BLCA	0.10366	0.866747	0.214685	0.526414	0.0524111	0	0.558113	0	0.0489852	0.30053	0	0	0	0.0375462	0.00241441	0.143867	0.725435
TCGA.BT.A20X.11A.12D.A16P.05	BLCA	0.0974794	0.910554	0.157466	0.539579	0.560239	0	0.0640226	0	0.0865657	0.0832118	0	0.0334627	0.146306	0	0.0261915	0.299357	0.69744
TCGA.FD.A5BT.01A.11D.A26N.05	BLCA	0.072859	0.880142	0.122811	0.694307	0	0.364361	0.2963	0	0.0312386	0.102786	0	0.03499	0.132678	0.00913823	0.0285073	0.101391	0.51217
TCGA.ZF.AA53.01A.11D.A392.05	BLCA	0.0503215	0.965021	0.136225	0.717278	0.0907372	0.0600873	0.411569	0.147198	0.0446124	0.192871	0	0	0.0423981	0.0105266	0	0.780363	0.585212
TCGA.G2.A2EK.01A.22D.A18G.05	BLCA	0.112238	0.731267	0.176912	0.454772	0	0	0.299237	0	0.0798965	0.313579	0	0.0497869	0.135792	0	0.121709	0.128685	0.708431
TCGA.DK.A3IM.01A.11D.A211.05	BLCA	0.117763	0.608935	0.207198	0.476735	0.0718185	0.500868	0	0.102006	0.0563508	0.173602	0	0.0360932	0.0367501	0	0.0225118	0.588781	0.815215
TCGA.XF.A9SU.01A.31D.A392.05	BLCA	0.0392873	0.949726	0.149268	0.605783	0.215372	0.236667	0.16826	0	0.123768	0.17054	0	0.0208973	0.0410161	0	0.0234799	0.483597	0.67206
TCGA.ZF.AA4X.01A.11D.A38H.05	BLCA	0.113415	0.480487	0.182998	0.502629	0	0.531362	0	0	0.0911974	0.225567	0	0.0631129	0.0539732	0	0.0347875	0.241621	0.787997
TCGA.BT.A20V.11A.11D.A14Z.05	BLCA	0.124045	0.91088	0.164442	0.405032	0.113647	0	0.130546	0	0.128287	0.231011	0	0.114575	0.163847	0.0157038	0.102383	0.204435	0.777852
TCGA.XF.A9SM.01A.11D.A42F.05	BLCA	0.0585922	0.929535	0.138575	0.66038	0	0	0.665731	0	0.0404973	0.127213	0	0.0224345	0.133652	0	0.0104724	0.137853	0.579525
TCGA.XF.A8HB.01A.11D.A365.05	BLCA	0.149193	0.606961	0.252681	0.325744	0.287344	0.0476579	0	0	0.192227	0.294792	0	0.11312	0	0.0563969	0.00846177	0.406597	0.889103
TCGA.FD.A43P.01A.31D.A23V.05	BLCA	0.0875488	0.807628	0.138988	0.568478	0	0.445667	0	0	0.0356401	0.205644	0	0.107141	0.146468	0	0.05944	0.0687114	0.610625
TCGA.FD.A62S.01A.11D.A30F.05	BLCA	0.0882809	0.691798	0.156396	0.624686	0	0.693443	0	0	0.0172563	0.226668	0	0	0.0278545	0.0065977	0.0281809	0.0596482	0.590375
TCGA.E7.A5KE.01A.11D.A28N.05	BLCA	0.135166	0.640572	0.308662	0.263237	0.259805	0.0474478	0.0345561	0	0.127282	0.337091	0	0	0.165551	0	0.028267	0.239744	0.823745
TCGA.BT.A20Q.01A.11D.A14Z.05	BLCA	0.0914836	0.859541	0.178117	0.429749	0.359751	0	0.166047	0	0.0698835	0.159815	0	0.0868437	0.0891814	0.00615615	0.062323	0.172842	0.728862
TCGA.GU.A767.01A.11D.A32C.05	BLCA	0.119721	0.619544	0.163834	0.509171	0	0	0.48335	0	0.100675	0.332081	0	0	0	0.0486692	0.0352253	0.242022	0.79676
TCGA.FD.A6TD.01A.51D.A33I.05	BLCA	0.0503819	0.964046	0.170133	0.620476	0.530099	0	0.201327	0	0.0126824	0	0	0.119785	0.0927994	0	0.0433079	0.0495614	0.634898
TCGA.GD.A3OQ.11A.21D.A223.05	BLCA	0.0475865	0.928348	0.163959	0.606347	0.553632	0.327844	0	0	0.0325498	0.00669069	0	0.025789	0.0534949	0	0	0.378597	0.684953
TCGA.E7.A6MD.01A.41D.A34V.05	BLCA	0.0702868	0.833942	0.194962	0.360403	0	0.0637956	0.0887247	0	0.27011	0.346131	0	0	0.106713	0	0.124526	0.467828	0.753705
TCGA.BT.A0YX.01A.11D.A10W.05	BLCA	0.0695087	0.830751	0.165809	0.518983	0	0.37213	0.0391863	0.0857804	0.0253649	0.257104	0	0.0118632	0.104939	0.0394864	0.0641459	0.232746	0.682696
TCGA.XF.A8HG.01A.11D.A365.05	BLCA	0.0638849	0.967578	0.316454	0.372182	0.902792	0	0	0	0.0537058	0	0	0.0263368	0.0171649	0	0	1.23457	0.78529
TCGA.FD.A3B8.01A.31D.A211.05	BLCA	0.0477912	0.955974	0.0828065	0.814716	0.0141831	0.0784528	0.291081	0.036409	0.0305182	0.120352	0	0.158548	0.204862	0	0.0655936	0.121828	0.333418
TCGA.HQ.A2OF.01A.11D.A26N.05	BLCA	0.159036	0.513404	0.262487	0.25124	0.425815	0	0	0	0.161168	0.237415	0	0	0.151663	0	0.0239386	0.390221	0.90162
TCGA.CF.A5U8.01A.11D.A28N.05	BLCA	0.13255	0.454849	0.253889	0.411174	0.154911	0.292031	0	0	0.143527	0.202686	0	0.0898777	0	0.0370108	0.0799558	0.350469	0.840733
TCGA.XF.AAMF.01A.21D.A42F.05	BLCA	0.122199	0.717826	0.207587	0.452476	0.126282	0.421261	0	0	0.210869	0.232766	0	0.00882248	0	0	0	0.872843	0.819105
TCGA.K4.A4AB.01B.12D.A28N.05	BLCA	0.115291	0.86965	0.259158	0.480611	0.172085	0.380452	0	0	0.0191003	0.428362	0	0	0	0	0	0.0445892	0.745214
TCGA.FD.A6TB.01A.12D.A33I.05	BLCA	0.0394451	0.938582	0.103103	0.697938	0.1457	0	0.194746	0	0.0300369	0.162282	0	0.0827191	0.206614	0	0.177901	0.0477143	0.370377
TCGA.XF.A9T6.01A.11D.A42F.05	BLCA	0.0454488	0.961909	0.264638	0.40311	0.850817	0	0.0834057	0	0.0320439	0.0167336	0	0.00374302	0.013257	0	0	0.949912	0.81854
TCGA.FD.A62N.01A.11D.A30F.05	BLCA	0.0573126	0.937915	0.112746	0.684469	0.156122	0.0617447	0.163559	0	0.0492178	0.131946	0	0.137127	0.203895	0.0142845	0.0821038	0.0864447	0.274061
TCGA.FD.A3B6.01A.21D.A211.05	BLCA	0.0452874	0.966101	0.166415	0.629264	0.224857	0.308126	0.115354	0	0.0260687	0.116334	0	0.0445546	0.0888206	0.0408069	0.035078	0.0800651	0.585268
TCGA.XF.A9SW.01A.11D.A42F.05	BLCA	0.0652214	0.91954	0.160987	0.516769	0.714461	0.00876536	0	0	0.0681334	0.182733	0	0	0.0259071	0	0	0.326559	0.720233
TCGA.GV.A40E.01A.12D.A23O.05	BLCA	0.0659315	0.898883	0.18943	0.561229	0	0.825225	0	0	0.0565853	0.0971333	0	0.0119449	0.00911106	0	0	0.478768	0.681925
TCGA.BT.A20X.01A.11D.A16P.05	BLCA	0.0557797	0.93372	0.180461	0.57309	0.206933	0.516807	0	0	0.0229284	0.114804	0	0.0237143	0.0676411	0.0162323	0.0309394	0.0905075	0.674104
TCGA.KQ.A41R.01A.21D.A34V.05	BLCA	0.0969675	0.639625	0.320433	0.333296	0.078467	0.154886	0.125219	0	0.109329	0.371318	0	0	0	0.10531	0.0554695	0.205469	0.772599
TCGA.XF.A9T2.01A.11D.A42F.05	BLCA	0.183934	0.867219	0.345518	0.346276	0.461743	0.0125508	0	0	0.0450354	0.439279	0	0.0413921	0	0	0	0.0936929	0.831258
TCGA.GD.A2C5.11A.11D.A17Y.05	BLCA	0.0720519	0.866639	0.128057	0.627081	0	0.596283	0	0	0.0301583	0.163627	0	0.0391704	0.0600245	0	0.110736	0.0807325	0.564846
TCGA.ZF.AA56.01A.31D.A392.05	BLCA	0.0385502	0.956289	0.145653	0.604534	0	0.520916	0	0	0.0916335	0.148035	0	0.0801165	0.0546292	0	0.10467	0.236504	0.623829
TCGA.GU.AATP.01A.11D.A392.05	BLCA	0.131771	0.618522	0.213453	0.431213	0	0	0.538414	0	0.125836	0.21838	0	0.0516734	0	0.0401391	0.0255584	0.374789	0.741949
TCGA.DK.A1A5.01A.11D.A13Z.05	BLCA	0.0659234	0.951038	0.219583	0.488059	0.281597	0	0.613426	0	0.0333057	0.055522	0	0	0.0161484	0	0	0.464706	0.739463
TCGA.K4.A3WU.01B.11D.A23O.05	BLCA	0.0496056	0.943279	0.140917	0.52562	0.408964	0.057365	0	0	0.0831045	0.254252	0	0	0.0989971	0	0.0973173	0.184445	0.655619
TCGA.BL.A13I.01B.04D.A276.05	BLCA	0.0852058	0.927056	0.138084	0.680119	0.315206	0	0.396826	0	0.0266639	0.12593	0	0.10568	0	0.0296943	0	0.102042	0.564904
TCGA.E7.A97P.01A.11D.A38H.05	BLCA	0.0645833	0.92333	0.162059	0.589406	0.275978	0.335949	0	0	0.0437652	0.0591627	0	0.0896515	0.192133	0	0.00336063	0.127111	0.613129
TCGA.GV.A6ZA.01A.12D.A33I.05	BLCA	0.0614149	0.964536	0.237404	0.415528	0.695699	0.0262648	0.0015222	0	0.0702272	0.103292	0	0.0250288	0.0544867	0	0.0234789	0.340435	0.782656
TCGA.DK.A3X2.01A.11D.A231.05	BLCA	0.15401	0.453506	0.297081	0.195633	0.163021	0	0.0121895	0	0.233864	0.387318	0	0.0639954	0	0.0673939	0.0722175	0.39576	0.869765
TCGA.CF.A9FH.01A.11D.A38H.05	BLCA	0.0584757	0.975623	0.274655	0.365892	0.887443	0	0.0249034	0	0.0391995	0.00382888	0	0.0124572	0.032168	0	0	0.809003	0.793016
TCGA.GU.A42R.01A.11D.A23O.05	BLCA	0.131151	0.675351	0.203614	0.356897	0.216832	0	0.185892	0.101677	0.0603258	0.311332	0	0.0405098	0.0209004	0	0.0625299	0.372187	0.8173
TCGA.E7.A7DU.01A.11D.A32C.05	BLCA	0.0963176	0.956753	0.308234	0.354293	0.645484	0.0817974	0	0	0.104112	0.131898	0	0.0144348	0.0222734	0	0	0.617487	0.738683
TCGA.XF.AAME.01A.12D.A42F.05	BLCA	0.032244	0.97002	0.113145	0.714423	0.0759677	0	0.476767	0	0.0770086	0.204446	0	0.0366947	0.0316544	0.0125022	0.0849599	0.207987	0.504596
TCGA.4Z.AA7M.01A.11D.A392.05	BLCA	0.0701383	0.85601	0.216007	0.556573	0	0	0.782819	0	0.0456011	0.139926	0	0	0.0210142	0.000246228	0.0103928	0.265773	0.791152
TCGA.FJ.A3ZE.01A.11D.A23O.05	BLCA	0.136944	0.399644	0.257905	0.407667	0	0.71125	0	0	0.100783	0.108591	0	0	0.059598	0	0.0197777	0.536174	0.867762
TCGA.2F.A9KW.01A.11D.A38H.05	BLCA	0.118477	0.762543	0.192112	0.417891	0.121547	0	0.403291	0.0114677	0.174934	0.148953	0	0.0469418	0	0.0297097	0.0631553	0.645525	0.795909
TCGA.GD.A3OP.01A.21D.A223.05	BLCA	0.109133	0.861994	0.170648	0.451089	0.3246	0	0.0792123	0	0.114307	0.277506	0	0.0191899	0.118661	0	0.0665235	0.237211	0.755291
TCGA.G2.A2EC.01A.11D.A17Y.05	BLCA	0.11987	0.673878	0.161327	0.550822	0	0	0.521334	0	0.0657039	0.225135	0	0.0780906	0.0608559	0	0.0488801	0.159104	0.712024
TCGA.FD.A5BY.01A.31D.A28N.05	BLCA	0.0730773	0.910631	0.197559	0.531217	0.255155	0.281183	0.157474	0	0.0826827	0.167186	0	0	0.0563193	0	0	0.369937	0.775001
TCGA.KQ.A41P.01A.12D.A33I.05	BLCA	0.0617982	0.940609	0.257742	0.317046	0.659364	0	0.0945506	0	0.0601761	0.0700651	0	0.0176097	0.0982341	0	0	0.323686	0.807844
TCGA.GC.A3BM.11A.11D.A231.05	BLCA	0.0833928	0.956443	0.165985	0.539257	0.616629	0.0377239	0	0	0.0774011	0.114136	0	0.00589628	0.128268	0	0.0199447	0.288545	0.713634
TCGA.E5.A4TZ.01A.11D.A31M.05	BLCA	0.0947096	0.92963	0.269129	0.394343	0	0.79469	0	0	0.0256141	0.0217676	0	0.0655332	0.0788908	0	0.013504	0.142542	0.751152
TCGA.2F.A9KO.01A.11D.A38H.05	BLCA	0.069925	0.872371	0.161696	0.450982	0.0423331	0	0.117055	0	0.0298555	0.608732	0	0	0.134904	0	0.0671199	0.0368242	0.683677
TCGA.XF.AAN7.01A.11D.A42F.05	BLCA	0.12815	0.656525	0.274375	0.284325	0.149078	0	0.170402	0	0.24155	0.345408	0	0	0.0156198	0.0388795	0.0390628	0.550265	0.848173
TCGA.DK.AA6X.01A.12D.A42F.05	BLCA	0.06853	0.921513	0.135527	0.619264	0.135058	0	0.376613	0	0.0920643	0.333126	0	0	0.0135634	0.017172	0.0324025	0.232331	0.723841
TCGA.ZF.AA51.01A.21D.A392.05	BLCA	0.0797904	0.868947	0.170152	0.421856	0	0.279898	0	0	0.054854	0.551444	0	0	0.0432758	0.0289469	0.0415818	0.0824564	0.748381
TCGA.E5.A4U1.01A.11D.A31M.05	BLCA	0.114683	0.553784	0.266744	0.387291	0	0.458471	0	0	0.0774379	0.435458	0	0	0.00769001	0.0122827	0.00865997	0.166859	0.746241
TCGA.XF.AAMX.01A.11D.A42F.05	BLCA	0.129582	0.875547	0.315351	0.40753	0	0.872437	0	0	0.0248595	0.102704	0	0	0	0	0	0.24205	0.746576
TCGA.ZF.AA58.01A.12D.A42F.05	BLCA	0.0529106	0.927643	0.132288	0.676904	0	0.394381	0.0204434	0.132503	0.0728471	0.176678	0	0.0665503	0.0478612	0.0309466	0.0577894	0.540645	0.570235
TCGA.CF.A27C.01A.11D.A16P.05	BLCA	0.150249	0.434319	0.303236	0.298091	0.135847	0.123712	0	0.00591477	0.148573	0.53719	0	0	0	0.0261003	0.0226627	0.263652	0.873007
TCGA.ZF.A9R0.01A.11D.A38H.05	BLCA	0.114431	0.75934	0.210983	0.367853	0.0210564	0	0.235584	0	0.0915194	0.395568	0	0.00757092	0.207837	0	0.0408639	0.140402	0.774586
TCGA.DK.A3IN.01A.11D.A211.05	BLCA	0.0505609	0.967785	0.187837	0.576904	0.0388464	0.479015	0.236623	0	0.0260528	0.141165	0	0.0175859	0	0.0479049	0.0128061	0.118712	0.590322
TCGA.DK.AA75.01A.11D.A392.05	BLCA	0.104714	0.943818	0.282814	0.399776	0.0493893	0.710928	0	0	0.0696348	0.15462	0	0	0	0.0154281	0	0.409501	0.724276
TCGA.XF.AAN2.01A.11D.A42F.05	BLCA	0.0792594	0.929804	0.171657	0.550209	0.319912	0.064751	0.0891277	0.102497	0.0601691	0.222663	0	0	0.0815211	0.0468329	0.0125258	0.447448	0.685858
TCGA.ZF.A9R4.01A.11D.A38H.05	BLCA	0.12667	0.718322	0.244913	0.375423	0.115412	0.293923	0	0	0.156087	0.256099	0	0.131028	0.0205677	0	0.0268828	0.35917	0.822801
TCGA.FD.A3SS.01A.12D.A231.05	BLCA	0.134575	0.813691	0.189279	0.419353	0.0633845	0	0.326968	0	0.140902	0.243103	0	0.0184801	0.135706	0.00231974	0.0691368	0.300594	0.823529
TCGA.BT.A20P.01A.11D.A14Z.05	BLCA	0.152751	0.355816	0.213728	0.408558	0	0.286339	0.138275	0.00166769	0.128917	0.314077	0	0.0235191	0.0120443	0	0.095161	0.29358	0.936404
TCGA.E7.A3Y1.01A.11D.A231.05	BLCA	0.13603	0.48863	0.264317	0.328972	0.0838079	0	0.179932	0	0.0846622	0.481112	0	0	0.127688	0	0.0427979	0.12993	0.812971
TCGA.XF.A8HH.01A.11D.A38H.05	BLCA	0.0854332	0.844814	0.180408	0.510047	0.27433	0.245372	0.0112883	0	0.131603	0.235589	0	0.0204498	0.0611539	0.0109917	0.00922247	0.390041	0.767103
TCGA.BT.A3PH.01A.11D.A223.05	BLCA	0.0838583	0.828971	0.322315	0.308391	0.399386	0	0.177002	0	0.0492537	0.353351	0	0	0	0.0205079	0.000499084	0.131569	0.797352
TCGA.FD.A6TI.01A.11D.A32C.05	BLCA	0.129197	0.62795	0.192116	0.429405	0.104387	0	0.350848	0	0.124537	0.323433	0	0	0.0967949	0	0	0.296357	0.806384
TCGA.SY.A9G0.01A.12D.A38H.05	BLCA	0.0630847	0.924255	0.150478	0.555421	0.29728	0.309267	0	0	0.100792	0.156268	0	0	0.0408886	0.0149561	0.0805475	0.344401	0.656677
TCGA.ZF.AA4T.01A.11D.A38H.05	BLCA	0.0854881	0.748943	0.207338	0.439238	0.219029	0	0.227193	0	0.103317	0.242361	0	0.0309593	0.130449	0	0.0466923	0.229357	0.75783
TCGA.BT.A42C.01A.11D.A23O.05	BLCA	0.125827	0.559987	0.21077	0.493948	0	0	0.786355	0	0.0508206	0.126995	0	0.00477897	0.00395257	0	0.0270979	0.312119	0.82989
TCGA.DK.AA6W.01A.12D.A392.05	BLCA	0.0712793	0.850139	0.194605	0.349178	0.259188	0.0889813	0.0584778	0	0.0549564	0.433433	0	0.0468589	0	0.0349423	0.0231629	0.102074	0.781757
TCGA.XF.A9SZ.01A.11D.A392.05	BLCA	0.0542184	0.931985	0.157022	0.619334	0.299534	0	0.437949	0	0.0386339	0.190991	0	0	0	0.0328912	0	0.172563	0.675433
TCGA.HQ.A5NE.01A.12D.A28N.05	BLCA	0.0735041	0.829586	0.188183	0.556251	0	0.32865	0.295053	0	0.0289746	0.317785	0	0	0.029538	0	0	0.0834225	0.698958
TCGA.ZF.A9RF.01A.11D.A38H.05	BLCA	0.086244	0.774965	0.180947	0.583073	0	0.183546	0.554374	0	0.0229605	0.0342511	0	0.0315498	0.157943	0	0.015375	0.0960213	0.669291
TCGA.GU.A764.01A.11D.A34V.05	BLCA	0.0600754	0.924686	0.130067	0.691614	0	0.420283	0.109798	0	0.0286573	0.230283	0	0.0358365	0.0278606	0.0361728	0.111108	0.064944	0.589966
TCGA.ZF.AA5N.01A.11D.A42F.05	BLCA	0.110536	0.881428	0.227593	0.325674	0.604115	0.0604926	0.00619074	0.0214363	0.0843923	0.191097	0	0.0322763	0	0	0	0.473775	0.84711
TCGA.UY.A9PB.01A.11D.A38H.05	BLCA	0.0468138	0.955169	0.137948	0.644536	0.5472	0	0.114395	0	0.0289792	0.0618935	0	0.0573481	0.151146	0	0.0390378	0.093655	0.530065
TCGA.ZF.AA52.01A.12D.A392.05	BLCA	0.0308525	0.983066	0.189435	0.582044	0.601344	0	0.153006	0	0.0779029	0.103478	0	0.0218748	0.016422	0.0244555	0.0015172	0.464407	0.698157
TCGA.BT.A20R.11A.11D.A16P.05	BLCA	0.0696092	0.98209	0.142157	0.692318	0.675037	0.0617479	0	0.190595	0	0.0262484	0.00203069	0.0370606	0	0.00728028	0	2.62455	0.655133
TCGA.BT.A20J.01A.11D.A14Z.05	BLCA	0.0656931	0.85561	0.17106	0.515586	0	0.342689	0.138621	0	0.0374967	0.2118	0	0.0373691	0.123391	0	0.108633	0.0779244	0.672527
TCGA.XF.A8HE.01A.11D.A365.05	BLCA	0.0673307	0.91746	0.133952	0.708919	0	0.109112	0.429423	0.182916	0	0.18675	0	0	0.0727505	0	0.0190482	0.656673	0.582107
TCGA.BL.A5ZZ.01A.31D.A30F.05	BLCA	0.0650351	0.887462	0.150356	0.582592	0.0585803	0.012698	0.431133	0	0.0652956	0.386623	0	0	0	0.0456701	0	0.151045	0.646742
TCGA.E5.A2PC.01A.11D.A203.05	BLCA	0.116366	0.667243	0.247605	0.433083	0	0	0.645324	0	0.0233469	0.208683	0	0	0.106483	0	0.0161634	0.0704645	0.818514
TCGA.GV.A3QF.01A.31D.A231.05	BLCA	0.0490345	0.936827	0.226891	0.500539	0.848958	0	0	0.082305	0	0	0	0.0603896	0.00834701	0	0	1.1974	0.773069
TCGA.E7.A4XJ.01A.11D.A26N.05	BLCA	0.129294	0.815345	0.205318	0.425473	0	0.526258	0	0	0.108848	0.297071	0	0.0118205	0.00887558	0.0060878	0.0410395	0.298299	0.836067
TCGA.DK.A6B2.01A.11D.A30F.05	BLCA	0.107222	0.596469	0.175614	0.522877	0	0.587397	0.0101869	0	0.0586796	0.140501	0	0.0575642	0.109217	0	0.0364548	0.170711	0.703331
TCGA.K4.A3WV.01A.11D.A231.05	BLCA	0.0911065	0.876715	0.181861	0.458988	0	0.533125	0.106527	0	0.0802401	0.241025	0	0	0.0270994	0	0.0119824	0.286462	0.832535
TCGA.FD.A3SL.01A.21D.A231.05	BLCA	0.113548	0.760832	0.210193	0.482732	0	0.926114	0	0	0.0241864	0.0402386	0	0.00946089	0	0	0	0.486653	0.802557
TCGA.XF.A9SV.01A.21D.A42F.05	BLCA	0.0507192	0.960358	0.261336	0.396703	0.78564	0	0.0736091	0	0.0509765	0.0648801	0	0.0248945	0	0	0	0.567828	0.820486
TCGA.XF.AAMJ.01A.11D.A42F.05	BLCA	0.0557363	0.936723	0.164151	0.627522	0.511142	0	0.320232	0	0.0580104	0.0842607	0	0.00422712	0.00387261	0.0104375	0.0078182	0.52443	0.689941
TCGA.FD.A6TF.01A.52D.A32C.05	BLCA	0.113562	0.783498	0.166864	0.442798	0.31456	0.0313947	0.0205151	0	0.127397	0.3599	0	0	0.0423095	0.00933776	0.0945859	0.251706	0.794544
TCGA.UY.A9PH.01A.11D.A38H.05	BLCA	0.0952761	0.692422	0.198745	0.52829	0	0.603447	0	0.0265534	0.0674668	0.192887	0	0	0.0456799	0.0253653	0.0386003	0.310777	0.733066
TCGA.K4.A3WS.01A.11D.A231.05	BLCA	0.0798251	0.844172	0.160231	0.597141	0.255296	0	0.562614	0	0.0284025	0.064561	0	0.0326072	0.0373914	0	0.0191281	0.184807	0.673197
TCGA.C4.A0F7.01A.11D.A10W.05	BLCA	0.109035	0.742998	0.217289	0.359621	0.0512748	0.0951476	0.168215	0	0.131866	0.334871	0	0	0.0487377	0.0880864	0.0818009	0.238243	0.841243
TCGA.BT.A3PJ.01A.21D.A223.05	BLCA	0.0509023	0.972488	0.227444	0.561859	0.82138	0	0.029732	0	0	0.0325534	0	0.10431	0.0120242	0	0	0	0.714815
TCGA.DK.A1AD.01A.11D.A13Z.05	BLCA	0.0981616	0.914082	0.28301	0.388496	0.445801	0	0.259608	0	0.0725283	0.186498	0	0.0324101	0.000838483	0.00231612	0	0.326612	0.77599
TCGA.4Z.AA7R.01A.11D.A392.05	BLCA	0.126299	0.616786	0.281967	0.344625	0.0460896	0.322422	0	0	0.157692	0.353786	0	0.0777264	0	0.0380519	0.00423242	0.332826	0.760518
TCGA.DK.A1AG.01A.11D.A13Z.05	BLCA	0.0626382	0.938304	0.256904	0.419337	0.537962	0.331611	0	0	0.0697569	0.043075	0	0.0175948	0	0	0	1.14978	0.811113
TCGA.FD.A62P.01A.32D.A30F.05	BLCA	0.0518996	0.912753	0.157122	0.60084	0.182516	0	0.609092	0	0.06456	0.102752	0	0.00440996	0.0365716	9.77636e-05	0	0.448859	0.687656
TCGA.GC.A3WC.11A.11D.A231.05	BLCA	0.0780204	0.920658	0.130932	0.633227	0.311897	0.338274	0	0	0.0337216	0.119472	0	0.0490301	0.0483415	0	0.099264	0.106678	0.599519
TCGA.DK.AA6U.01A.11D.A392.05	BLCA	0.0477103	0.947484	0.235875	0.396491	0.655917	0.0165485	0.0179124	0	0.13473	0.168892	0	0	0	0.0059998	0	0.770363	0.829813
TCGA.XF.A9SJ.01A.11D.A392.05	BLCA	0.108052	0.636743	0.170445	0.485955	0.0755337	0	0.309857	0	0.0987693	0.168841	0	0.0268676	0.265785	0	0.0543463	0.191473	0.714149
TCGA.CF.A3MF.01A.12D.A21B.05	BLCA	0.0722208	0.954986	0.301917	0.417872	0.260169	0.659866	0	0	0.0321493	0.0468289	0	0.000986631	0	0	0	0.67236	0.72546
TCGA.FJ.A3Z9.01A.11D.A26N.05	BLCA	0.0757263	0.938464	0.272104	0.366659	0.693951	0.0721244	0.0181161	0	0.0504184	0.0662804	0	0.0313473	0.0677626	0	0	0.304845	0.890163
TCGA.4Z.AA7O.01A.31D.A392.05	BLCA	0.076907	0.939624	0.268483	0.404457	0.378567	0.474668	0	0	0.0295752	0.0378927	0	0.0483935	0.0309038	0	0	0.25237	0.793715
TCGA.E7.A8O8.01A.11D.A365.05	BLCA	0.054489	0.895561	0.280468	0.375263	0.657329	0.0477462	0	0	0.0842099	0.167269	0	0	0.0434467	0	0	0.399638	0.822124
TCGA.CF.A9FM.01A.11D.A38H.05	BLCA	0.140865	0.646154	0.238541	0.403417	0.165519	0.173538	0.050687	0	0.184507	0.123664	0	0.170189	0.088624	0	0.0432721	0.433369	0.84369
TCGA.DK.A2I1.01A.11D.A17Y.05	BLCA	0.0642489	0.961736	0.22319	0.471179	0.00991817	0.780887	0	0	0.0634972	0.0341713	0	0.0452788	0.0553468	0	0.0109004	0.435816	0.757451
TCGA.K4.A5RI.11A.11D.A28N.05	BLCA	0.0383393	0.948218	0.112694	0.686863	0	0.3127	0.294765	0	0.0516626	0.0682358	0	0.119408	0.0727066	0	0.0805221	0.15156	0.448222
TCGA.FD.A3SO.01A.11D.A231.05	BLCA	0.103562	0.875586	0.163401	0.619429	0.153397	0	0.550242	0	0.03954	0.0781786	0	0.0801778	0.0719894	0	0.0264753	0.153959	0.660593
TCGA.PQ.A6FI.01A.11D.A31M.05	BLCA	0.10866	0.854495	0.233739	0.537234	0	0	0.865065	0	0.0215356	0.0776087	0	0.0198988	0.00382829	0.00105943	0.011004	0.18991	0.694988
TCGA.DK.AA6P.01A.11D.A392.05	BLCA	0.142214	0.479848	0.250923	0.361519	0	0.833671	0	0	0.0579948	0.0665569	0	0	0.0237475	0	0.0180299	0.535332	0.851467
TCGA.GD.A76B.01A.11D.A32C.05	BLCA	0.0472568	0.925666	0.189879	0.338549	0.0621525	0	0.112901	0	0.0961131	0.15446	0	0.0690393	0.0309284	0	0.474405	0.131873	0.758835
TCGA.DK.A1A6.06A.11D.A42F.05	BLCA	0.0499679	0.941035	0.198777	0.463629	0.327398	0.195084	0.0181327	0	0.124077	0.201767	0	0	0.0551209	0.0784202	0	0.37004	0.758577
TCGA.GV.A3QI.01A.11D.A223.05	BLCA	0.156975	0.32509	0.251652	0.295773	0	0.318515	0	0	0.131448	0.35666	0	0	0.152297	0	0.0410801	0.23898	0.9513
TCGA.C4.A0EZ.01A.21D.A10W.05	BLCA	0.089638	0.794473	0.253477	0.263901	0.600223	0.0313072	0	0	0.0514494	0.148055	0	0	0.168965	0	0	0.162291	0.874169
TCGA.DK.A6B5.01A.11D.A31M.05	BLCA	0.0562451	0.943435	0.221578	0.402531	0.643805	0.0703905	0.00584646	0	0.0496324	0.0291414	0	0.114714	0.0838412	0	0.00262855	0.215488	0.787465
TCGA.XF.A9SP.01A.11D.A392.05	BLCA	0.0990332	0.637485	0.18571	0.454544	0	0.531325	0	0	0.0630263	0.29555	0	0	0.110099	0	0	0.155372	0.673667
TCGA.E7.A7PW.01A.11D.A34V.05	BLCA	0.13561	0.726866	0.232183	0.384618	0	0.123465	0.172954	0	0.305862	0.372529	0	0	0	0.0181395	0.00705112	0.76904	0.863531
TCGA.BT.A20R.01A.12D.A16P.05	BLCA	0.118872	0.625427	0.189124	0.53791	0	0.78507	0	0	0.0534095	0.156716	0	0	0.0041096	0.000695409	0	0.330666	0.764823
TCGA.4Z.AA7N.01A.11D.A392.05	BLCA	0.0452764	0.965558	0.0966223	0.771955	0.0863564	0.207678	0.028191	0	0.0436209	0.19053	0	0.0723929	0.110432	0	0.260799	0.068786	0.387028
TCGA.DK.A2I4.01A.11D.A21B.05	BLCA	0.062884	0.915081	0.131547	0.630858	0	0.0319922	0.279301	0.00755507	0.0728756	0.200693	0	0.0436635	0.221579	0.0660336	0.0763069	0.132227	0.47101
TCGA.G2.AA3F.01A.12D.A42F.05	BLCA	0.133	0.58737	0.213584	0.434836	0	0.734489	0	0	0.0987878	0.110576	0	0.0151854	0.040962	0	0	0.592527	0.835261
TCGA.YC.A8S6.01A.31D.A38H.05	BLCA	0.0437051	0.958686	0.141589	0.65053	0	0.68646	0	0	0.0933433	0.13046	0	0.0332537	0.00374656	0.0185668	0.0341699	0.423909	0.613961
TCGA.UY.A78N.01A.12D.A33I.05	BLCA	0.119589	0.54427	0.175132	0.489432	0.102174	0	0.326386	0	0.133668	0.386165	0	0	0.0471023	0	0.00450492	0.305337	0.870546
TCGA.FD.A3SJ.01A.12D.A231.05	BLCA	0.105209	0.702327	0.196494	0.402731	0	0.0472891	0.212831	0	0.100446	0.470315	0	0	0	0.119216	0.0499034	0.157086	0.83171
TCGA.FD.A3SM.01A.11D.A231.05	BLCA	0.124388	0.586811	0.234636	0.462651	0	0.787901	0	0	0.0198019	0.150469	0	0	0.0418281	0	0	0.102975	0.815823
TCGA.DK.A1AE.01A.11D.A13Z.05	BLCA	0.0644942	0.97426	0.241949	0.404909	0.666901	0	0.139138	0	0.0447099	0.0536936	0	0	0.0955572	0	0	0.299562	0.776952
TCGA.FD.A43X.01A.11D.A23V.05	BLCA	0.10958	0.755286	0.291172	0.41746	0	0.891311	0	0	0.0261112	0.0500724	0	0	0.030692	0	0.00181358	0.3162	0.84219
TCGA.GC.A3RC.01A.11D.A231.05	BLCA	0.0985355	0.921852	0.195057	0.536973	0.614837	0	0.0889846	0	0.0452166	0.148578	0	0	0.102384	0	0	0.180173	0.751879
TCGA.XF.AAN5.01A.11D.A42F.05	BLCA	0.100923	0.899675	0.148363	0.527778	0.000936467	0.327101	0	0	0.184484	0.179627	0	0.0642446	0.153225	0.0483073	0.0420757	0.378445	0.645755
TCGA.CU.A72E.01A.12D.A33I.05	BLCA	0.146009	0.886391	0.24298	0.491213	0	0.476001	0	0	0.109293	0.389473	0	0	0	0.0142311	0.0110016	0.263544	0.734851
TCGA.4Z.AA7W.01A.11D.A392.05	BLCA	0.0984358	0.745353	0.157556	0.55956	0	0.498979	0	0	0.0474172	0.187429	0	0	0.18802	0.0340993	0.0440547	0.104535	0.563274
TCGA.E7.A541.01A.11D.A26N.05	BLCA	0.109932	0.832329	0.170102	0.398175	0.0955338	0.0430154	0.0896678	0	0.0877405	0.308356	0	0.0374584	0.237193	0.00915935	0.0918764	0.128268	0.771648
TCGA.DK.A6B0.01A.11D.A31M.05	BLCA	0.089882	0.852862	0.252291	0.41089	0.617289	0.0356629	0.0255603	0	0.0918082	0.135397	0	0.0779402	0.00181723	0	0.0145253	0.399722	0.810936
TCGA.ZF.A9RE.01A.11D.A38H.05	BLCA	0.115683	0.903761	0.247528	0.470579	0	0.182906	0.542049	0	0.0568216	0.167187	0	0.029116	0	0	0.0219199	0.260384	0.693191
TCGA.XF.A9T4.01A.11D.A392.05	BLCA	0.0825998	0.870324	0.204336	0.514999	0.429968	0	0.167812	0	0.095457	0.216281	0	0	0.00655016	0.0371902	0.0467421	0.311174	0.769768
TCGA.E7.A97Q.01A.11D.A38H.05	BLCA	0.0582333	0.936931	0.259296	0.374265	0.775799	0.00556827	0	0	0.0727705	0.0394487	0	0.0909252	0.015488	0	0	0.4989	0.828141
TCGA.CU.A3KJ.01A.11D.A21B.05	BLCA	0.122583	0.683514	0.249858	0.341814	0.186975	0.00766642	0.140742	0	0.134546	0.479218	0	0	0	0.0508538	0	0.253826	0.851363
TCGA.GC.A6I1.01A.12D.A31M.05	BLCA	0.065427	0.936875	0.146562	0.66316	0.236904	0.329768	0	0	0.0123886	0.0481693	0	0.128917	0.149119	0	0.0947338	0.0294308	0.541394
TCGA.CF.A3MI.01A.11D.A211.05	BLCA	0.102842	0.736792	0.267174	0.428426	0	0.737758	0	0	0.0798219	0.153347	0	0.000211951	0.0288611	0	0	0.437573	0.790746
TCGA.CU.A0YN.11A.11D.A10W.05	BLCA	0.0731983	0.906831	0.178319	0.472426	0.621252	0	0	0	0.103028	0.219959	0	0	0.00826609	0.0154326	0.0320618	0.37367	0.785421
TCGA.KQ.A41Q.01A.11D.A33I.05	BLCA	0.0508207	0.965705	0.23579	0.421032	0.814569	0	0.0219759	0	0.0854765	0.0181786	0	0.0417647	0.018035	0	0	1.09616	0.747671
TCGA.G2.A2EO.01A.11D.A17Y.05	BLCA	0.0908124	0.810648	0.15677	0.593971	0	0.0802945	0.320369	0	0.0934905	0.243739	0	0.0636048	0.0703067	0.0323342	0.0958607	0.18482	0.679669
TCGA.ZF.A9RN.01A.11D.A42F.05	BLCA	0.124482	0.697956	0.25981	0.242594	0.171112	0.0789065	0	0	0.147086	0.392814	0	0	0.132031	0	0.0780516	0.243965	0.820284
TCGA.UY.A8OB.01A.12D.A42F.05	BLCA	0.129718	0.653277	0.216958	0.486917	0	0.150457	0.272128	0	0.131603	0.222262	0	0.152532	0	0.0633696	0.00764934	0.295198	0.8048
TCGA.FJ.A3Z7.01A.12D.A23O.05	BLCA	0.113724	0.848375	0.192839	0.441824	0.5255	0	0.172014	0	0.0829765	0.0733915	0	0.0921539	0.0269573	0.0180473	0.00895885	0.37801	0.804775
TCGA.DK.AA6Q.01A.11D.A392.05	BLCA	0.119973	0.792219	0.184066	0.370269	0.227413	0.0154804	0	0	0.112805	0.384933	0	0	0.210457	0.0237356	0.0251752	0.175082	0.76558
TCGA.FD.A6TH.01A.11D.A32C.05	BLCA	0.139747	0.594926	0.205483	0.375163	0.0589047	0	0.412303	0	0.239171	0.239608	0	0.0254711	0	0.0245412	0	0.825808	0.874135
TCGA.XF.A9ST.01A.11D.A42F.05	BLCA	0.156117	0.540801	0.202815	0.157217	0.138064	0.239666	0	0	0.183862	0.292752	0	0.0569201	0	0.0570627	0.0316732	0.419385	0.88213
TCGA.DK.A1A3.01A.11D.A13Z.05	BLCA	0.102619	0.763276	0.185582	0.359591	0	0	0.278517	0	0.112007	0.437307	0	0	0.0253916	0.0694988	0.0772792	0.183775	0.700403
TCGA.G2.A3IB.01A.11D.A211.05	BLCA	0.0700904	0.949447	0.286639	0.437262	0.653273	0.0173513	0.113605	0	0.0261992	0.10356	0	0.0235443	0.0624675	0	0	0.138202	0.772785
TCGA.DK.A6AV.01A.12D.A30F.05	BLCA	0.0879616	0.857273	0.185416	0.492728	0.12003	0	0.335257	0	0.103622	0.228209	0	0.0928928	0.0442858	0.0152851	0.0604176	0.234923	0.723952
TCGA.FJ.A3ZF.01A.11D.A23O.05	BLCA	0.127659	0.583107	0.269622	0.304769	0.0135561	0.359797	0	0	0.219249	0.255347	0	0	0.084452	0.0675991	0	0.538167	0.826715
TCGA.DK.A3X1.01A.12D.A231.05	BLCA	0.050947	0.945079	0.208824	0.503133	0.595058	0	0.179664	0	0.0524082	0.097108	0	0.0134046	0.061761	0	0.00059646	0.303165	0.743877
TCGA.ZF.A9RC.01A.11D.A38H.05	BLCA	0.0432991	0.930689	0.192499	0.532528	0.64521	0	0.207085	0	0.0470075	0.0346433	0	0.0269267	0.0391278	0	0	0.466817	0.762516
TCGA.BT.A2LD.01A.12D.A211.05	BLCA	0.0958383	0.923153	0.176519	0.440381	0.257479	0.0331201	0.183523	0.0161353	0.0696484	0.288477	0	0.0378005	0.0867058	0	0.0271116	0.194921	0.636417
TCGA.UY.A9PF.01A.11D.A38H.05	BLCA	0.0779169	0.892683	0.194809	0.485542	0	0.568388	0	0	0.0566937	0.335614	0	0	0.0393039	0	0	0.151216	0.757125
TCGA.ZF.AA4N.01A.11D.A38H.05	BLCA	0.0460136	0.951589	0.175062	0.595006	0.676	0.106445	0	0	0.054226	0.114352	0	0.00660449	0.040681	0	0.0016921	0.332004	0.71302
TCGA.ZF.A9R2.01A.11D.A392.05	BLCA	0.0658653	0.961311	0.278706	0.381104	0.745868	0.0594916	0	0	0.0801142	0.105685	0	0	0.00884121	0	0	0.699526	0.83484
TCGA.GU.AATQ.01A.11D.A392.05	BLCA	0.113009	0.650117	0.250965	0.357191	0.0528035	0.0433123	0.247239	0	0.0738192	0.444581	0	0	0.0878827	0	0.0503622	0.126657	0.773863
TCGA.K4.A54R.01A.11D.A26N.05	BLCA	0.0424696	0.966008	0.198283	0.469386	0.649557	0	0.0957765	0	0.0560591	0.0544318	0	0.0755626	0.0591545	0.00945886	0	0.282261	0.690487
TCGA.FD.A43U.01A.11D.A23V.05	BLCA	0.0543127	0.907377	0.137862	0.657889	0	0.637008	0	0	0.0448086	0.0988156	0	0.10323	0.0491727	0.00611782	0.0608465	0.140826	0.541849
TCGA.4Z.AA82.01A.11D.A392.05	BLCA	0.0532594	0.929889	0.187585	0.538573	0.230567	0.334504	0.180642	0	0.061604	0.129093	0	0	0.0491645	0	0.0144257	0.319717	0.723889
TCGA.GV.A3QG.01A.11D.A223.05	BLCA	0.0477033	0.960463	0.16495	0.519922	0.351548	0.280962	0	0	0.0101464	0.0754359	0	0.089348	0.0524216	0	0.140137	0.028394	0.630876
TCGA.CU.A3YL.01A.11D.A231.05	BLCA	0.122851	0.58259	0.221986	0.464106	0	0.73908	0.0678701	0	0.0524226	0.0804076	0	0.0155941	0.0254797	0.00312115	0.0160245	0.372777	0.813787
TCGA.BT.A42F.01A.11D.A23V.05	BLCA	0.0617487	0.943557	0.117127	0.719659	0	0.328131	0.158464	0.0216704	0.0197668	0.179662	0	0.110581	0.0390932	0.0319233	0.110709	0.0877967	0.469784
TCGA.XF.AAMQ.01A.11D.A42F.05	BLCA	0.111525	0.809784	0.230332	0.254099	0.195875	0.0365156	0	0.000106012	0.130522	0.407679	0	0	0.12009	0.056046	0.0531674	0.205073	0.79019
TCGA.DK.AA77.01A.11D.A392.05	BLCA	0.119203	0.687832	0.253431	0.292372	0.0920827	0	0.112012	0	0.109156	0.484637	0	0	0.143974	0	0.058138	0.158946	0.79059
TCGA.XF.A8HF.01A.11D.A365.05	BLCA	0.0994611	0.677899	0.267746	0.361209	0.169711	0	0.235775	0	0.0837196	0.461349	0	0	0.0336408	0	0.0158043	0.163901	0.802803
TCGA.DK.A3IV.01A.22D.A21B.05	BLCA	0.0893913	0.81028	0.174964	0.469203	0.041135	0.0937426	0.0401958	0	0.0566233	0.299053	0	0.222868	0.130686	0	0.115696	0.0736992	0.688828
TCGA.CF.A9FL.01A.11D.A38H.05	BLCA	0.099453	0.783966	0.262366	0.410559	0	0.792461	0	0	0.0422106	0.1261	0	0	0.0392288	0	0	0.255313	0.783533
TCGA.DK.AA6M.01A.11D.A392.05	BLCA	0.0449901	0.940703	0.179149	0.586033	0.538236	0.285524	0	0	0.0626458	0.0686731	0	0	0.0378072	0.00499588	0.00211815	0.551487	0.683271
TCGA.XF.A8HC.01A.11D.A365.05	BLCA	0.139585	0.641363	0.254708	0.355077	0	0.332332	0	0	0.220197	0.376299	0	0.0413392	0.0193844	0.00713435	0.00331448	0.492092	0.86346
TCGA.GV.A3QH.01A.11D.A223.05	BLCA	0.0761335	0.920106	0.182447	0.437122	0.476759	0	0.0612831	0.0869168	0.0860087	0.218117	0	0.0274221	0.0211879	0	0.0223051	0.598292	0.774798
TCGA.E9.A5FL.01A.11D.A27Y.05	BRCA	0.0860419	0.752423	0.166672	0.582345	0	0.711351	0	0	0.0379527	0.123291	0	0.0111414	0.0962871	0	0.0199769	0.151389	0.739259
TCGA.EW.A1J6.01A.11D.A13K.05	BRCA	0.144929	0.819591	0.218398	0.289141	0.136837	0.076434	0.160241	0	0.0936176	0.0909929	0	0.188199	0.213548	0	0.0401297	0.175686	0.809369
TCGA.AO.A03N.01B.11D.A10N.05	BRCA	0.114551	0.752049	0.22364	0.464866	0	0.879719	0	0	0.0465433	0.0369956	0	0.0356747	0.0010671	0	0	0.631204	0.804308
TCGA.A8.A08O.01A.21D.A10P.05	BRCA	0.135963	0.493818	0.199271	0.43239	0	0.381546	0.295415	0	0.0605715	0.155071	0	0.0230901	0.0730868	0	0.0112193	0.230777	0.816211
TCGA.AO.A1KT.01A.11D.A13K.05	BRCA	0.10744	0.812252	0.220177	0.325285	0.406578	0	0.227969	0	0.115848	0.0534846	0	0.167871	0	0.02825	0	0.464122	0.837197
TCGA.AC.A6IV.01A.12D.A33F.05	BRCA	0.0670712	0.926231	0.136149	0.557014	0.0310378	0.456258	0	0	0.0868367	0.136486	0	0.132472	0.14812	0	0.00878952	0.203906	0.612139
TCGA.B6.A1KI.01A.11D.A14N.05	BRCA	0.0610864	0.879068	0.195155	0.510811	0.331016	0.575581	0	0	0.0352345	0	0	0.0206967	0.0374719	0	0	0.60573	0.774759
TCGA.A2.A0YM.01A.11D.A10A.05	BRCA	0.141441	0.759337	0.198153	0.476643	0.0822282	0	0.564257	0	0.0577988	0.165959	0	0.030427	0.0818776	0	0.0174527	0.195454	0.769576
TCGA.BH.A0HX.01A.21D.A10P.05	BRCA	0.153891	0.520463	0.18403	0.343315	0.0861887	0	0.279635	0	0.169721	0.231223	0	0.0919203	0	0.106886	0.0344265	0.36542	0.822251
TCGA.C8.A26X.01A.31D.A16G.05	BRCA	0.0907988	0.785584	0.128903	0.608233	0	0.196905	0.348968	0	0.0275262	0.0706919	0	0.110663	0.0601235	0.036163	0.148959	0.0645245	0.525174
TCGA.E2.A15K.11A.13D.A12R.05	BRCA	0.103704	0.776461	0.154757	0.582652	0	0.616518	0	0	0.107082	0.193639	0	0.00342304	0	0.0713903	0.0079473	0.387419	0.673101
TCGA.AR.A250.01A.31D.A16A.05	BRCA	0.0831445	0.918575	0.184343	0.422886	0.398575	0	0.185383	0	0.125844	0.254626	0	0	0.0349417	0.000630536	0	0.433648	0.697049
TCGA.A2.A1FW.01A.11D.A13K.05	BRCA	0.164746	0.531145	0.215687	0.284724	0.141867	0	0.107594	0	0.175293	0.422395	0	0.094525	0	0.0112969	0.0470283	0.304728	0.912988
TCGA.BH.A0B8.01A.21D.A10P.05	BRCA	0.161219	0.509446	0.217151	0.296774	0.429269	0.0113787	0	0	0.176292	0.377992	0	0	0.00155126	0.00351704	0	0.460218	0.927926
TCGA.D8.A1XT.01A.11D.A14N.05	BRCA	0.0863931	0.947061	0.180298	0.507605	0.7176	0	0.0594099	0	0.0422225	0.056148	0	0.0989089	0.0257107	0	0	0.233573	0.730368
TCGA.LL.A5YL.01A.12D.A29O.05	BRCA	0.137559	0.690954	0.164568	0.377721	0.0515302	0.191804	0.0374355	0	0.170785	0.276288	0	0.00335669	0.189673	0	0.0791279	0.311399	0.78081
TCGA.C8.A1HM.01A.12D.A138.05	BRCA	0.118114	0.783798	0.187447	0.397392	0.0456389	0.301104	0	0	0.073303	0.285867	0	0.105211	0.161412	0	0.0274639	0.126394	0.767496
TCGA.A7.A4SF.01A.11D.A268.05	BRCA	0.132061	0.478096	0.268589	0.255252	0	0.0939107	0.0866657	0	0.0941609	0.648475	0	0	0	0.0564697	0.0203177	0.12983	0.799349
TCGA.EW.A1PF.01A.11D.A145.05	BRCA	0.0800703	0.892367	0.152112	0.574458	0	0.0725114	0.611103	0	0.0575962	0.0651546	0	0.0725298	0.0842721	0	0.0368327	0.22256	0.652043
TCGA.BH.A0B8.11A.41D.A093.05	BRCA	0.120748	0.629638	0.177607	0.635526	0	0.333674	0.628686	0	0.00984749	0.0148131	0	0.00526012	0.00771959	0	0	0.354318	0.657513
TCGA.D8.A1XB.01A.11D.A14H.05	BRCA	0.166744	0.614041	0.192499	0.45556	0	0.750144	0	0	0.0954035	0.137697	0	0	0.0156845	0.000423288	0.000647432	0.61769	0.839888
TCGA.LD.A9QF.01A.32D.A41Q.05	BRCA	0.0658265	0.832715	0.120077	0.627162	0	0.134773	0.346253	0	0.0454241	0.190969	0	0.134489	0.069733	0.0133513	0.0650067	0.0959226	0.554056
TCGA.A7.A3J1.01A.11D.A212.05	BRCA	0.0753843	0.848821	0.158024	0.486075	0.484159	0	0.142894	0	0.0639789	0.048275	0	0.0901124	0.144479	0	0.0261012	0.207073	0.664893
TCGA.AN.A0XL.01A.11D.A10N.05	BRCA	0.12067	0.573715	0.217154	0.484291	0	0.846754	0	0	0.0521262	0.0608728	0	0.00913876	0.0120276	0.0190805	0	0.51549	0.815276
TCGA.E9.A5UP.01A.11D.A28C.05	BRCA	0.161677	0.683486	0.225904	0.322066	0.704057	0	0	0	0.176379	0.097773	0	0	0.0158031	0.00598833	0	1.47518	0.902213
TCGA.AC.A2BK.01A.11D.A21R.05	BRCA	0.154722	0.548264	0.229376	0.237766	0.164753	0	0.127339	0	0.217784	0.168415	0	0.118734	0.030323	0.0767078	0.0959451	0.444344	0.938726
TCGA.BH.A0W3.01A.11D.A10A.05	BRCA	0.159063	0.718502	0.227907	0.295356	0.264949	0.0369052	0.0785395	0	0.151371	0.381735	0	0.00891195	0	0.0775882	0	0.323279	0.899788
TCGA.A2.A0YF.01A.21D.A10A.05	BRCA	0.166539	0.601528	0.230478	0.314643	0.473649	0	0	0	0.091638	0.265058	0	0.160473	0	0.00918195	0	0.210801	0.871387
TCGA.EW.A6SC.01A.12D.A32T.05	BRCA	0.118626	0.638207	0.199633	0.425585	0	0	0.575661	0	0.162472	0.15452	0	0.0219393	0.0854076	0	0	0.620439	0.703228
TCGA.EW.A1P5.01A.11D.A145.05	BRCA	0.12823	0.594066	0.193875	0.446627	0.202272	0	0.437773	0	0.0393605	0.217403	0	0.0142183	0.0719096	0	0.0170641	0.122773	0.79738
TCGA.AN.A0XW.01A.11D.A10A.05	BRCA	0.107301	0.782403	0.159175	0.469218	0	0	0.376026	0	0.059158	0.465715	0	0	0	0.0838212	0.0152801	0.104738	0.731963
TCGA.AC.A23H.11A.12D.A161.05	BRCA	0.1422	0.59831	0.200554	0.383585	0.218923	0.510852	0	0.0299608	0.0393347	0.135597	0	0	0	0.065332	0	0.344876	0.846447
TCGA.GM.A2DF.01A.11D.A17Z.05	BRCA	0.0822932	0.768506	0.121079	0.645868	0	0.338674	0.217905	0	0.00357388	0.0822423	0	0.17108	0.0162983	0.0085284	0.161697	0.0081253	0.532051
TCGA.A7.A0DB.11A.33D.A093.05	BRCA	0.0830829	0.952741	0.157235	0.674539	0	0.613497	0.152683	0	0.0670819	0.0450062	0.00950973	0.0701712	0	0.0420508	0	0.402319	0.606244
TCGA.BH.A0H7.01A.13D.A10P.05	BRCA	0.144834	0.601092	0.200567	0.323442	0.0812548	0.0988422	0.146775	0	0.172483	0.384244	0	0	0	0.0993524	0.0170481	0.344522	0.812461
TCGA.BH.A1FM.01A.11D.A13K.05	BRCA	0.137682	0.665626	0.232824	0.25432	0.12013	0.276767	0	0	0.124056	0.377161	0	0	0	0.101886	0	0.258965	0.815092
TCGA.A8.A0A6.01A.12D.A10P.05	BRCA	0.128653	0.762628	0.164178	0.404977	0.0364348	0	0.238996	0	0.0983941	0.217488	0	0.137333	0.144821	0.0316716	0.094862	0.157135	0.768663
TCGA.BH.A0GZ.01A.11D.A10P.05	BRCA	0.14405	0.873044	0.209067	0.426462	0	0.419657	0.211623	0	0.0888935	0.162213	0	0.0514221	0	0.055951	0.0102399	0.317674	0.849322
TCGA.E9.A1N4.11A.33D.A14N.05	BRCA	0.0512376	0.945342	0.184334	0.496029	0.564272	0.249478	0	0	0.0398804	0.0521379	0	0.0151781	0.0790528	0	0	0.272465	0.732803
TCGA.AC.A7VC.01A.11D.A357.05	BRCA	0.0589951	0.954836	0.215194	0.550735	0.265115	0	0.584892	0	0.0409037	0.0530207	0	0	0.0560684	0	0	0.374957	0.738827
TCGA.A1.A0SK.01A.12D.A10P.05	BRCA	0.173588	0.306755	0.273126	0.242552	0.109497	0.143335	0	0	0.192746	0.476674	0	0	0	0	0.0777491	0.347651	0.925173
TCGA.BH.A1FU.01A.11D.A14H.05	BRCA	0.0997987	0.902041	0.132226	0.546207	0	0.205016	0.0977543	0	0.0637323	0.260225	0	0.0722793	0.180679	0	0.120314	0.100604	0.615148
TCGA.BH.A0HK.11A.11D.A10Q.05	BRCA	0.121566	0.684393	0.171981	0.587713	0	0	0.805517	0	0.0782383	0.0700649	0	0.0227619	0	0.0234174	0	0.673051	0.73318
TCGA.GM.A2DM.01A.11D.A17Z.05	BRCA	0.12674	0.818037	0.208876	0.431682	0	0.489197	0.32296	0	0.0433678	0.00929092	0	0.0311453	0.0983782	0	0.00566079	0.300175	0.798746
TCGA.A2.A25A.01A.12D.A16G.05	BRCA	0.0563919	0.93106	0.180864	0.511605	0.30334	0	0.567212	0	0.0287734	0.0377269	0	0.0108317	0.0521153	0	0	0.285808	0.743353
TCGA.AR.A2LQ.01A.22D.A18O.05	BRCA	0.108192	0.67894	0.164111	0.626865	0	0.298934	0.58366	0	0.0247944	0.021724	0	0.0266976	0.0363884	0	0.00780197	0.267723	0.549508
TCGA.D8.A27G.01A.11D.A16G.05	BRCA	0.119512	0.88519	0.164244	0.411723	0.153533	0.0683999	0.107065	0	0.0760428	0.214265	0	0.0860508	0.212387	0.0324824	0.0497739	0.127812	0.751537
TCGA.GM.A2DB.01A.31D.A18O.05	BRCA	0.0705431	0.82951	0.139309	0.56093	0	0.470213	0	0	0.032507	0.134485	0	0.115139	0.115523	0	0.132134	0.0653696	0.636769
TCGA.D8.A1X7.01A.11D.A14N.05	BRCA	0.075617	0.876364	0.246257	0.388644	0.102509	0.772098	0	0	0.0422126	0.0450698	0	0	0.0381105	0	0	0.507483	0.807572
TCGA.A2.A0T7.01A.21D.A10P.05	BRCA	0.135773	0.642204	0.171823	0.530309	0	0	0.656103	0	0.10887	0.139906	0	0.0551916	0.0178308	0.0220985	0	0.463221	0.782811
TCGA.OL.A5D7.01A.11D.A27Y.05	BRCA	0.107314	0.896364	0.153196	0.480339	0.141616	0.0702533	0.0577346	0	0.0265036	0.241156	0	0.214017	0.114339	0.0104468	0.123933	0.037653	0.66423
TCGA.E9.A249.01A.11D.A16A.05	BRCA	0.14798	0.805864	0.211634	0.334219	0.255659	0.231154	0	0	0.101786	0.18812	0	0.0357025	0.13884	0.0321227	0.0166151	0.247413	0.862413
TCGA.A7.A26F.01B.04D.A22R.05	BRCA	0.0557424	0.962144	0.148719	0.62446	0	0.407605	0.289354	0	0.0609685	0.0830902	0	0.0677915	0.0724224	0	0.0187686	0.25186	0.58127
TCGA.A1.A0SN.01A.11D.A145.05	BRCA	0.103997	0.889169	0.165604	0.49654	0	0.0221424	0.437744	0	0.0546321	0.106073	0	0.129641	0.230397	0	0.019371	0.112532	0.68867
TCGA.AR.A2LN.01A.21D.A18O.05	BRCA	0.137237	0.636904	0.165158	0.547875	0	0	0.721247	0	0.0355424	0.0836319	0	0.0442624	0.0839002	0	0.0314164	0.146138	0.691707
TCGA.BH.A0AZ.11A.22D.A12R.05	BRCA	0.135409	0.58177	0.184412	0.493427	0	0.744575	0	0	0.060659	0.186077	0	0	0.00672988	0.00195837	0	0.311446	0.816858
TCGA.A7.A26E.01B.06D.A27B.05	BRCA	0.124948	0.877093	0.193164	0.453002	0.547288	0.230464	0	0	0.0988824	0.0785005	0	0.0448647	0	0	0	0.801542	0.840703
TCGA.B6.A1KN.01A.11D.A13K.05	BRCA	0.131066	0.553562	0.208862	0.397347	0	0.758538	0.0443536	0	0.0498638	0.0568889	0	0.0409794	0.0450922	0	0.00428449	0.338645	0.788358
TCGA.A1.A0SI.01A.11D.A145.05	BRCA	0.086919	0.922192	0.183842	0.452569	0.197292	0.0245088	0.241209	0	0.0712078	0.12541	0	0.0992236	0.180613	0.0173121	0.0432245	0.152878	0.6813
TCGA.BH.A0RX.01A.21D.A10P.05	BRCA	0.0603886	0.8337	0.101796	0.715529	0	0.221649	0.200567	0	0.0388409	0.187543	0	0.0943783	0.112643	0.0223941	0.121985	0.0720685	0.392251
TCGA.E9.A1RH.11A.34D.A16A.05	BRCA	0.074359	0.882561	0.171772	0.659186	0	0	0.919255	0	0.0255535	0.0249824	0	0.0283538	0.00185552	0	0	0.462995	0.640991
TCGA.BH.A1ES.06A.12D.A244.05	BRCA	0.169156	0.634498	0.199811	0.301493	0.0290954	0.275266	0	0	0.276994	0.418644	0	0	0	0	0	0.661645	0.931051
TCGA.BH.A1FR.11B.42D.A13T.05	BRCA	0.0674003	0.898298	0.156641	0.66923	0	0	0.847483	0	0.0275105	0.0459796	0	0.0357297	0.0432971	0	0	0.220073	0.584722
TCGA.E2.A10F.01A.11D.A10N.05	BRCA	0.147481	0.72958	0.181671	0.433987	0	0.622896	0.0286239	0	0.0666245	0.096755	0	0.0923038	0.0909766	0.00181992	0	0.236378	0.813295
TCGA.BH.A0W4.01A.11D.A10A.05	BRCA	0.139287	0.74602	0.190135	0.511878	0	0	0.785728	0	0.0778432	0.0763187	0	0.0462716	0	0.0138387	0	0.570576	0.795813
TCGA.A2.A0CR.01A.11D.A22B.05	BRCA	0.0671618	0.856692	0.102995	0.717084	0	0.299597	0.124779	0	0.0212784	0.137497	0	0.195297	0.129843	0	0.0917087	0.0383848	0.437983
TCGA.AR.A1AV.01A.21D.A12R.05	BRCA	0.146747	0.375056	0.224871	0.329456	0.129604	0.257426	0	0	0.15854	0.371088	0	0	0	0.083342	0	0.348878	0.827846
TCGA.D8.A27P.01A.11D.A16G.05	BRCA	0.166813	0.60885	0.20183	0.437313	0	0.72463	0	0	0.0683048	0.150311	0	0	0.0482963	0	0.00845724	0.329871	0.83997
TCGA.OL.A6VQ.01A.12D.A41Q.05	BRCA	0.0624964	0.902993	0.202711	0.389074	0.737093	0	0.104649	0	0.0519066	0.0999509	0	0	0.00640077	0	0	0.488066	0.822708
TCGA.D8.A1XK.01A.21D.A14N.05	BRCA	0.0375423	0.976744	0.155529	0.68543	0.448041	0.0876889	0	0.347395	0	0	0	0.0688406	0.0450357	0	0.00299913	2.97235	0.625442
TCGA.E2.A1IN.01A.11D.A13K.05	BRCA	0.135087	0.720326	0.231619	0.379294	0	0.815903	0	0	0.0649776	0.0592338	0	0.0129174	0.0462775	0	0.000690837	0.545482	0.856005
TCGA.A7.A13F.01A.11D.A12R.05	BRCA	0.148379	0.825066	0.204258	0.352994	0.220233	0	0.272385	0	0.130404	0.270064	0	0.00256198	0	0.0897855	0.0145666	0.345919	0.88136
TCGA.A1.A0SO.01A.22D.A10P.05	BRCA	0.161415	0.742775	0.190582	0.30473	0.184248	0	0.0850651	0	0.167477	0.238272	0	0.187085	0	0.0812217	0.0566308	0.297361	0.914152
TCGA.GM.A2DL.01A.11D.A18O.05	BRCA	0.123978	0.723848	0.168722	0.525322	0	0.726794	0	0	0.0276735	0.0919195	0	0.0586386	0.0731694	0	0.0218048	0.112708	0.709843
TCGA.BH.A1FR.01A.11D.A13K.05	BRCA	0.147545	0.835396	0.173546	0.450549	0.245673	0	0.288565	0	0.0964251	0.121451	0	0.0508462	0.126336	0.0092039	0.0614994	0.261076	0.818989
TCGA.B6.A1KC.01A.11D.A13K.05	BRCA	0.11442	0.8875	0.199985	0.329948	0.569707	0.026108	0	0	0.146371	0.136784	0	0.0255597	0.0954711	0	0	0.567735	0.872785
TCGA.C8.A1HJ.01A.11D.A13K.05	BRCA	0.119264	0.750032	0.191883	0.458648	0	0.563546	0	0	0.0670574	0.111851	0	0.11556	0.105964	0	0.0360216	0.181532	0.831651
TCGA.AR.A24X.01A.11D.A16A.05	BRCA	0.149142	0.819208	0.186199	0.321454	0.181228	0.0612181	0.062205	0	0.10862	0.231963	0	0.0371801	0.233117	0	0.0844691	0.185127	0.822453
TCGA.BH.A42T.01A.11D.A244.05	BRCA	0.103705	0.933015	0.188254	0.403004	0.286605	0.0403347	0.130427	0	0.149325	0.271304	0	0.0110846	0.0312304	0.0220224	0.0576673	0.379663	0.785641
TCGA.AR.A1AM.01A.41D.A22B.05	BRCA	0.0728776	0.877519	0.174746	0.518125	0	0.523905	0.280975	0	0.0478066	0.0321062	0	0.0361451	0.0724581	0	0.00660421	0.324522	0.726124
TCGA.BH.A0DZ.11A.22D.A10Q.05	BRCA	0.146906	0.679365	0.173018	0.452432	0	0.443833	0	0	0.144478	0.389857	0	0	0	0.0218316	0	0.35094	0.826083
TCGA.BH.A1ES.11A.33D.A138.05	BRCA	0.085965	0.840473	0.184061	0.471634	0.669221	0.0604356	0	0	0.0934489	0.144408	0	0	0.02709	0	0.00539683	0.528275	0.779685
TCGA.E9.A3QA.01A.61D.A22B.05	BRCA	0.0484232	0.941487	0.100521	0.739482	0	0.267623	0.104141	0	0.0310391	0.127923	0	0.178691	0.135773	0.0208991	0.133911	0.0519747	0.373452
TCGA.BH.A0AU.01A.11D.A12R.05	BRCA	0.133059	0.817571	0.17939	0.340769	0.0596189	0	0.203503	0	0.121647	0.322132	0	0.0722378	0.146193	0.0230396	0.0516283	0.197726	0.817293
TCGA.D8.A1XG.01A.11D.A14H.05	BRCA	0.16374	0.653994	0.238408	0.360301	0.250854	0.0887157	0.206969	0	0.169401	0.192824	0	0	0.0250778	0.0554725	0.0106854	0.596356	0.905256
TCGA.E9.A1NE.11A.43D.A14N.05	BRCA	0.108706	0.726902	0.173788	0.573358	0	0.234725	0.589102	0	0.0359298	0.0624139	0	0.0166366	0.0611929	0	0	0.256196	0.672655
TCGA.W8.A86G.01A.21D.A36K.05	BRCA	0.140454	0.442274	0.198847	0.43315	0	0.798485	0	0	0.0664735	0.129598	0	0	0	0.00544418	0	0.492243	0.813142
TCGA.AR.A1AR.01A.31D.A138.05	BRCA	0.091917	0.852456	0.151395	0.624688	0	0.415632	0.175592	0	0.0605804	0.0998421	0	0.0748482	0.145745	0	0.0277596	0.173984	0.602937
TCGA.E9.A228.01A.31D.A161.05	BRCA	0.0781757	0.843665	0.219756	0.309359	0.823612	0.0347644	0	0	0.032771	0.0821038	0	0	0	0.026749	0	0.301058	0.870707
TCGA.D8.A1XM.01A.21D.A14N.05	BRCA	0.106494	0.890537	0.154093	0.50981	0	0.392224	0.0800053	0	0.0657078	0.163106	0	0.0744685	0.174631	0	0.0498568	0.142205	0.668432
TCGA.D8.A1X6.01A.11D.A14N.05	BRCA	0.142137	0.821319	0.231513	0.376827	0.255635	0	0.344268	0	0.090042	0.244312	0	0	0.00880123	0.0511193	0.00582217	0.290407	0.875481
TCGA.D8.A1JK.01A.11D.A13K.05	BRCA	0.07446	0.900694	0.206809	0.417973	0.143727	0	0.538683	0	0.0582258	0.0497565	0	0.110737	0.0518642	0.0173154	0.0296913	0.224494	0.771909
TCGA.A2.A0YD.01A.11D.A10A.05	BRCA	0.134492	0.820758	0.165674	0.465952	0.0350025	0.463143	0	0	0.117651	0.168883	0	0.100487	0.0811611	0.0190455	0.0146279	0.30622	0.744968
TCGA.E2.A10C.01A.21D.A10N.05	BRCA	0.131412	0.834858	0.180477	0.38533	0.00468364	0.0611792	0.139336	0	0.155393	0.372533	0	0.103485	0.0386976	0.0824553	0.0422374	0.243027	0.742155
TCGA.WT.AB41.01A.11D.A41Q.05	BRCA	0.0960964	0.893178	0.142691	0.428098	0	0.114008	0.0763997	0	0.101224	0.277902	0	0.132372	0.162937	0.00223139	0.132926	0.142898	0.675067
TCGA.E9.A1ND.01A.11D.A145.05	BRCA	0.0660107	0.880547	0.137139	0.639352	0	0.649847	0	0.0033719	0.014804	0.0974181	0	0.106234	0.0931178	0.0115273	0.0236804	0.0547505	0.531607
TCGA.BH.A1FG.01A.11D.A13K.05	BRCA	0.150095	0.803045	0.227786	0.279501	0.491415	0.0791826	0	0	0.163133	0.100042	0	0.0922781	0.0441672	0.00721821	0.0225638	0.612661	0.901457
TCGA.AO.A1KS.01A.11D.A13K.05	BRCA	0.143598	0.669917	0.189206	0.382997	0.193196	0	0.252223	0	0.0859326	0.333181	0	0.050076	0.0853924	0	0	0.183362	0.843956
TCGA.A7.A0D9.11A.53D.A10Q.05	BRCA	0.0435455	0.94451	0.14025	0.72442	0.54806	0	0.312957	0.0550364	0.00616116	0.0341831	0	0.0307184	0	0.0128835	0	0.786753	0.63105
TCGA.A2.A1G0.01A.11D.A13K.05	BRCA	0.125228	0.86358	0.175408	0.377476	0.117851	0	0.262083	0	0.0336393	0.265981	0	0.022263	0.229653	0	0.0685294	0.0573632	0.745324
TCGA.B6.A0X1.01A.11D.A10A.05	BRCA	0.112323	0.922518	0.188783	0.394601	0.144325	0.113223	0.0464432	0	0.0764895	0.347852	0	0.0698583	0.093541	0.0859088	0.0223592	0.123466	0.74185
TCGA.GM.A2DC.01A.11D.A18O.05	BRCA	0.0665399	0.922213	0.217269	0.365619	0.853807	0	0	0	0.0393878	0.00382785	0	0.0452867	0.0576909	0	0	0.368781	0.860511
TCGA.D8.A1XC.01A.11D.A14H.05	BRCA	0.168177	0.550586	0.234137	0.325234	0.238108	0.21177	0	0	0.185953	0.299375	0	0	0	0.0647939	0	0.510622	0.928224
TCGA.E2.A1BC.01A.11D.A12R.05	BRCA	0.0838605	0.930157	0.183214	0.483273	0.210189	0.567203	0	0	0.0834908	0.092629	0	0.0187779	0.0176692	0	0.0100404	0.600151	0.776748
TCGA.AO.A126.01A.11D.A10N.05	BRCA	0.15326	0.561834	0.196474	0.366034	0.465325	0	0.0415896	0	0.122865	0.339751	0	0	0.012539	0.0179307	0	0.331869	0.869046
TCGA.B6.A0RV.01A.11D.A10P.05	BRCA	0.135119	0.868384	0.159979	0.399943	0	0.303213	0.0203415	0	0.104348	0.310695	0	0.0361435	0.16837	0.00429083	0.052598	0.182396	0.789438
TCGA.C8.A8HR.01A.11D.A36K.05	BRCA	0.108728	0.837139	0.143154	0.506439	0.0933601	0.283206	0	0	0.0962958	0.269028	0	0	0.215752	0	0.0423584	0.182677	0.695127
TCGA.E9.A22G.01A.11D.A161.05	BRCA	0.157272	0.753567	0.216913	0.28401	0.320408	0.0150083	0.104849	0.0903769	0.0584087	0.260122	0	0	0	0.150827	0	0.362053	0.885637
TCGA.AC.A6IX.01A.12D.A32T.05	BRCA	0.0454454	0.94661	0.188387	0.465794	0.52231	0	0.326821	0	0.057528	0.0325189	0	0	0.0608225	0	0	0.616319	0.785869
TCGA.E9.A243.01A.21D.A16A.05	BRCA	0.0541146	0.903968	0.100463	0.726079	0	0	0.367177	0.0604164	0.0251983	0.159047	0	0.0905659	0.146013	0.0432792	0.108304	0.156457	0.442925
TCGA.OL.A5D6.01A.21D.A27Y.05	BRCA	0.109749	0.903463	0.154665	0.548474	0.0395673	0	0.5983	0	0.0529892	0.0728197	0	0.0924668	0.11079	0	0.0330675	0.171406	0.682797
TCGA.BH.A0DG.01A.21D.A12R.05	BRCA	0.112423	0.6885	0.157359	0.5459	0	0.219376	0.46557	0	0.0476043	0.154518	0	0.0072411	0.052453	0.0139613	0.0392769	0.177993	0.60525
TCGA.S3.AA14.01A.11D.A41Q.05	BRCA	0.127544	0.64223	0.179801	0.372774	0	0	0.416537	0	0.114833	0.401974	0	0	0.0422372	0.0236421	0.000776569	0.24504	0.778963
TCGA.D8.A1JS.01A.11D.A13K.05	BRCA	0.166304	0.173669	0.244756	0.341296	0.363741	0.154997	0	0	0.175015	0.245756	0	0	0.0604909	0	0	0.571483	0.952573
TCGA.C8.A26V.01A.11D.A16G.05	BRCA	0.159275	0.66757	0.1997	0.474051	0	0.74955	0	0	0.0552397	0.167235	0	0	0	0.0279754	0	0.282975	0.854371
TCGA.A1.A0SQ.01A.21D.A145.05	BRCA	0.144518	0.699089	0.245341	0.306413	0.0196866	0	0.488204	0	0.100061	0.210359	0	0.126557	0	0.0032271	0.0519043	0.255228	0.857115
TCGA.E2.A1IK.01A.11D.A145.05	BRCA	0.10822	0.891032	0.156718	0.489015	0.0485029	0	0.330584	0	0.036662	0.142318	0	0.170057	0.192889	0	0.0789866	0.0627503	0.678901
TCGA.A2.A4S3.01A.21D.A268.05	BRCA	0.0877718	0.784373	0.142596	0.476263	0	0.384691	0.0542588	0	0.130964	0.289575	0	0.04476	0.0318561	0.0286589	0.0352356	0.304508	0.696601
TCGA.GM.A3XL.01A.11D.A230.05	BRCA	0.105808	0.877676	0.162297	0.465818	0.0663069	0.132483	0.119886	0	0.111455	0.291598	0	0.0442017	0.0839502	0.0818657	0.0682522	0.19558	0.711989
TCGA.C8.A8HQ.01A.11D.A36K.05	BRCA	0.0681376	0.883997	0.167472	0.513888	0	0.400843	0.278996	0	0.0641339	0.16463	0	0.017821	0.0444767	0.00864882	0.0204506	0.250497	0.711427
TCGA.GM.A2DA.01A.11D.A18O.05	BRCA	0.118298	0.66214	0.193516	0.410713	0	0.0606746	0.395574	0	0.107747	0.102609	0	0.141018	0.161519	0	0.0308581	0.247125	0.695698
TCGA.D8.A1J9.01A.11D.A13K.05	BRCA	0.108608	0.930906	0.206275	0.431487	0.525491	0.278891	0	0	0.0553926	0.0757271	0	0.0238696	0.0406281	0	0	0.395027	0.733302
TCGA.A2.A3Y0.01A.11D.A23D.05	BRCA	0.0553544	0.945195	0.168221	0.540724	0.603918	0	0.0532601	0	0.0379218	0.0582971	0	0.125519	0.0978912	0	0.0231928	0.124375	0.658008
TCGA.OL.A66O.01A.11D.A31V.05	BRCA	0.134095	0.611663	0.210373	0.310002	0.199231	0.050629	0.0712175	0	0.191511	0.392645	0	0	0	0.0947671	0	0.392913	0.863069
TCGA.D8.A1XY.01A.11D.A14N.05	BRCA	0.0832367	0.906215	0.233014	0.437474	0.101326	0.809934	0	0	0.0311397	0.0491764	0	0	0	0.00842406	0	0.540616	0.788907
TCGA.AR.A2LJ.01A.12D.A19Z.05	BRCA	0.098938	0.747893	0.163243	0.588457	0	0.399426	0.412915	0	0.0277507	0.0153199	0	0.0712119	0.0733765	0	0	0.173541	0.647608
TCGA.BH.A42V.01A.11D.A244.05	BRCA	0.0899994	0.936826	0.159901	0.476393	0.482357	0.144303	0	0	0.0409917	0.145225	0	0.0144865	0.150731	0	0.0219058	0.123339	0.659534
TCGA.E2.A15J.01A.11D.A12R.05	BRCA	0.167976	0.892811	0.22799	0.345193	0.487413	0.150512	0	0	0.0956361	0.171172	0	0.0210602	0	0.0553521	0.0188542	0.358942	0.913113
TCGA.BH.A1FB.11A.33D.A13T.05	BRCA	0.100603	0.72793	0.181627	0.533907	0	0.53569	0.29457	0	0.036496	0.0662985	0	0.0274688	0.0394773	0	0	0.273902	0.736243
TCGA.A7.A26H.01A.11D.A16A.05	BRCA	0.0820864	0.829168	0.194468	0.431553	0.132678	0.59705	0	0	0.0294409	0.0714229	0	0	0.169408	0	0	0.122247	0.735737
TCGA.BH.A1EN.01A.11D.A13K.05	BRCA	0.160282	0.777444	0.2188	0.358073	0.290517	0	0.364163	0	0.104779	0.171704	0	0	0.0426739	0.0261626	0	0.435598	0.840796
TCGA.A2.A1G1.01A.21D.A13K.05	BRCA	0.0977874	0.783366	0.165543	0.565319	0	0.382418	0.0808995	0	0.0447314	0.130609	0	0.161622	0.142101	0	0.0576193	0.0909264	0.612667
TCGA.BH.A1FE.06A.11D.A212.05	BRCA	0.0582486	0.954513	0.196251	0.507552	0.869185	0.00438523	0	0	0.043573	0.0691704	0	0	0.0136862	0	0	0.525885	0.632116
TCGA.AO.A12B.01A.11D.A10N.05	BRCA	0.17927	0.328905	0.24204	0.279496	0.507179	0	0	0	0.155646	0.199077	0	0.0904631	0.0476359	0	0	0.461616	0.944614
TCGA.BH.A0B6.01A.11D.A19Z.05	BRCA	0.0894686	0.93317	0.139541	0.524744	0.00202957	0.0403848	0.163028	0	0.0611191	0.0802408	0	0.170914	0.289383	0.0292275	0.163673	0.0833323	0.535517
TCGA.AR.A24T.01A.11D.A16A.05	BRCA	0.130799	0.747183	0.190607	0.539701	0	0	0.872238	0	0.0332001	0.0187089	0	0.0354011	0.0338464	0.000864783	0.00574062	0.351095	0.750674
TCGA.E9.A1RG.01A.11D.A14H.05	BRCA	0.098349	0.916338	0.245741	0.347736	0.620637	0	0.194087	0	0.0763702	0.0762084	0	0.00253934	0.0274111	0.00274718	0	0.701249	0.799318
TCGA.LL.A8F5.01A.11D.A36K.05	BRCA	0.106146	0.778466	0.162603	0.474503	0.00269256	0.0194906	0.236036	0	0.0653611	0.305713	0	0.0650631	0.0153064	0.0434063	0.246931	0.096628	0.72036
TCGA.BH.A0E0.11A.13D.A10Q.05	BRCA	0.14369	0.528567	0.177217	0.547593	0	0	0.761499	0	0.0783471	0.148592	0	0.0115623	0	0	0	0.489199	0.777759
TCGA.A1.A0SM.01A.11D.A10P.05	BRCA	0.0387237	0.971686	0.216372	0.41064	0.951823	0	0	0	0.0195817	0	0	0.02012	0.00847518	0	0	0.68479	0.887421
TCGA.EW.A6SA.01A.21D.A32T.05	BRCA	0.164462	0.459262	0.211746	0.257955	0.371185	0.0331636	0	0	0.179033	0.315487	0	0.101132	0	0	0	0.429728	0.957396
TCGA.A2.A3XZ.01A.42D.A23D.05	BRCA	0.0845392	0.8734	0.110696	0.637004	0	0.16603	0.164846	0	0.0541956	0.0854275	0	0.202099	0.120984	0	0.206417	0.0881331	0.486548
TCGA.UL.AAZ6.01A.11D.A41Q.05	BRCA	0.166511	0.364559	0.220759	0.280197	0.227182	0.0442407	0	0	0.325913	0.302427	0	0	0	0.100237	0	0.80939	0.938469
TCGA.AN.A0XP.01A.11D.A10A.05	BRCA	0.16272	0.313486	0.215673	0.332898	0.433452	0	0.0106856	0	0.225177	0.193536	0	0.136187	0	0.000961706	0	0.680942	0.923861
TCGA.AO.A12E.01A.11D.A10N.05	BRCA	0.147317	0.669726	0.175489	0.46355	0.261359	0	0.298971	0	0.116833	0.311043	0	0.00179861	0	0.00999562	0	0.361895	0.836552
TCGA.B6.A400.01A.11D.A23D.05	BRCA	0.104308	0.679914	0.169953	0.548548	0	0.306804	0.433374	0	0.0287011	0.106566	0	0.0326202	0.0686098	0	0.023325	0.124182	0.67504
TCGA.AR.A24N.01A.11D.A16A.05	BRCA	0.170225	0.632502	0.218707	0.368946	0	0.769253	0	0	0.0375269	0.0587714	0	0.0173154	0.039296	0.0262597	0.0515774	0.194218	0.867293
TCGA.LL.A5YN.01A.11D.A28C.05	BRCA	0.0834565	0.696133	0.124079	0.587462	0	0.421691	0	0	0.0488191	0.178867	0	0.0494166	0.193424	0	0.107782	0.0922002	0.502821
TCGA.A7.A5ZW.01A.12D.A29O.05	BRCA	0.117306	0.534976	0.176095	0.529444	0	0.483716	0.353512	0	0.0400204	0.0751984	0	0.0109379	0.0366157	0	0	0.326027	0.730078
TCGA.OL.A5RU.01A.11D.A28C.05	BRCA	0.102581	0.860413	0.135296	0.49622	0.0027402	0	0.209228	0	0.079629	0.100014	0	0.205406	0.179141	0	0.223841	0.112407	0.645905
TCGA.D8.A1JH.01A.11D.A13K.05	BRCA	0.089113	0.769033	0.199811	0.360917	0	0.585757	0.124506	0	0.0725371	0.153177	0	0.00240471	0.052125	0.00949361	0	0.333964	0.773823
TCGA.C8.A274.01A.11D.A16G.05	BRCA	0.142841	0.728842	0.225081	0.386874	0	0.610506	0.051425	0	0.122342	0.118473	0	0.0247548	0.0378236	0.0346758	0	0.567113	0.850493
TCGA.BH.A0BT.11A.21D.A12R.05	BRCA	0.139559	0.653682	0.176049	0.485317	0.0429267	0.559658	0	0.00367786	0.140127	0.220746	0	0	0	0.0328639	0	0.567031	0.826658
TCGA.BH.A1F2.01A.31D.A13K.05	BRCA	0.129555	0.675353	0.200889	0.521526	0	0.319657	0.432422	0	0.0817246	0.149864	0	0.0163312	0	0	0	0.491737	0.792494
TCGA.AC.A8OS.01A.12D.A41Q.05	BRCA	0.138879	0.786822	0.167333	0.465339	0.121987	0	0.308008	0	0.0510426	0.19049	0	0.0781354	0.198383	0	0.0519539	0.0983551	0.710891
TCGA.C8.A27A.01A.11D.A16A.05	BRCA	0.152221	0.540913	0.224107	0.310147	0	0.55532	0	0	0.0991377	0.312139	0	0	0.0334036	0	0	0.286905	0.891541
TCGA.A2.A3XT.01A.11D.A230.05	BRCA	0.10351	0.87425	0.166074	0.528945	0.378125	0	0.184172	0	0.0862928	0.172293	0	0.0675648	0.10873	0	0.00282304	0.245561	0.729258
TCGA.D8.A27M.01A.11D.A16G.05	BRCA	0.0896469	0.674789	0.1242	0.643135	0	0.429355	0.118514	0	0.0119574	0.072429	0	0.0901671	0.150578	0	0.126998	0.0271652	0.529795
TCGA.BH.A18V.06A.11D.A212.05	BRCA	0.0972482	0.917886	0.133001	0.586839	0.219128	0.0331978	0.0388322	0	0.0335057	0.418039	0	0.146892	0	0.0404722	0.0699332	0.0496133	0.594791
TCGA.A7.A4SE.01A.11D.A268.05	BRCA	0.125548	0.758421	0.172399	0.464332	0.292426	0	0.194777	0	0.146857	0.281788	0	0	0.0661947	0.0117553	0.006202	0.401313	0.807837
TCGA.B6.A0WZ.01A.11D.A10A.05	BRCA	0.101734	0.789292	0.208045	0.394893	0.623641	0.0645698	0.0257057	0	0.144483	0.119901	0	0.0133634	0	0.00833582	0	1.02036	0.855951
TCGA.E2.A15K.06A.11D.A12R.05	BRCA	0.154499	0.26664	0.338193	0.204627	0.179372	0.123199	0	0	0.128956	0.489977	0	0	0	0.0784955	0	0.226847	0.841813
TCGA.BH.A8FZ.01A.11D.A357.05	BRCA	0.10509	0.881251	0.133937	0.600519	0	0	0.541744	0	0.0872548	0.190949	0	0.0180128	0.0958077	0.00608519	0.0601471	0.235187	0.653013
TCGA.AO.A0JE.01A.11D.A10P.05	BRCA	0.0984577	0.811535	0.145187	0.554629	0	0.449259	0.118386	0	0.0460957	0.151038	0	0.112917	0.0387479	0.0363471	0.04721	0.119339	0.641953
TCGA.E9.A244.01A.11D.A16A.05	BRCA	0.124072	0.782209	0.18365	0.494472	0.1676	0	0.303572	0	0.113396	0.178735	0	0	0.168858	0.00778547	0.060055	0.272958	0.80931
TCGA.EW.A1IY.01A.11D.A13K.05	BRCA	0.118064	0.857757	0.145119	0.514259	0	0.220795	0.0947494	0	0.0537937	0.246007	0	0.133482	0.173404	0.0235621	0.0542064	0.0852973	0.669582
TCGA.EW.A2FS.01A.11D.A17F.05	BRCA	0.120409	0.78111	0.153702	0.483844	0	0.570276	0	0	0.0295277	0.0781819	0	0.111927	0.0581805	0.0162386	0.135668	0.073783	0.72156
TCGA.BH.A202.01A.11D.A14N.05	BRCA	0.110821	0.901257	0.170917	0.448121	0.214256	0	0.215435	0	0.0708973	0.161385	0	0.0980619	0.209902	0.00693986	0.0231231	0.141962	0.709429
TCGA.OL.A5D8.01A.11D.A27Y.05	BRCA	0.159672	0.75197	0.204522	0.38159	0.261791	0	0.24959	0	0.104208	0.0903538	0	0.159986	0.119204	0	0.0148676	0.271084	0.853887
TCGA.BH.A1FH.01A.12D.A13K.05	BRCA	0.139203	0.723943	0.175182	0.420277	0.131788	0.0655343	0.209923	0	0.116356	0.257168	0	0.0210191	0.161424	0	0.0367887	0.244239	0.844352
TCGA.D8.A1Y3.01A.11D.A161.05	BRCA	0.152865	0.825776	0.197054	0.318351	0	0.314494	0.1421	0	0.148882	0.246202	0	0	0.0160461	0.121482	0.0107945	0.37737	0.841103
TCGA.AO.A124.01A.11D.A10N.05	BRCA	0.0719418	0.950636	0.265709	0.379151	0.794874	0	0	0	0.0688087	0	0	0.0726143	0.0637029	0	0	0.504769	0.857659
TCGA.E2.A1L7.11A.33D.A145.05	BRCA	0.0843486	0.785416	0.150372	0.60572	0	0.309513	0.435894	0	0.0191938	0.0889892	0	0.0392119	0.105385	0	0.00181324	0.0815373	0.639524
TCGA.A2.A3XY.01A.11D.A23D.05	BRCA	0.0881106	0.806565	0.130684	0.622502	0	0	0.481473	0	0.04883	0.235051	0	0.0738302	0.086422	0.00285392	0.07154	0.103961	0.566851
TCGA.E2.A1IO.11A.21D.A145.05	BRCA	0.111785	0.746039	0.150031	0.641681	0	0	0.591738	0	0.0264097	0.202662	0	0.0263395	0.117661	0	0.0351888	0.0691622	0.635618
TCGA.AR.A24Q.01A.12D.A16A.05	BRCA	0.111185	0.811911	0.158171	0.467907	0	0	0.358724	0	0.0850302	0.19258	0	0.0498786	0.222967	0	0.0908196	0.152864	0.686219
TCGA.BH.A0BF.11A.31D.A12R.05	BRCA	0.124839	0.637829	0.165282	0.537949	0	0.655481	0	0	0.100893	0.216543	0	0	0	0.018897	0.00818532	0.414133	0.797225
TCGA.V7.A7HQ.01A.11D.A33F.05	BRCA	0.138405	0.660269	0.21568	0.40184	0	0.696433	0.156285	0	0.0509246	0.007334	0	0.0695683	0.0183686	0	0.00108593	0.5285	0.840134
TCGA.BH.A0DI.01A.21D.A12R.05	BRCA	0.108399	0.797968	0.137508	0.595505	0	0	0.467068	0	0.0744272	0.272661	0	0.0435747	0.0571873	0.0379933	0.0470886	0.162326	0.664496
TCGA.EW.A1PG.01A.11D.A145.05	BRCA	0.1173	0.737418	0.149109	0.588124	0	0.67056	0	0	0.0561396	0.160585	0	0.0256207	0.0851435	0	0.00195083	0.205414	0.677758
TCGA.E2.A1II.01A.11D.A145.05	BRCA	0.0625025	0.942136	0.124576	0.650647	0	0.328393	0	0	0.0281938	0.0989095	0	0.216839	0.251973	0	0.0756917	0.0438191	0.49078
TCGA.E2.A1LS.01A.12D.A161.05	BRCA	0.178827	0.439346	0.230979	0.226434	0	0.229097	0.0123116	0.0298725	0.250474	0.33471	0	0.143535	0	0	0	0.586197	0.943792
TCGA.BH.A0H9.01A.11D.A10P.05	BRCA	0.131229	0.581463	0.24149	0.383443	0	0.683156	0.0532666	0	0.0271853	0.145879	0	0.0319126	0.058601	0	0	0.115001	0.796497
TCGA.BH.A0BV.11A.31D.A10Q.05	BRCA	0.140256	0.599578	0.176163	0.42563	0	0.402858	0	0	0.148971	0.448171	0	0	0	0	0	0.332399	0.844558
TCGA.AQ.A1H3.01A.31D.A13K.05	BRCA	0.128878	0.763536	0.166078	0.516485	0	0	0.636179	0	0.0372952	0.103353	0	0.0340465	0.159506	0	0.0296198	0.114218	0.724011
TCGA.E9.A3HO.01A.11D.A212.05	BRCA	0.137743	0.70115	0.219449	0.320847	0.104174	0.0381274	0.148705	0	0.191731	0.150984	0	0.0775693	0.271786	0	0.0169241	0.370663	0.831728
TCGA.AN.A0XN.01A.21D.A10A.05	BRCA	0.13025	0.81889	0.177921	0.435918	0.370523	0	0.217566	0	0.0857212	0.180661	0	0.0314808	0	0.114048	0	0.262795	0.812346
TCGA.C8.A278.01A.11D.A16A.05	BRCA	0.0703284	0.82075	0.127972	0.599223	0	0.359735	0.183002	0	0.040715	0.125874	0	0.0556403	0.0763612	0.022564	0.136108	0.0977439	0.527636
TCGA.E2.A1B5.01A.21D.A12R.05	BRCA	0.0740795	0.918544	0.101086	0.684526	0.0226549	0.108376	0.0178148	0	0.0444038	0.490965	0	0.0558635	0.0885474	0.0118437	0.159531	0.0550403	0.444219
TCGA.A2.A0EP.01A.52D.A230.05	BRCA	0.0492312	0.978963	0.0882703	0.791	0.0171065	0	0.370634	0	0.0696769	0.16263	0	0.147307	0.129363	0.00979221	0.0934903	0.128417	0.383087
TCGA.A7.A3J0.01A.11D.A212.05	BRCA	0.187026	0.525163	0.255041	0.366074	0	0.795495	0	0	0.056276	0.12244	0	0	0	0.0257888	0	0.379657	0.870114
TCGA.E2.A56Z.01A.12D.A29O.05	BRCA	0.145175	0.612013	0.22121	0.32479	0.165528	0.262127	0	0	0.0980128	0.455355	0	0	0	0	0.0189779	0.206633	0.881975
TCGA.BH.A0E1.11A.13D.A10Q.05	BRCA	0.154453	0.541855	0.180025	0.497324	0.295378	0.464465	0	0	0.0925244	0.0877548	0	0.0293332	0	0.0193819	0.0111624	0.626722	0.846095
TCGA.E2.A1LE.01A.12D.A19Z.05	BRCA	0.10876	0.708831	0.154368	0.555194	0	0.293822	0.332225	0	0.0290313	0.112339	0	0.0529582	0.15426	0	0.0253643	0.084168	0.678795
TCGA.BH.A0HN.01A.11D.A10P.05	BRCA	0.172702	0.642129	0.242334	0.227173	0.454978	0	0	0	0.0993038	0.246688	0	0.0457415	0	0.153288	0	0.222795	0.909648
TCGA.MS.A51U.01A.31D.A268.05	BRCA	0.125438	0.540479	0.175397	0.486589	0	0.782858	0	0	0.0481608	0.105613	0	0.00340982	0.052513	0	0.0074451	0.285008	0.772891
TCGA.E2.A109.01A.11D.A10N.05	BRCA	0.141239	0.654747	0.230724	0.329841	0	0.843257	0	0	0.0469829	0.0705058	0	0.0392545	0	0	0	0.42805	0.856656
TCGA.A7.A0D9.01A.31D.A10P.05	BRCA	0.16407	0.287229	0.211633	0.341596	0.112297	0	0.293544	0	0.209385	0.337154	0	0.00309501	0	0.0440762	0.000448479	0.544177	0.905571
TCGA.A2.A3XV.01A.21D.A23D.05	BRCA	0.148094	0.737832	0.191703	0.339273	0.386662	0	0.100325	0	0.146207	0.211413	0	0.0986713	0.0567216	0	0	0.398596	0.848121
TCGA.E9.A1N4.01A.11D.A14N.05	BRCA	0.109326	0.62432	0.185697	0.517344	0	0.322283	0.319351	0	0.050503	0.0833685	0	0.0430369	0.114153	0.0180188	0.049286	0.164043	0.720081
TCGA.B6.A0X7.01A.11D.A10N.05	BRCA	0.154016	0.635531	0.197694	0.427322	0	0.690809	0	0	0.104374	0.10959	0	0.0900134	0	0.00521379	0	0.509597	0.797372
TCGA.E2.A1IO.01A.11D.A145.05	BRCA	0.122989	0.49511	0.173885	0.498379	0	0.753069	0	0	0.0375116	0.0710751	0	0.0212493	0.105896	0	0.0111987	0.179122	0.757467
TCGA.BH.A5J0.01A.11D.A27Y.05	BRCA	0.12798	0.66043	0.216752	0.402936	0	0.796098	0	0	0.0315826	0.0725006	0	0.0467706	0.0530484	0	0	0.183279	0.794588
TCGA.XX.A899.01A.11D.A36K.05	BRCA	0.0909403	0.746399	0.133857	0.573998	0	0.326939	0.271905	0	0.0483281	0.173006	0	0.0182179	0.0885854	0.00403739	0.0689815	0.136973	0.613881
TCGA.E9.A1NC.01A.12D.A161.05	BRCA	0.0591311	0.887837	0.131064	0.619788	0.15261	0	0.317861	0	0	0.129188	0	0.104724	0.199448	0	0.096169	0	0.523632
TCGA.B6.A0WT.01A.11D.A10A.05	BRCA	0.141787	0.69954	0.196741	0.35255	0	0.479664	0.0390133	0	0.13127	0.150606	0	0.112153	0.0499244	0	0.0373697	0.374999	0.814559
TCGA.C8.A1HG.01A.11D.A138.05	BRCA	0.109707	0.602825	0.17321	0.451963	0	0	0.306612	0	0.0872795	0.340497	0	0.0115069	0.164847	0	0.0892568	0.144	0.671724
TCGA.BH.A0B9.01A.11D.A10P.05	BRCA	0.117125	0.727765	0.165228	0.507017	0	0	0.52179	0	0.0389737	0.0783195	0	0.131899	0.175097	0	0.0539206	0.0887306	0.716177
TCGA.E9.A22B.01A.11D.A161.05	BRCA	0.142475	0.862944	0.190992	0.209645	0.139306	0	0.151218	0	0.165895	0.328772	0	0	0.103523	0.0764502	0.0348372	0.305188	0.878818
TCGA.BH.A0C3.01A.21D.A12R.05	BRCA	0.113921	0.728698	0.160607	0.528334	0	0.641103	0	0	0.0500636	0.225493	0	0.00777772	0.0755622	0	0	0.162106	0.704328
TCGA.D8.A27K.01A.11D.A16G.05	BRCA	0.153824	0.575461	0.184625	0.461557	0	0.770043	0	0	0.0336235	0.0366626	0	0.054609	0.0556153	0.00990826	0.0395385	0.171257	0.765053
TCGA.GM.A2DO.01A.11D.A18O.05	BRCA	0.0477472	0.958028	0.0944184	0.750728	0.0254996	0	0.148764	0	0.0281258	0.089438	0	0.289791	0.208823	0	0.209559	0.0352626	0.330776
TCGA.E9.A1N6.11A.32D.A145.05	BRCA	0.106758	0.805412	0.147275	0.611974	0	0.0125198	0.566374	0	0.0512707	0.104283	0	0.0725532	0.144303	0	0.0486959	0.138631	0.637934
TCGA.A2.A0SU.01A.11D.A10P.05	BRCA	0.113872	0.717693	0.187298	0.372363	0	0	0.299632	0	0.0971987	0.598626	0	0	0.00323139	0.001311	0	0.161147	0.799432
TCGA.BH.A0H9.11A.22D.A093.05	BRCA	0.108799	0.735513	0.175413	0.574746	0.190151	0	0.499682	0	0.114605	0.184792	0	0	0	0.0107702	0	0.58603	0.769582
TCGA.D8.A1XQ.01A.11D.A14N.05	BRCA	0.111232	0.826763	0.164835	0.441035	0.0863947	0	0.323849	0	0.0298413	0.250072	0	0.104412	0.0553658	0.0520262	0.0980397	0.0532961	0.711986
TCGA.A7.A0CH.11A.32D.A10Q.05	BRCA	0.0734548	0.906503	0.164694	0.535488	0.467149	0.284698	0	0	0.0658678	0.125397	0	0	0.0427753	0	0.0141134	0.361344	0.734743
TCGA.AR.A2LE.01A.11D.A17Z.05	BRCA	0.162383	0.722675	0.212256	0.326124	0.361441	0	0.149307	0	0.08424	0.172717	0	0.0691217	0.161326	0	0.00184742	0.207994	0.88302
TCGA.E9.A226.01A.21D.A161.05	BRCA	0.163723	0.648132	0.202809	0.39861	0	0.784616	0	0	0.033387	0.143594	0	0	0	0.0384024	0	0.183449	0.854831
TCGA.A1.A0SH.01A.11D.A10P.05	BRCA	0.052436	0.935724	0.176699	0.581506	0	0.277846	0.6047	0	0.0441849	0.0533506	0	0.0197858	0	0.000132756	0	0.603049	0.677114
TCGA.EW.A1IZ.01A.11D.A13K.05	BRCA	0.0650658	0.913971	0.0990142	0.714518	0.00535905	0.0942406	0.10926	0	0.0243706	0.191241	0	0.165928	0.17058	0.0676878	0.171332	0.0317835	0.369683
TCGA.BH.A1F0.11B.23D.A138.05	BRCA	0.085192	0.882132	0.160449	0.63852	0	0	0.812585	0	0.0474585	0.0953423	0	0	0.0123795	0.0131141	0.0191202	0.339095	0.622657
TCGA.E9.A1R7.11A.42D.A14N.05	BRCA	0.0451931	0.956593	0.162543	0.646881	0.404139	0	0.461783	0	0.0248766	0.021308	0	0.0316245	0.0562682	0	0	0.227806	0.645361
TCGA.A8.A075.01A.11D.A10P.05	BRCA	0.0870378	0.716533	0.197508	0.478227	0	0.433721	0.0185441	0	0.0533832	0.451406	0	0	0	0.0347481	0.00819752	0.107986	0.700264
TCGA.BH.A1FB.01A.11D.A13K.05	BRCA	0.0958084	0.886783	0.135052	0.533218	0.0813891	0.121234	0.0902111	0	0.115029	0.307471	0	0.0329862	0.17382	0	0.0778597	0.194261	0.61248
TCGA.E2.A572.01A.13D.A31V.05	BRCA	0.153183	0.595015	0.193039	0.411745	0.190284	0	0.372433	0	0.109501	0.202196	0	0.0587706	0.00670597	0.0299569	0.0301519	0.334066	0.872102
TCGA.AN.A0XV.01A.11D.A10A.05	BRCA	0.151167	0.686348	0.192217	0.299543	0.0475545	0	0.252807	0	0.117712	0.271176	0	0.123284	0.0950359	0.0212107	0.0712205	0.20228	0.873271
TCGA.BH.A0DK.01A.21D.A10P.05	BRCA	0.0861044	0.854727	0.150281	0.476951	0.425599	0.00227402	0.126925	0	0.0558481	0.120706	0	0.121197	0.0953541	0.0120722	0.0400242	0.143438	0.689213
TCGA.E9.A1RF.11A.32D.A161.05	BRCA	0.105434	0.812616	0.189139	0.56505	0	0.338838	0.547121	0	0.0303978	0.0571654	0	0	0	0.026478	0	0.363422	0.705397
TCGA.E2.A1IU.01A.11D.A14H.05	BRCA	0.14079	0.558067	0.196377	0.396172	0	0.73884	0	0	0.00180721	0.154695	0	0	0.0612092	0.0101824	0.0332659	0.00696817	0.818761
TCGA.BH.A1FC.11A.32D.A13T.05	BRCA	0.0634746	0.9384	0.140914	0.657386	0	0.132323	0.531964	0	0.0648696	0.109069	0	0.0614939	0.0682578	0	0.0320229	0.23951	0.569528
TCGA.AR.A0U2.01A.11D.A10A.05	BRCA	0.107383	0.696734	0.22466	0.401555	0	0.779761	0	0	0.0377919	0.126071	0	0.0371548	0	0.0192208	0	0.207139	0.757314
TCGA.A2.A3XS.01A.11D.A230.05	BRCA	0.142652	0.623803	0.158082	0.526575	0	0	0.463362	0	0.0842809	0.135091	0	0.106289	0.125156	0	0.085821	0.186315	0.746436
TCGA.AR.A252.01A.11D.A16A.05	BRCA	0.0701426	0.873445	0.107213	0.674009	0.00241075	0.208892	0.00907516	0	0.0185294	0.251221	0	0.110899	0.33737	0	0.0616014	0.0243458	0.376368
TCGA.C8.A8HP.01A.11D.A36K.05	BRCA	0.0688646	0.829266	0.112375	0.675019	0	0.359141	0.131317	0	0.0450588	0.173433	0	0.0810437	0.0743509	0.0208753	0.114781	0.0970083	0.474369
TCGA.S3.AA17.01A.11D.A41Q.05	BRCA	0.0837594	0.881735	0.140921	0.529172	0	0.420397	0	0	0.0495271	0.0897429	0	0.226534	0.12421	0	0.089589	0.0934338	0.636507
TCGA.BH.A204.11A.53D.A161.05	BRCA	0.121237	0.879881	0.189737	0.506858	0	0.747679	0	0	0.0635635	0.149701	0	0	0	0.0319001	0.00715635	0.336747	0.785569
TCGA.AC.A3W7.01A.11D.A22B.05	BRCA	0.12872	0.852418	0.20149	0.377908	0.400056	0.17849	0	0	0.125742	0.0640807	0	0.116278	0.106922	0	0.00843107	0.425217	0.839477
TCGA.A7.A4SC.01A.12D.A268.05	BRCA	0.111504	0.764902	0.151743	0.537887	0	0	0.607178	0	0.0851164	0.131576	0	0.0169528	0.106274	0.00630703	0.0465953	0.276617	0.772177
TCGA.D8.A27W.01A.11D.A16G.05	BRCA	0.132047	0.784035	0.160996	0.387363	0	0	0.327923	0	0.0875453	0.229921	0	0.0470232	0.18292	0	0.124667	0.14977	0.745111
TCGA.A2.A25E.01A.11D.A16A.05	BRCA	0.157466	0.781744	0.190665	0.300579	0.290406	0.138845	0	0	0.114784	0.180613	0	0.0831851	0.0527098	0.044365	0.0950928	0.251738	0.852853
TCGA.A2.A25F.01A.11D.A16A.05	BRCA	0.0383861	0.973453	0.0780954	0.84966	0.0974424	0	0.238671	0	0.00737391	0.104605	0	0.295006	0.163863	0	0.0930391	0.0112319	0.322995
TCGA.E9.A1NI.01A.11D.A14H.05	BRCA	0.127565	0.871195	0.213143	0.434438	0	0.290483	0.490278	0	0.0801372	0.0784117	0	0	0.0389945	0.0138478	0.00784711	0.576108	0.818013
TCGA.BH.A0DQ.11A.12D.A10Q.05	BRCA	0.141815	0.560583	0.172459	0.487404	0	0.615242	0	0	0.132853	0.215749	0	0.0167384	0	0.0194172	0	0.527395	0.816389
TCGA.BH.A0AU.11A.11D.A12R.05	BRCA	0.14406	0.698607	0.173258	0.479302	0	0.553727	0	0	0.104605	0.220964	0	0	0.120704	0	0	0.30616	0.816217
TCGA.OL.A66J.01A.11D.A29O.05	BRCA	0.13582	0.654089	0.209865	0.423491	0	0	0.662999	0	0.0869769	0.170787	0	0.000206755	0.048887	0.00214587	0.027998	0.347873	0.763506
TCGA.D8.A27R.01A.11D.A16G.05	BRCA	0.060728	0.893415	0.154148	0.508317	0	0.380895	0.240105	0	0.0710485	0.111271	0	0.0662001	0.0502542	0.0367598	0.0434659	0.230713	0.650542
TCGA.BH.AB28.01A.31D.A41Q.05	BRCA	0.124056	0.729447	0.169574	0.358516	0.0600703	0	0.298998	0	0.200336	0.335273	0	0	0.0345153	0	0.070808	0.454692	0.830256
TCGA.E2.A573.01A.11D.A29O.05	BRCA	0.0407071	0.966578	0.133282	0.609733	0.472455	0	0.133088	0	0.040683	0.071293	0	0.110478	0.116635	0	0.0553677	0.114997	0.583731
TCGA.AR.A0TU.01A.31D.A10A.05	BRCA	0.12294	0.893784	0.173039	0.435565	0.199241	0.0557067	0.0945959	0	0.106503	0.227412	0	0.129317	0.144316	0.0340472	0.00886111	0.195795	0.793733
TCGA.A2.A0YC.01A.11D.A10A.05	BRCA	0.129367	0.856846	0.193101	0.438165	0	0.668458	0	0	0.091307	0.11189	0	0.0425463	0.0697412	0.00678871	0.00926836	0.380074	0.817672
TCGA.AR.A0U3.01A.11D.A10A.05	BRCA	0.16449	0.666784	0.227879	0.234833	0.131651	0.0370227	0.050467	0	0.246414	0.433506	0	0	0.0984995	0	0.00243916	0.461066	0.933474
TCGA.BH.A0E1.01A.11D.A10P.05	BRCA	0.147294	0.695719	0.212256	0.359224	0	0.0780869	0.32986	0	0.163695	0.341707	0	0.0284814	0	0.0326855	0.0254843	0.382144	0.875989
TCGA.A2.A0YI.01A.31D.A10N.05	BRCA	0.0438466	0.95054	0.175035	0.483601	0.71366	0	0.0878774	0	0.039092	0	0	0.0954138	0.0639568	0	0	0.24529	0.681741
TCGA.E9.A1ND.11A.43D.A145.05	BRCA	0.0775783	0.960697	0.143102	0.675927	0	0.162182	0.47275	0	0.0632829	0.101799	0	0.0707213	0.0995829	0	0.0296816	0.209695	0.5661
TCGA.D8.A1X5.01A.11D.A14H.05	BRCA	0.131228	0.747302	0.203285	0.371571	0	0.0469195	0.499679	0	0.0776487	0.168554	0	0.0367486	0	0.104857	0.0655935	0.206648	0.818483
TCGA.BH.A42U.01A.12D.A244.05	BRCA	0.0773577	0.890678	0.130556	0.626046	0	0	0.562426	0	0.041218	0.124774	0	0.0514859	0.133301	0	0.0867947	0.103992	0.559982
TCGA.BH.A1F8.01A.11D.A13K.05	BRCA	0.137508	0.779511	0.206475	0.351783	0.00849536	0	0.409373	0	0.0679175	0.19521	0	0.191716	0.120855	0	0.00643228	0.13208	0.818132
TCGA.BH.A209.01A.11D.A161.05	BRCA	0.114373	0.775231	0.138302	0.483109	0	0.202415	0.173634	0	0.0688942	0.135578	0	0.0851052	0.149203	0.0512237	0.133947	0.124121	0.574564
TCGA.E9.A227.01A.11D.A161.05	BRCA	0.094594	0.894439	0.170426	0.430029	0.21847	0	0.217244	0	0.092797	0.108056	0	0.100198	0.214079	0	0.0491552	0.196817	0.732909
TCGA.D8.A1XL.01A.11D.A14N.05	BRCA	0.115794	0.88117	0.180381	0.337475	0	0.00982504	0.257053	0	0.0601063	0.197174	0	0.0765073	0.29178	0.00454844	0.103007	0.0893089	0.726762
TCGA.AN.A0XU.01A.11D.A10A.05	BRCA	0.137117	0.730287	0.178171	0.418926	0.0296088	0.0378706	0.274181	0	0.107635	0.286368	0	0.0662978	0.0339736	0.104356	0.0597096	0.195449	0.822435
TCGA.C8.A1HF.01A.11D.A138.05	BRCA	0.122715	0.81877	0.174255	0.485705	0.0160649	0	0.399158	0	0.083701	0.248534	0	0.0457757	0.16151	0	0.0452568	0.167043	0.673478
TCGA.A7.A13F.11A.42D.A12R.05	BRCA	0.106521	0.876857	0.165301	0.605988	0	0.472729	0.330554	0	0.0528309	0.111884	0	0.00273621	0.00238706	0.0192467	0.00763167	0.367172	0.692281
TCGA.BH.A1EN.11A.23D.A13T.05	BRCA	0.0499545	0.968307	0.165711	0.614064	0.345522	0	0.529484	0	0.0218302	0.00916025	0	0.0426421	0.0498642	0	0.00149718	0.211607	0.68103
TCGA.OL.A5RV.01A.12D.A28C.05	BRCA	0.0782733	0.92545	0.173075	0.484488	0	0.684342	0	0	0.0721519	0.130326	0	0	0.0898367	0	0.0233434	0.296304	0.728272
TCGA.EW.A1IX.01A.12D.A145.05	BRCA	0.101324	0.864511	0.172159	0.477655	0	0.632039	0	0	0.0786046	0.077815	0	0.11342	0.0624556	0	0.0356653	0.271653	0.730644
TCGA.OL.A97C.01A.32D.A41Q.05	BRCA	0.0927589	0.753498	0.196768	0.537564	0	0	0.791993	0	0.0655779	0.0743744	0	0.0012388	0.0329895	0.0228292	0.0109971	0.460425	0.744871
TCGA.EW.A1P6.01A.11D.A145.05	BRCA	0.1402	0.581892	0.205619	0.419749	0	0.409756	0.196301	0	0.108285	0.0218798	0	0.155034	0.0696274	0	0.0391173	0.37907	0.836245
TCGA.A2.A0YG.01A.21D.A10A.05	BRCA	0.167781	0.530399	0.195502	0.36282	0.231361	0	0.264732	0	0.102661	0.231201	0	0.122797	0	0.0472476	0	0.255857	0.837356
TCGA.AR.A1AJ.01A.21D.A12R.05	BRCA	0.0663487	0.8626	0.104843	0.718889	0	0.351462	0.0477678	0	0.0411497	0.235759	0	0.129953	0.0888094	0.0238202	0.081278	0.0735315	0.413218
TCGA.3C.AALK.01A.11D.A41Q.05	BRCA	0.0977492	0.81471	0.173444	0.429238	0	0.559975	0	0	0.140848	0.24158	0	0	0.0185542	0.0239614	0.0150817	0.470786	0.78746
TCGA.BH.A1EY.11B.21D.A13T.05	BRCA	0.081907	0.939391	0.157566	0.614985	0	0.461765	0.284768	0	0.0725006	0.0705645	0	0.0594072	0.050994	0	0	0.400632	0.642322
TCGA.BH.A6R8.01A.21D.A33F.05	BRCA	0.1223	0.825609	0.201395	0.379623	0.243351	0	0.169821	0	0.152905	0.206108	0	0.0469569	0	0.145865	0.034994	0.352378	0.799106
TCGA.E2.A2P5.01A.11D.A19Z.05	BRCA	0.129734	0.594167	0.199392	0.4023	0	0.750322	0	0	0.0311772	0.0905567	0	0.070326	0.0576182	0	0	0.142687	0.787233
TCGA.D8.A1J8.01A.11D.A13K.05	BRCA	0.105145	0.924513	0.181685	0.393515	0.109036	0.132461	0.131726	0	0.0939223	0.0779472	0	0.165553	0.239565	0.014441	0.0353492	0.176262	0.730591
TCGA.E9.A1R5.01A.11D.A14N.05	BRCA	0.130875	0.758785	0.205865	0.386855	0.448914	0	0.0959573	0	0.16166	0.184512	0	0.0645559	0.0397088	0	0.00469139	0.550862	0.848466
TCGA.BH.A1EO.11A.31D.A138.05	BRCA	0.0712815	0.863579	0.177213	0.648882	0	0.9626	0	0	0.006549	0.00899119	0	0.00962996	0.0122297	0	0	0.212279	0.596474
TCGA.E9.A245.01A.22D.A16G.05	BRCA	0.168295	0.628988	0.224798	0.377646	0	0.806864	0	0	0.0307457	0.0719643	0	0.0249107	0.0547441	0	0.0107711	0.189332	0.881533
TCGA.GI.A2C8.01A.11D.A16G.05	BRCA	0.0868309	0.911285	0.174019	0.518943	0.330956	0	0.444005	0	0.0412431	0.155103	0	0	0.00899222	0.0197008	0	0.224396	0.739567
TCGA.E9.A1NE.01A.21D.A14N.05	BRCA	0.0668832	0.952083	0.117248	0.631946	0	0.148674	0.114354	0	0.0676349	0.13738	0	0.118444	0.337117	0	0.0763946	0.101048	0.428377
TCGA.E2.A105.01A.11D.A10N.05	BRCA	0.162194	0.440268	0.23083	0.336784	0.129131	0	0.224443	0	0.235095	0.338111	0	0.0732199	0	0	0	0.571548	0.909447
TCGA.EW.A1P3.01A.11D.A145.05	BRCA	0.133551	0.636384	0.196798	0.453577	0	0.683958	0.121342	0	0.0332026	0.0324989	0	0.0751469	0.0344454	0	0.0194064	0.205592	0.801955
TCGA.E9.A54Y.01A.11D.A268.05	BRCA	0.129266	0.53171	0.211754	0.295522	0.27352	0.0243033	0	0	0.157533	0.409206	0	0	0	0.0879992	0.0474393	0.289239	0.832061
TCGA.E9.A1RC.11A.33D.A161.05	BRCA	0.114824	0.935423	0.17542	0.485356	0.377506	0	0.22182	0.00388138	0.0673493	0.170515	0.00383431	0	0	0.117891	0.0372035	0.216215	0.791106
TCGA.E9.A1N6.01A.11D.A145.05	BRCA	0.122361	0.750687	0.187517	0.478228	0	0.631107	0	0	0.0944596	0.116076	0	0.0957022	0.0373302	0	0.0253248	0.344198	0.777169
TCGA.A7.A6VV.01A.22D.A33F.05	BRCA	0.0981503	0.722352	0.183258	0.570519	0	0.519824	0.339965	0	0.0210366	0.0413473	0	0.016472	0.0433312	0	0.0180236	0.17652	0.687602
TCGA.A2.A1G6.01A.11D.A13K.05	BRCA	0.0743528	0.901764	0.196332	0.461638	0	0.645808	0.109511	0	0.0774802	0.115187	0	0.0209632	0.0310505	0	0	0.463397	0.792583
TCGA.D8.A1JT.01A.31D.A13K.05	BRCA	0.158731	0.68122	0.234334	0.303118	0.214567	0	0.259695	0	0.16585	0.226267	0	0.0365968	0.0658939	0	0.0311294	0.460839	0.905546
TCGA.BH.A5IZ.01A.11D.A27Y.05	BRCA	0.100399	0.844927	0.179348	0.568817	0.0665067	0	0.506934	0.0980276	0.0102821	0.026821	0	0.127789	0.141455	0	0.0221842	0.34033	0.682786
TCGA.E2.A10B.01A.11D.A10N.05	BRCA	0.13856	0.760535	0.180646	0.446359	0	0.651034	0	0	0.0821254	0.174981	0	0.0166145	0.0275424	0.0477027	0	0.30777	0.810373
TCGA.5T.A9QA.01A.11D.A41Q.05	BRCA	0.149727	0.636582	0.178961	0.338685	0.234379	0	0.190726	0	0.206451	0.302284	0	0.0303884	0	0.0170506	0.0187212	0.560332	0.883442
TCGA.C8.A1HE.01A.11D.A13K.05	BRCA	0.155724	0.683343	0.205726	0.339609	0.182714	0	0.219878	0	0.162124	0.234468	0	0.0720973	0.0991175	0	0.0296014	0.372455	0.863369
TCGA.C8.A26Z.01A.11D.A16G.05	BRCA	0.153808	0.597782	0.222793	0.323126	0	0.115224	0.337562	0	0.170415	0.315206	0	0.0321731	0	0.0294197	0	0.452272	0.881739
TCGA.AC.A62Y.01A.11D.A29O.05	BRCA	0.132218	0.748532	0.194661	0.45349	0.185991	0	0.466339	0	0.107824	0.127192	0	0.0112256	0.0983417	0.00308639	0	0.449556	0.810434
TCGA.A7.A6VX.01A.12D.A33F.05	BRCA	0.157908	0.577603	0.22416	0.36704	0	0.427759	0.278644	0	0.145632	0.0926311	0	0.0406157	0	0	0.0147175	0.98424	0.83671
TCGA.A2.A1FZ.01A.51D.A14H.05	BRCA	0.136206	0.678862	0.18031	0.487814	0	0.748884	0	0	0.0641864	0.0907755	0	0.046635	0.0248843	0.0246344	0	0.343373	0.73868
TCGA.AC.A2B8.01A.11D.A17F.05	BRCA	0.105987	0.566074	0.169176	0.53431	0	0.577868	0.0919214	0	0.144736	0.115808	0	0	0.0583464	0.0113199	0	0.780354	0.714763
TCGA.PL.A8LV.01A.21D.A41Q.05	BRCA	0.0836397	0.804654	0.173128	0.454865	0	0.374655	0.121048	0	0.0261971	0.0851026	0	0.139368	0.126448	0	0.127182	0.0547941	0.709228
TCGA.E9.A1NH.01A.11D.A14H.05	BRCA	0.158383	0.605974	0.214632	0.433033	0	0.842983	0	0	0.0406137	0.0441293	0	0.0228147	0.0377731	0.00443636	0.00724955	0.348906	0.860662
TCGA.AO.A0JG.01A.31D.A10P.05	BRCA	0.123258	0.835019	0.187098	0.272544	0.0820551	0	0.0925742	0	0.0664543	0.576316	0	0	0.151706	0	0.0308948	0.0875646	0.77793
TCGA.LL.A73Z.01A.11D.A32T.05	BRCA	0.0956834	0.715185	0.156209	0.507307	0	0.306005	0.308183	0	0.0527538	0.246479	0	0	0.0547128	0.00805163	0.0238143	0.158393	0.684472
TCGA.BH.A28O.01A.11D.A22B.05	BRCA	0.0530225	0.96331	0.178024	0.487371	0.538925	0.252615	0	0	0.0249211	0.0899297	0	0.00332527	0.0902847	0	0	0.13578	0.787276
TCGA.E2.A108.01A.13D.A10N.05	BRCA	0.0696953	0.88547	0.120888	0.628069	0.0370124	0	0.263819	0	0.0334431	0.497186	0	0	0.142297	0	0.0262427	0.0502356	0.485342
TCGA.AC.A6IX.06A.11D.A32T.05	BRCA	0.0662779	0.897467	0.127011	0.548965	0.0465043	0.121447	0.0554725	0	0.0835363	0.210373	0	0.105009	0.167932	0	0.209726	0.120536	0.59079
TCGA.BH.A0C0.11A.21D.A10Q.05	BRCA	0.117545	0.836533	0.174684	0.487368	0	0.522954	0.0446383	0	0.146349	0.221582	0	0	0.0233131	0.0169679	0.0241955	0.511605	0.818428
TCGA.PE.A5DE.01A.11D.A27Y.05	BRCA	0.0907705	0.937889	0.141494	0.523261	0.108877	0.0176035	0.119669	0	0.0301321	0.125029	0	0.216542	0.297038	0	0.0851091	0.0416352	0.576326
TCGA.A7.A426.01A.22D.A244.05	BRCA	0.0706464	0.891034	0.168701	0.524379	0.141485	0	0.603697	0	0.0271346	0.177544	0	0	0.0501391	0	0	0.119177	0.706119
TCGA.A2.A0SX.01A.12D.A10P.05	BRCA	0.113471	0.85419	0.167467	0.413327	0	0.0793981	0.117404	0	0.0496624	0.343365	0	0.0585677	0.231688	0	0.119916	0.0659059	0.717081
TCGA.BH.A1FD.11B.21D.A13T.05	BRCA	0.0748349	0.85346	0.161015	0.634745	0	0	0.826415	0	0.0350716	0.114384	0	0	0.02413	0	0	0.253199	0.637003
TCGA.EW.A1OV.01A.11D.A145.05	BRCA	0.059234	0.930042	0.135271	0.586218	0	0.23194	0.0447801	0	0.040085	0.139735	0	0.236838	0.161561	0	0.145061	0.0586729	0.502037
TCGA.E2.A1LG.01A.21D.A14N.05	BRCA	0.102886	0.628041	0.266037	0.408264	0	0.378207	0.193997	0	0.0322902	0	0	0.119889	0.195047	0	0.0805692	0.0816429	0.726834
TCGA.AR.A24M.01A.11D.A16A.05	BRCA	0.181408	0.590314	0.22704	0.4	0	0.92161	0	0	0.048609	0.00935868	0.00415112	0.00901061	0	0.00726089	0	1.6322	0.828402
TCGA.OL.A5RY.01A.21D.A28C.05	BRCA	0.0471901	0.939298	0.0830484	0.795889	0	0.0487462	0.251106	0	0.0420587	0.130008	0	0.187371	0.143336	0	0.197374	0.0639104	0.358673
TCGA.OL.A6VO.01A.12D.A33F.05	BRCA	0.123576	0.856714	0.18219	0.37645	0.152537	0.0298994	0.130931	0	0.110633	0.126405	0	0.233912	0.134949	0	0.0807331	0.192071	0.772583
TCGA.AR.A0TV.01A.21D.A10P.05	BRCA	0.126897	0.813939	0.190281	0.333801	0.198238	0	0.0645515	0	0.105269	0.533622	0	0	0	0.0720482	0.0262717	0.16658	0.80358
TCGA.BH.A0B3.11B.21D.A10Q.05	BRCA	0.133725	0.615552	0.170893	0.467517	0	0.555702	0	0	0.0731895	0.371109	0	0	0	0	0	0.197219	0.793353
TCGA.A7.A26E.01A.11D.A16A.05	BRCA	0.157401	0.543998	0.200354	0.418557	0.143447	0.525953	0	0	0.160621	0.09561	0	0.00332219	0.057703	0	0.0133432	0.944952	0.885415
TCGA.E2.A15K.01A.11D.A12R.05	BRCA	0.1283	0.794148	0.254359	0.239815	0	0.286775	0	0	0.0864135	0.222912	0	0.115942	0.143234	0.0670211	0.0777024	0.137862	0.78898
TCGA.5L.AAT1.01A.12D.A41Q.05	BRCA	0.0806059	0.77956	0.136482	0.548724	0	0.0934697	0.332811	0	0.128051	0.228325	0	0.0339432	0.108796	0.0455725	0.0290329	0.287323	0.624623
TCGA.E9.A1RA.01A.11D.A14H.05	BRCA	0.0746888	0.956117	0.144283	0.523345	0.255798	0.210507	0	0	0.0708514	0.0915318	0	0.104015	0.139712	0	0.127585	0.153078	0.655218
TCGA.AC.A2FM.01A.11D.A19Z.05	BRCA	0.162499	0.43163	0.229347	0.277933	0	0.798746	0	0	0.0424247	0.0951859	0	0	0.0535377	0	0.0101058	0.267109	0.915439
TCGA.BH.A1EV.11A.24D.A138.05	BRCA	0.0993677	0.743153	0.167786	0.611137	0	0.133678	0.699496	0	0.0411945	0.08934	0	0	0.0333397	0	0.00295137	0.327901	0.648096
TCGA.A2.A0YJ.01A.11D.A10A.05	BRCA	0.119509	0.773612	0.216522	0.429601	0.0426302	0	0.347888	0.0425529	0.110419	0.249024	0	0.0961235	0	0.0826303	0.0287329	0.33509	0.794663
TCGA.AC.A3TN.01A.11D.A22B.05	BRCA	0.15685	0.470718	0.208413	0.336992	0.408386	0.0167854	0	0	0.157339	0.312154	0	0.0134986	0.0918364	0	0	0.37687	0.887109
TCGA.E2.A1IG.01A.11D.A145.05	BRCA	0.144998	0.773845	0.221561	0.321389	0.259778	0.307499	0	0	0.100547	0.166681	0	0.0959127	0.0695815	0	0	0.302694	0.853567
TCGA.AC.A3YJ.01A.11D.A230.05	BRCA	0.13025	0.832123	0.209873	0.366206	0.509808	0.118455	0	0	0.123039	0.127698	0	0.0151355	0.105864	0	0	0.494733	0.872975
TCGA.OL.A66I.01A.21D.A29O.05	BRCA	0.0912942	0.918208	0.119607	0.668588	0	0.0112775	0.286547	0	0.0314821	0.211802	0	0.254258	0.167324	0.00385176	0.0334581	0.0469396	0.484225
TCGA.AR.A1AP.01A.11D.A12R.05	BRCA	0.131393	0.874849	0.198958	0.379941	0.395556	0	0.182164	0	0.0790197	0.112283	0	0.104217	0.111941	0	0.0148189	0.230204	0.773255
TCGA.B6.A1KF.01A.11D.A13K.05	BRCA	0.155748	0.369587	0.223092	0.376459	0.274304	0	0.20911	0	0.214959	0.248773	0	0.0260923	0.0267609	0	0	0.712667	0.911009
TCGA.XX.A89A.01A.11D.A36K.05	BRCA	0.10416	0.752571	0.160105	0.540397	0	0	0.488018	0	0.0598463	0.35916	0	0	0.0606273	0.020279	0.0120696	0.132364	0.641829
TCGA.A7.A26J.01A.11D.A27B.05	BRCA	0.15462	0.427626	0.191978	0.353616	0.3157	0.0324697	0.0950798	0	0.19913	0.132728	0	0.00770322	0.217189	0	0	0.556819	0.894737
TCGA.BH.A0H3.01A.11D.A12R.05	BRCA	0.105216	0.933531	0.176502	0.472591	0	0.580339	0	0	0.0748055	0.184538	0	0.0523619	0.0973844	0	0.010571	0.216919	0.710538
TCGA.LQ.A4E4.01A.11D.A268.05	BRCA	0.0763094	0.853815	0.222061	0.335096	0.659675	0	0.0502258	0	0.106433	0.183666	0	0	0	0	0	0.579491	0.862879
TCGA.E2.A14U.01A.11D.A22B.05	BRCA	0.0716357	0.924268	0.176001	0.552823	0	0.366935	0.481792	0	0.0301069	0.0238626	0	0.0567272	0.0405767	0	0	0.248476	0.690241
TCGA.A2.A4S0.01A.21D.A268.05	BRCA	0.147941	0.623331	0.224896	0.419464	0	0.674943	0	0	0.138947	0.144855	0	0	0	0.032138	0.00911678	0.746587	0.876277
TCGA.AO.A128.01A.11D.A10N.05	BRCA	0.0899477	0.911091	0.138284	0.581369	0.0508697	0.0534007	0.0843877	0	0.06257	0.242295	0	0.174403	0.263463	0.0230547	0.0455564	0.0835636	0.479873
TCGA.LL.A5YM.01A.11D.A28C.05	BRCA	0.151598	0.74768	0.1995	0.390044	0.23305	0	0.35384	0	0.1037	0.0959327	0	0.0448159	0.147747	0	0.0209146	0.335154	0.862052
TCGA.BH.A0BM.11A.12D.A093.05	BRCA	0.134612	0.67259	0.190005	0.416898	0	0.531261	0	0	0.191412	0.245963	0	0	0.00841023	0.0229529	0	0.690204	0.864288
TCGA.AR.A24O.01A.11D.A16A.05	BRCA	0.069016	0.919376	0.162032	0.579809	0.170154	0	0.632038	0	0.0256984	0.0578138	0	0.0236426	0.0906534	0	0	0.149314	0.676146
TCGA.AQ.A1H2.01A.11D.A13K.05	BRCA	0.155394	0.812783	0.262114	0.300856	0.285022	0	0.395197	0	0.0858092	0.14267	0	0.0641758	0	0.0271265	0	0.36675	0.876259
TCGA.BH.A0BZ.01A.31D.A12R.05	BRCA	0.0832435	0.917668	0.158633	0.459838	0	0.15284	0.130867	0	0.0605832	0.388243	0	0	0.184845	0.0409509	0.041671	0.0923933	0.565981
TCGA.AR.A24H.01A.11D.A16A.05	BRCA	0.148229	0.756168	0.207445	0.345989	0.182867	0.0663959	0.0617796	0	0.133906	0.333666	0	0	0.139398	0.0367105	0.0452771	0.241249	0.861933
TCGA.BH.A0AZ.01A.21D.A12R.05	BRCA	0.125157	0.70925	0.175756	0.426245	0	0.203163	0.230074	0	0.048061	0.483785	0	0	0.034917	0	0	0.0926562	0.707773
TCGA.E9.A22H.01A.11D.A161.05	BRCA	0.131409	0.834198	0.189724	0.402052	0.173084	0	0.374877	0	0.0898844	0	0	0.14504	0.179372	0	0.0377426	0.248194	0.789995
TCGA.B6.A0X4.01A.11D.A10A.05	BRCA	0.181894	0.723302	0.234915	0.334259	0	0.551433	0	0	0.220375	0.127415	0	0.0435658	0	0.0572113	0	0.965741	0.899871
TCGA.AC.A5XS.01A.11D.A29O.05	BRCA	0.103898	0.705075	0.175857	0.462433	0	0.568797	0.179735	0	0.0343649	0.0796825	0	0.0487113	0.061615	0	0.0270937	0.158289	0.718736
TCGA.BH.A0BT.01A.11D.A12R.05	BRCA	0.112598	0.716465	0.221865	0.338255	0.325504	0.115839	0	0	0.140942	0.373324	0	0	0	0.0371562	0.00723505	0.337413	0.805169
TCGA.AR.A5QP.01A.11D.A28C.05	BRCA	0.111447	0.792582	0.165193	0.532566	0	0	0.706145	0	0.0734299	0.114132	0	0.0182039	0.0478532	0	0.0402354	0.333129	0.737059
TCGA.AC.A2FM.11B.32D.A19Z.05	BRCA	0.135678	0.765502	0.179271	0.510571	0	0.726797	0	0	0.0693101	0.0966984	0	0.0574411	0.0497536	0	0	0.339934	0.759277
TCGA.EW.A1PD.01A.11D.A145.05	BRCA	0.113962	0.853292	0.198524	0.470706	0	0	0.806782	0	0.0537756	0.0830935	0	0.0168488	0.0163143	0.0163375	0.00684819	0.385648	0.75903
TCGA.D8.A3Z5.01A.41D.A244.05	BRCA	0.129767	0.499923	0.188922	0.473875	0	0.627521	0.146148	0	0.0372259	0.09072	0	0.046006	0.0432108	0	0.00916844	0.196853	0.797882
TCGA.BH.A201.01A.11D.A14N.05	BRCA	0.0581966	0.879339	0.206934	0.441419	0.339065	0	0.552988	0	0.0528452	0.0197546	0	0.0123582	0.0229896	0	0	0.959037	0.80551
TCGA.A7.A4SB.01A.21D.A268.05	BRCA	0.125796	0.764705	0.206429	0.328314	0	0	0.448485	0	0.101751	0.39251	0	0	0	0.0152312	0.0420225	0.226231	0.836728
TCGA.BH.A6R9.01A.21D.A32T.05	BRCA	0.0498373	0.971062	0.160332	0.647682	0.191755	0.018902	0.640631	0	0.0537863	0.0185586	0	0.06125	0.0151174	0	0	0.566612	0.629547
TCGA.BH.A0WA.01A.11D.A10A.05	BRCA	0.0714569	0.869315	0.188124	0.481239	0.36778	0	0.386259	0	0.0593456	0.164043	0	0	0.0225726	0	0	0.31801	0.775609
TCGA.D8.A27H.01A.11D.A16G.05	BRCA	0.129073	0.684441	0.189854	0.433567	0	0.0646819	0.436762	0	0.0665994	0.333837	0	0	0.0120148	0.0498765	0.0362283	0.154181	0.792989
TCGA.AQ.A54O.01A.11D.A268.05	BRCA	0.144804	0.645343	0.180584	0.404226	0	0	0.43611	0	0.138536	0.298486	0	0	0.0907501	2.57456e-05	0.036093	0.325695	0.871139
TCGA.BH.A1EY.01A.11D.A13K.05	BRCA	0.0887285	0.8249	0.162586	0.531704	0	0.632854	0.0449997	0	0.0512808	0.0654891	0	0.118434	0.052747	0.0257009	0.00849402	0.189322	0.696844
TCGA.S3.AA0Z.01A.11D.A41Q.05	BRCA	0.120513	0.861271	0.205709	0.360907	0.295525	0.0717993	0	0	0.0829075	0.284825	0	0.0783755	0.0759835	0.0371188	0.0734653	0.150805	0.779881
TCGA.E2.A1AZ.01A.11D.A12R.05	BRCA	0.0944366	0.906749	0.158862	0.496558	0	0.0926513	0.182207	0.00630238	0.0493806	0.318892	0	0.0911722	0.179613	0.00195868	0.0778226	0.0831761	0.650521
TCGA.AO.A0JB.01A.11D.A10P.05	BRCA	0.153082	0.595291	0.245895	0.366992	0	0.101799	0.394269	0	0.136977	0.366955	0	0	0	0	0	0.373279	0.846456
TCGA.EW.A1OY.01A.11D.A145.05	BRCA	0.130331	0.700598	0.226561	0.318905	0	0	0.285864	0	0.189033	0.431009	0	0.0153648	0	0.0198083	0.0589212	0.359993	0.835166
TCGA.A7.A0CE.11A.21D.A10Q.05	BRCA	0.13772	0.722079	0.173997	0.538154	0	0.742716	0	0	0.094221	0.129409	0	0.0214597	0.0121947	0	0	0.577818	0.801129
TCGA.EW.A1J5.01A.11D.A13K.05	BRCA	0.133719	0.710325	0.185734	0.376396	0.149338	0	0.231315	0	0.076132	0.0988134	0	0.169169	0.222281	0	0.0529508	0.140151	0.764079
TCGA.E9.A5UO.01A.11D.A28C.05	BRCA	0.1735	0.453358	0.232834	0.275868	0.173936	0.238641	0	0	0.163232	0.370186	0	0	0	0.0540058	0	0.384807	0.932993
TCGA.D8.A1JG.01B.11D.A13K.05	BRCA	0.0933549	0.730008	0.14395	0.525663	0	0.312583	0.202939	0	0.0490732	0.0829573	0	0.140343	0.0563279	0.0187119	0.137065	0.112707	0.595008
TCGA.AO.A125.01A.11D.A10N.05	BRCA	0.202503	0.397928	0.255878	0.282659	0.306629	0.291636	0	0	0.174939	0.0527272	0	0.148677	0	0.0253918	0	0.77135	0.934667
TCGA.BH.A0B3.01A.11D.A10P.05	BRCA	0.100695	0.66559	0.155615	0.574069	0	0.319472	0.352105	0	0.0281355	0.147767	0	0.0317823	0.0203467	0.0231912	0.0771994	0.0936955	0.644859
TCGA.4H.AAAK.01A.12D.A41Q.05	BRCA	0.13363	0.645694	0.179338	0.433937	0	0	0.593269	0	0.167064	0.170304	0	0.0155753	0.0361089	0	0.0176791	0.697066	0.716143
TCGA.A7.A5ZX.01A.12D.A29O.05	BRCA	0.162931	0.509954	0.205262	0.40581	0	0.804423	0	0	0.0495074	0.1362	0	0	0	0.00987018	0	0.33893	0.853143
TCGA.BH.A0BC.01A.22D.A10P.05	BRCA	0.142281	0.819898	0.170274	0.446389	0.100532	0	0.451517	0	0.0763618	0.16299	0	0.0697954	0.0623973	0.0449858	0.0314207	0.2055	0.80934
TCGA.PE.A5DD.01A.12D.A27Y.05	BRCA	0.145149	0.677883	0.201688	0.388037	0	0.664236	0	0	0.0306323	0.0329901	0	0.135365	0.112027	0	0.0247496	0.100391	0.839577
TCGA.D8.A1JM.01A.11D.A13K.05	BRCA	0.130405	0.845835	0.206352	0.303284	0.116999	0.17957	0	0	0.110434	0.209336	0	0.176123	0.086231	0.0677399	0.0535678	0.18623	0.819561
TCGA.EW.A6SD.01A.12D.A33F.05	BRCA	0.115776	0.709658	0.167311	0.45857	0.0255948	0	0.371903	0	0.0863463	0.205663	0	0.0862603	0.0509383	0.0328695	0.140425	0.167287	0.733639
TCGA.D8.A1Y0.01A.11D.A14N.05	BRCA	0.128679	0.759786	0.167549	0.416346	0	0.420164	0.00285536	0	0.0814692	0.100981	0	0.159496	0.174647	0.00819406	0.0521945	0.164414	0.736893
TCGA.S3.A6ZG.01A.22D.A32T.05	BRCA	0.138897	0.621372	0.193584	0.384022	0	0.551181	0.02367	0	0.0861067	0.21186	0	0.115592	0.00583209	0.00575782	0	0.253971	0.797447
TCGA.E2.A15I.01A.21D.A138.05	BRCA	0.12813	0.778661	0.18445	0.42779	0	0.299002	0.0724508	0	0.0629685	0.340852	0	0.0335335	0.126255	0	0.0649372	0.111335	0.783247
TCGA.A7.A13D.01A.13D.A12R.05	BRCA	0.132279	0.695069	0.216916	0.25315	0.193799	0.0311915	0.0130711	0.0541988	0.14507	0.417384	0	0	0	0.145286	0	0.354149	0.850171
TCGA.AC.A5XU.01A.11D.A28C.05	BRCA	0.120684	0.814557	0.196649	0.42678	0.294786	0	0.324875	0	0.106326	0.0911344	0	0.128176	0	0	0.054702	0.388032	0.794139
TCGA.A7.A56D.01A.11D.A27Y.05	BRCA	0.0891453	0.872418	0.185767	0.458177	0.73156	0.0233387	0.0238679	0	0.0389725	0.0951291	0	0.0694124	0.0177191	0	0	0.213828	0.66844
TCGA.AC.A2FB.01A.11D.A17F.05	BRCA	0.10152	0.884891	0.120065	0.610698	0.00943834	0.24293	0	0	0.0502872	0.137674	0	0.212517	0.265803	0	0.0813497	0.0721124	0.463758
TCGA.B6.A0RL.01A.11D.A10P.05	BRCA	0.165197	0.454133	0.212129	0.304725	0.284211	0	0.150055	0	0.167822	0.388663	0	0	0	0.00491213	0.00433752	0.421755	0.930548
TCGA.S3.AA11.01A.31D.A41Q.05	BRCA	0.148015	0.529075	0.177833	0.376042	0.13682	0.0539656	0.166164	0	0.229481	0.359412	0	0	0	0.0511553	0.00300233	0.554877	0.819383
TCGA.AR.A5QN.01A.12D.A28C.05	BRCA	0.123254	0.757459	0.17535	0.474924	0	0.270595	0.43228	0	0.0577123	0.111226	0	0.0239787	0.0702608	0.00367748	0.0302704	0.241057	0.781702
TCGA.AR.A0TX.01A.11D.A10P.05	BRCA	0.0875738	0.703701	0.148108	0.545637	0	0.557907	0.0791276	0	0.0247113	0.121371	0	0.0367629	0.0993596	0.0207919	0.0599687	0.0730553	0.636547
TCGA.BH.A0HY.01A.11D.A10P.05	BRCA	0.143159	0.65684	0.199957	0.383122	0.199047	0	0.222245	0	0.144788	0.253488	0	0.0698439	0	0.0875194	0.0230679	0.333676	0.876747
TCGA.E9.A1NA.01A.11D.A145.05	BRCA	0.147146	0.7745	0.196118	0.418261	0.088109	0	0.532942	0	0.0865568	0.0308535	0	0.0853114	0.176227	0	0	0.29603	0.841288
TCGA.AO.A0JD.01A.11D.A10P.05	BRCA	0.102656	0.725823	0.180673	0.436825	0	0.41144	0	0	0.114908	0.244322	0	0.0897607	0.00241647	0.104661	0.0324915	0.242601	0.757632
TCGA.AR.A1AK.01A.21D.A12R.05	BRCA	0.13069	0.617929	0.159014	0.515028	0.124949	0	0.431269	0	0.109872	0.218688	0	0.00139302	0.0782185	0.0302471	0.00536462	0.329045	0.672974
TCGA.D8.A27F.01A.11D.A16G.05	BRCA	0.0989593	0.923672	0.211392	0.485659	0.660867	0.0100471	0.136859	0	0.0398087	0.0464622	0	0.0521979	0.0341949	0	0.019563	0.261181	0.766251
TCGA.AO.A03U.01B.21D.A10N.05	BRCA	0.129171	0.867351	0.177988	0.553574	0	0.611241	0.0779217	0	0.0624219	0.105925	0	0.0519864	0	0.089056	0.00144792	0.25128	0.707987
TCGA.BH.A1EW.01A.11D.A138.05	BRCA	0.077204	0.88945	0.166838	0.473794	0.539422	0.0517073	0.028122	0	0.0965757	0.0702156	0	0.0309762	0.166861	0	0.0161199	0.339849	0.646521
TCGA.AC.A3OD.01B.06D.A22R.05	BRCA	0.0945682	0.91537	0.132448	0.601748	0	0.48667	0	0	0.0394198	0.129015	0	0.181195	0.126261	0.00824152	0.0291972	0.08318	0.569581
TCGA.AR.A24V.01A.21D.A16A.05	BRCA	0.130126	0.838337	0.199524	0.386656	0.178552	0	0.428329	0	0.103595	0.198244	0	0.00891018	0.029144	0.0378924	0.0153321	0.357814	0.832882
TCGA.BH.A208.11A.51D.A161.05	BRCA	0.148628	0.757833	0.19121	0.345168	0.0214627	0.482763	0	0.00964816	0.113505	0.247624	0	0	0.0521138	0.0333541	0.0395292	0.330504	0.891198
TCGA.BH.A1FG.11B.12D.A13T.05	BRCA	0.0676034	0.946519	0.188543	0.52192	0.243856	0.596014	0	0	0.0523552	0.0132825	0	0.0344515	0.0570854	0	0.00295611	0.48578	0.76602
TCGA.E9.A6HE.01A.11D.A31V.05	BRCA	0.144969	0.439102	0.18188	0.384965	0.227303	0.142357	0.0576844	0	0.178698	0.212306	0	0.115508	0.0439976	0.0221462	0	0.453598	0.772467
TCGA.A2.A0CT.01A.31D.A10P.05	BRCA	0.171328	0.589983	0.205554	0.280911	0.374574	0	0.0257993	0	0.164223	0.322642	0	0.0803695	0	0.0266712	0.00572128	0.377173	0.946937
TCGA.3C.AAAU.01A.11D.A41Q.05	BRCA	0.147039	0.547645	0.227901	0.257387	0.199394	0	0.101311	0	0.225877	0.350788	0	0	0	0.0787105	0.0439196	0.47712	0.908816
TCGA.D8.A1Y2.01A.11D.A161.05	BRCA	0.0564592	0.947055	0.14552	0.595514	0	0.342664	0.207014	0	0.0746735	0.131706	0	0.128743	0.0527072	0.0312296	0.0312622	0.198786	0.494966
TCGA.A7.A26J.01B.02D.A27B.05	BRCA	0.119238	0.81923	0.150536	0.472327	0.266147	0.0453775	0.131018	0	0.0784982	0.115157	0	0.200846	0.0736755	0.0379125	0.0513683	0.163893	0.733699
TCGA.AC.A62V.01A.11D.A31V.05	BRCA	0.135755	0.814029	0.214123	0.287059	0.162413	0.258442	0.0421307	0	0.151155	0.214773	0	0.0225996	0	0.117854	0.0306332	0.391735	0.862937
TCGA.D8.A27T.01A.11D.A16G.05	BRCA	0.148984	0.867104	0.204681	0.308602	0.221183	0.0314885	0.0781147	0	0.117911	0.166706	0	0.143774	0.0800403	0.103522	0.0572595	0.213877	0.857686
TCGA.E9.A1RB.11A.33D.A161.05	BRCA	0.0783233	0.920218	0.162476	0.584177	0	0.231876	0.551167	0	0.0383319	0.122543	0	0	0.00266912	0.0337504	0.0196627	0.214594	0.663297
TCGA.BH.A1FL.01A.11D.A13K.05	BRCA	0.15441	0.5769	0.223748	0.328965	0.134572	0	0.277958	0	0.110245	0.226665	0	0.0448639	0.155744	0	0.0499516	0.231012	0.883512
TCGA.B6.A0RE.01A.11D.A10P.05	BRCA	0.134445	0.521753	0.190612	0.490761	0	0.0548269	0.459787	0	0.121898	0.244651	0	0.0691693	0.0113453	0	0.0383227	0.335357	0.796198
TCGA.EW.A2FV.01A.11D.A17F.05	BRCA	0.127341	0.646597	0.192671	0.429494	0	0.780617	0	0	0.0185132	0.082093	0	0.0232957	0.0595128	0.00714814	0.0288198	0.0921653	0.735739
TCGA.AC.A3BB.01A.21D.A19Z.05	BRCA	0.0862659	0.930693	0.143076	0.550327	0.243681	0	0.236861	0	0.0353081	0.066851	0	0.205991	0.153673	0	0.0576351	0.072928	0.633535
TCGA.LL.A7SZ.01A.32D.A357.05	BRCA	0.0825845	0.752007	0.144909	0.567239	0	0.436874	0	0	0.0390913	0.193036	0	0.132275	0.00886461	0.0293346	0.160525	0.0745968	0.558792
TCGA.LL.A6FR.01A.12D.A31V.05	BRCA	0.0425587	0.963848	0.234621	0.448842	0.798492	0.0819849	0	0	0.0459797	0	0	0.0603199	0.0132235	0	0	0.625205	0.812487
TCGA.A2.A1G4.01A.11D.A13K.05	BRCA	0.154905	0.836487	0.217422	0.248472	0.244768	0.00127583	0.0362438	0	0.0702592	0.509985	0	0	0.0693304	0	0.0681378	0.108516	0.885053
TCGA.E9.A1N8.01A.11D.A145.05	BRCA	0.126327	0.797804	0.236963	0.38424	0.588852	0.043536	0	0	0.124237	0.0651483	0	0.0866861	0.069601	0	0.0219395	0.510477	0.898784
TCGA.GM.A2DH.01A.11D.A17Z.05	BRCA	0.0978478	0.791877	0.129677	0.608182	0	0.373823	0.0280353	0	0.0140442	0.0864888	0	0.234249	0.173463	0	0.089897	0.0240443	0.536716
TCGA.E2.A1LB.11A.22D.A145.05	BRCA	0.117859	0.740214	0.167277	0.588017	0	0	0.781352	0	0.033113	0.104481	0	0.0250652	0.0314729	0.00449041	0.0200259	0.178473	0.690429
TCGA.A2.A0YT.01A.11D.A10A.05	BRCA	0.144984	0.577264	0.224976	0.362824	0	0.0582152	0.321318	0	0.128507	0.421183	0	0	0.0301996	0.0405777	0	0.261215	0.859354
TCGA.A7.A3IY.01A.21D.A21R.05	BRCA	0.119958	0.871895	0.188392	0.518237	0.104825	0.573008	0	0	0.094274	0.0784528	0	0.0920575	0.0268853	0.028637	0.00186033	0.413677	0.78466
TCGA.D8.A27E.01A.11D.A16G.05	BRCA	0.134176	0.796142	0.19812	0.393519	0.238491	0	0.203531	0	0.115923	0.230112	0	0.0261646	0.0929143	0.0682452	0.024619	0.262238	0.822891
TCGA.AN.A0XT.01A.11D.A10A.05	BRCA	0.126664	0.664482	0.253066	0.271854	0	0.13763	0.141051	0	0.128077	0.559599	0	0	0	0.00850117	0.0251421	0.215894	0.835506
TCGA.E9.A5FK.01A.11D.A27Y.05	BRCA	0.0748113	0.930343	0.118188	0.623657	0.0198127	0.294841	0	0	0.0574065	0.13332	0	0.151097	0.225476	0	0.118047	0.0914205	0.337663
TCGA.D8.A1JA.01A.11D.A13K.05	BRCA	0.13917	0.551466	0.248422	0.416628	0	0.874338	0	0	0.0261514	0.083963	0	0.00259106	0.0129561	0	0	0.262801	0.868266
TCGA.JL.A3YX.01A.11D.A230.05	BRCA	0.105035	0.758139	0.221035	0.420546	0	0.733296	0.121779	0	0.0381757	0.0520514	0	0.00732126	0.0473769	0	0	0.357619	0.839491
TCGA.A7.A4SD.01A.11D.A268.05	BRCA	0.055328	0.88986	0.163437	0.550895	0	0.0839421	0.323053	0	0.0921233	0.0725167	0	0.178959	0.0580792	0.0532862	0.13804	0.183922	0.562787
TCGA.BH.A0B5.01A.11D.A12R.05	BRCA	0.143862	0.893438	0.186948	0.372012	0.328659	0.0986756	0.0103897	0	0.127058	0.159797	0	0.0968091	0.0789838	0.0456322	0.0539967	0.29194	0.749594
TCGA.AC.A8OP.01A.11D.A36K.05	BRCA	0.0878522	0.802946	0.182523	0.386766	0.552203	0	0.0271141	0	0.0827687	0.251261	0	0	0.0624374	0.0200704	0.00414545	0.24494	0.795223
TCGA.LL.A440.01A.11D.A244.05	BRCA	0.0624605	0.940181	0.138836	0.633387	0.240767	0.408175	0	0	0.0596338	0.218564	0	0	0.057538	0	0.0153216	0.204629	0.651483
TCGA.A7.A13G.01B.04D.A22R.05	BRCA	0.141746	0.889362	0.21339	0.42141	0	0.864647	0	0	0.0517607	0.0497381	0	0.0172236	0.00952417	0	0.0071061	0.619206	0.846551
TCGA.AR.A1AW.01A.21D.A12R.05	BRCA	0.0656351	0.97518	0.099334	0.732687	0	0.0163848	0.109926	0.0028902	0.0636321	0.167988	0	0.169932	0.161558	0.0248017	0.282886	0.0824146	0.37852
TCGA.EW.A1P0.01A.11D.A145.05	BRCA	0.148399	0.767133	0.220209	0.266383	0.111202	0.0327469	0.184466	0	0.0800618	0.312002	0	0	0.243526	0	0.0359952	0.135349	0.870167
TCGA.S3.A6ZF.01A.32D.A32T.05	BRCA	0.114588	0.640533	0.196406	0.379063	0.0697796	0	0.340092	0	0.112115	0.244281	0	0.0488635	0.113684	0	0.0711846	0.234545	0.744068
TCGA.BH.A0DV.11A.22D.A12R.05	BRCA	0.137636	0.492072	0.185721	0.498083	0	0.299813	0.5247	0	0.0702738	0.0841188	0	0	0	0.0210938	0	0.667922	0.801373
TCGA.C8.A273.01A.11D.A16G.05	BRCA	0.147025	0.763856	0.201362	0.380789	0	0.0598706	0.569627	0	0.0646128	0.130091	0	0.0866898	0.0432174	0.0199726	0.025919	0.211229	0.851446
TCGA.BH.A8FY.01A.11D.A36K.05	BRCA	0.155062	0.534231	0.237337	0.278537	0.427004	0	0	0	0.0997346	0.342401	0	0	0	0.0938805	0.0369804	0.210739	0.888198
TCGA.AR.A2LO.01A.31D.A18O.05	BRCA	0.134855	0.880951	0.157996	0.401034	0.0681763	0.170332	0.0674752	0	0.0371534	0.095319	0	0.203113	0.267352	0	0.0910795	0.0565618	0.679252
TCGA.BH.A0DG.11A.43D.A12R.05	BRCA	0.137003	0.606002	0.15985	0.589057	0	0	0.669629	0	0.0592896	0.201646	0	0	0.0610251	0	0.00840998	0.218715	0.701626
TCGA.B6.A0RN.01A.12D.A10P.05	BRCA	0.14794	0.646209	0.218762	0.344468	0.357903	0.0991865	0	0	0.2089	0.301548	0	0.0206891	0	0.0117736	0	0.625428	0.89396
TCGA.BH.A0DP.01A.21D.A10P.05	BRCA	0.132337	0.691443	0.178604	0.474403	0	0.660945	0	0	0.0890977	0.103858	0	0.0465494	0.0804604	0	0.0190896	0.356451	0.719497
TCGA.EW.A1PH.01A.11D.A14N.05	BRCA	0.0950898	0.857715	0.218456	0.368515	0.113154	0.0934836	0.164876	0	0.130344	0.258076	0	0.0728001	0.0722235	0.0139085	0.0811345	0.26166	0.778017
TCGA.E2.A1LA.01A.11D.A145.05	BRCA	0.107532	0.739137	0.179234	0.391118	0.10975	0	0.29308	0	0.0503118	0.118142	0	0.204834	0.131843	0.0283982	0.0636406	0.0920016	0.687116
TCGA.AC.A3W5.01A.11D.A22B.05	BRCA	0.0954914	0.942502	0.162857	0.499072	0.0883803	0.511449	0	0	0.0692943	0.103719	0	0.0472168	0.147079	0	0.0328609	0.209427	0.680946
TCGA.A1.A0SG.01A.11D.A145.05	BRCA	0.106406	0.704931	0.190273	0.439634	0	0.6898	0.0237848	0	0.0455075	0.029528	0	0.0583904	0.0625481	0	0.0904412	0.1889	0.748118
TCGA.AC.A5EI.01A.11D.A27Y.05	BRCA	0.120122	0.656943	0.167858	0.592811	0.268243	0.513759	0	0	0.040974	0.090516	0	0.0452454	0.0260958	0.0112751	0.00389205	0.23146	0.701541
TCGA.A1.A0SB.01A.11D.A145.05	BRCA	0.153603	0.479002	0.219166	0.43236	0	0.512773	0	0	0.146341	0	0	0.193282	0.116982	0	0.0306225	0.429297	0.900214
TCGA.E9.A3X8.01A.31D.A230.05	BRCA	0.134483	0.68246	0.157689	0.543361	0	0.652601	0	0	0.0173401	0.107259	0	0.0824296	0.122377	0	0.0179931	0.0525363	0.651806
TCGA.E2.A1IF.11A.22D.A145.05	BRCA	0.106389	0.566096	0.165754	0.616266	0	0.392151	0.464863	0	0.0256984	0.0342973	0	0.0361098	0.0438863	0	0.00299406	0.219106	0.627328
TCGA.S3.AA15.01A.11D.A41Q.05	BRCA	0.0819779	0.807268	0.11802	0.689662	0	0.180989	0.204295	0	0.0386597	0.109916	0	0.180273	0.0483054	0.0180654	0.219497	0.0671109	0.51254
TCGA.LL.A5YP.01A.21D.A28C.05	BRCA	0.0901508	0.903628	0.162223	0.576649	0.0535248	0	0.615935	0	0.0867182	0.088718	0	0.0754373	0.0531479	0	0.0265184	0.355662	0.695907
TCGA.OL.A5DA.01A.11D.A27Y.05	BRCA	0.158608	0.72605	0.187603	0.372335	0	0	0.390978	0	0.120256	0.102502	0	0.127866	0.249405	0	0.00899397	0.24604	0.833132
TCGA.A7.A6VW.01A.21D.A33F.05	BRCA	0.0471264	0.924465	0.181539	0.559796	0.85385	0	0.073317	0	0.0158979	0	0	0.0569349	0	0	0	0.279229	0.758721
TCGA.E9.A22A.01A.11D.A161.05	BRCA	0.103001	0.908688	0.162141	0.382329	0.375297	0.104945	0	0	0.0763548	0.22582	0	0.040249	0.147564	0.029771	0	0.172201	0.740844
TCGA.BH.A0DV.01A.21D.A12R.05	BRCA	0.116754	0.833131	0.159584	0.475683	0.304065	0	0.148033	0	0.123097	0.240272	0	0.00356499	0.147658	0.0016276	0.031683	0.289771	0.624277
TCGA.EW.A1PA.01A.11D.A145.05	BRCA	0.116874	0.871413	0.183439	0.367135	0.1161	0.0562746	0.116589	0	0.116156	0.215345	0	0.159942	0.111017	0	0.108576	0.195259	0.77793
TCGA.C8.A9FZ.01A.11D.A41Q.05	BRCA	0.154608	0.846904	0.206022	0.30905	0.342795	0	0	0	0.140546	0.322895	0	0.0407575	0.146405	0	0.00660098	0.272028	0.876966
TCGA.AO.A0JC.01A.11D.A10P.05	BRCA	0.0434587	0.979671	0.0729092	0.873053	0.0634937	0.0155791	0.056257	0	0.0323881	0.176001	0	0.207764	0.125331	0	0.323187	0.0389148	0.22077
TCGA.B6.A3ZX.01A.11D.A23D.05	BRCA	0.0416125	0.977892	0.0829146	0.807635	0.0597249	0.0574483	0.0622038	0	0.0369669	0.194053	0	0.121939	0.196112	0	0.271552	0.0471724	0.337812
TCGA.B6.A0RO.01A.22D.A10P.05	BRCA	0.040747	0.971436	0.230392	0.357375	0.857587	0	0.0703824	0	0.0307969	0.00407595	0	0.0255658	0.0115921	0	0	0.746883	0.827039
TCGA.D8.A1JF.01A.11D.A13K.05	BRCA	0.121554	0.799232	0.182493	0.4151	0.0122242	0	0.417853	0	0.0728716	0.151211	0	0.136522	0.0611208	0.0531024	0.0950952	0.146608	0.737513
TCGA.A2.A0CK.01A.11D.A22B.05	BRCA	0.132432	0.769926	0.183422	0.451231	0	0.286332	0.315853	0	0.113643	0.0990733	0	0.10106	0.0840389	0	0	0.399909	0.800015
TCGA.GM.A3XG.01A.31D.A244.05	BRCA	0.128099	0.820908	0.193101	0.467193	0	0.789266	0	0	0.0517114	0.0871878	0	0	0.0604081	0	0.0114266	0.325183	0.850201
TCGA.AR.A0TW.01A.11D.A10P.05	BRCA	0.105289	0.808648	0.164081	0.398713	0.00449617	0.0583408	0.144901	0	0.0660307	0.513027	0	0	0.0495356	0.065855	0.0978137	0.0909225	0.775893
TCGA.AO.A0JJ.01A.11D.A10P.05	BRCA	0.127989	0.662382	0.182704	0.47472	0	0.796104	0	0	0.0402456	0.0512363	0	0.0517201	0.0266584	0.0119274	0.0221082	0.245925	0.726247
TCGA.A2.A0EN.01A.13D.A10P.05	BRCA	0.102888	0.814121	0.131777	0.597022	0	0.256825	0.247617	0	0.0673691	0.133204	0	0.119724	0.116965	0.0105685	0.0477275	0.157335	0.589645
TCGA.EW.A1J2.01A.21D.A13K.05	BRCA	0.121635	0.681561	0.172966	0.547924	0	0.359463	0.449236	0	0.0235951	0.00415468	0	0.0715847	0.0762098	0	0.0157563	0.140694	0.694674
TCGA.D8.A1XV.01A.11D.A14N.05	BRCA	0.166791	0.39252	0.234455	0.33443	0.249869	0	0.229476	0	0.209753	0.136579	0	0.0741386	0	0.0564299	0.0437536	0.674661	0.913554
TCGA.BH.A1FE.11B.14D.A13T.05	BRCA	0.122168	0.753304	0.174803	0.46908	0	0.462994	0	0	0.0595553	0.294137	0	0.0253644	0.157258	0	0.000691707	0.124736	0.763209
TCGA.D8.A73X.01A.11D.A32T.05	BRCA	0.147803	0.816626	0.211744	0.36042	0	0.0836002	0.477473	0	0.128457	0.0871079	0	0.0941787	0.114093	0	0.0150905	0.413749	0.84503
TCGA.AO.A0JM.01A.21D.A10P.05	BRCA	0.127812	0.822024	0.199791	0.413096	0.0258513	0.0414378	0.440283	0	0.145559	0.286378	0	0.0438526	0	0.0166377	0	0.419636	0.777215
TCGA.A2.A4S1.01A.21D.A268.05	BRCA	0.0631771	0.925616	0.192104	0.600116	0.43534	0	0.461019	0	0.0209249	0.054412	0	0	0	0.0283036	0	0.252974	0.714702
TCGA.B6.A0RM.01A.11D.A10P.05	BRCA	0.1538	0.80289	0.217363	0.284356	0.348527	0	0.0657205	0	0.205449	0.298356	0	0.0356236	0	0.0392828	0.00704074	0.540223	0.89515
TCGA.AC.A2FG.11A.22D.A17F.05	BRCA	0.106891	0.824245	0.175742	0.559607	0	0.756998	0	0	0.0499992	0.0753014	0	0.0114018	0.0911542	0	0.0151451	0.25906	0.723173
TCGA.EW.A6SB.01A.12D.A32T.05	BRCA	0.0682281	0.890118	0.130534	0.683421	0	0.0440351	0.273925	0.01751	0.00400839	0.150365	0	0.238603	0.078791	0	0.192762	0.0325778	0.516254
TCGA.E9.A1RE.01A.11D.A161.05	BRCA	0.157828	0.501512	0.21411	0.253844	0.246987	0	0.248707	0	0.0708114	0.101627	0	0.138798	0.163107	0	0.0299617	0.16335	0.892633
TCGA.BH.A209.11A.42D.A161.05	BRCA	0.134127	0.817592	0.166388	0.43263	0.0566504	0.228076	0.183635	0	0.0863952	0.285031	0	0	0.031252	0.113914	0.0150459	0.19404	0.790262
TCGA.E2.A3DX.01A.21D.A212.05	BRCA	0.0998659	0.851597	0.12207	0.593386	0.0326105	0	0.265589	0	0.0518277	0.16213	0	0.159075	0.223524	0	0.105243	0.0797382	0.547221
TCGA.D8.A27V.01A.12D.A17F.05	BRCA	0.150518	0.705668	0.205675	0.339524	0.185558	0	0.153344	0	0.0789794	0.513534	0	0	0.0188187	0.0497658	0	0.135676	0.797982
TCGA.E2.A1IL.01A.11D.A14H.05	BRCA	0.153491	0.64147	0.211721	0.321287	0.328694	0	0.139062	0	0.13454	0.296906	0	0	0.0526579	0.0186543	0.0294855	0.338293	0.859514
TCGA.OL.A5S0.01A.11D.A28C.05	BRCA	0.106665	0.750328	0.154532	0.597184	0	0	0.704455	0	0.036111	0.112835	0	0.0233587	0.0819478	0	0.0412919	0.139192	0.661151
TCGA.LL.A740.01A.21D.A32T.05	BRCA	0.093492	0.870819	0.170873	0.456208	0	0.449988	0.161095	0	0.115411	0.232004	0	0.0246926	0	0.0168103	0	0.421966	0.763123
TCGA.E9.A24A.01A.11D.A16A.05	BRCA	0.118155	0.917139	0.20691	0.469825	0	0.715956	0.0998851	0	0.0409772	0.0620635	0	0.0105124	0.0701269	0	0.000478367	0.286191	0.794947
TCGA.BH.A0DK.11A.13D.A10Q.05	BRCA	0.146018	0.713374	0.181464	0.465028	0	0.619163	0	0	0.114471	0.171653	0	0.0579855	0	0.0367272	0	0.429752	0.827281
TCGA.AC.A4ZE.01A.11D.A41Q.05	BRCA	0.152113	0.516914	0.201109	0.353909	0.0677573	0	0.375359	0	0.218248	0.187253	0	0.0636001	0.0303095	0.0574739	0	0.64449	0.870536
TCGA.AC.A2FO.01A.11D.A17Z.05	BRCA	0.11853	0.889959	0.142334	0.475184	0.0999884	0.0525483	0.149871	0	0.0115308	0.189874	0	0.209317	0.175503	0	0.111368	0.0168072	0.66626
TCGA.AC.A6NO.01A.12D.A33F.05	BRCA	0.129448	0.669845	0.197434	0.384936	0.160857	0.14435	0.140677	0	0.186492	0.118304	0	0.0833747	0.165945	0	0	0.507291	0.798368
TCGA.D8.A1JU.01A.11D.A13K.05	BRCA	0.138154	0.827125	0.18449	0.348631	0.273503	0.0674295	0.0123211	0	0.117987	0.277936	0	0.132161	0.0994651	0.019197	0	0.22314	0.825467
TCGA.BH.A1FJ.01A.11D.A13K.05	BRCA	0.190069	0.611563	0.258912	0.248429	0.557881	0	0.153835	0	0.0383051	0	0	0.238841	0	0.0111379	0	0.153233	0.921944
TCGA.AR.A251.01A.12D.A16A.05	BRCA	0.123375	0.650065	0.183479	0.510839	0	0.604952	0.16305	0	0.0408932	0.0937141	0	0.00061001	0.0572949	0.00624554	0.0332403	0.213983	0.76078
TCGA.E9.A1NG.11A.52D.A14N.05	BRCA	0.0515478	0.942863	0.181802	0.562391	0.709521	0.140419	0	0	0.0479561	0.0307552	0	0.0379044	0.0334448	0	0	0.469678	0.725156
TCGA.C8.A26Y.01A.11D.A16G.05	BRCA	0.0946735	0.928398	0.161363	0.522773	0	0.216931	0.386633	0	0.0633658	0.0915187	0	0.111722	0.0595552	0.00553559	0.0647394	0.190248	0.679487
TCGA.A7.A13H.01A.11D.A22B.05	BRCA	0.0805754	0.730698	0.15388	0.566258	0	0.363956	0.329863	0	0.0289009	0.130433	0	0.0337759	0.0953808	0	0.0176903	0.10423	0.643858
TCGA.OL.A5RX.01A.11D.A28C.05	BRCA	0.123243	0.697853	0.165639	0.402974	0.0582021	0.35677	0	0	0.087873	0.171805	0	0.0405024	0.184298	0	0.100549	0.176752	0.787626
TCGA.B6.A401.01A.11D.A23D.05	BRCA	0.102251	0.860427	0.139613	0.570439	0	0.412496	0.126624	0	0.0740837	0.174827	0	0.0239932	0.0913975	0.0275669	0.0690108	0.191532	0.656607
TCGA.AC.A2QI.01A.12D.A19Z.05	BRCA	0.117374	0.753833	0.205631	0.404655	0	0	0.636951	0	0.0922538	0.0186916	0	0.140655	0.0776788	0	0.0337701	0.340677	0.772803
TCGA.AR.A0TQ.01A.11D.A10P.05	BRCA	0.0895097	0.9371	0.143305	0.493465	0	0.20221	0.209276	0	0.0794816	0.140391	0	0.111755	0.182472	0.0003186	0.0740958	0.156143	0.629881
TCGA.B6.A402.01A.11D.A23D.05	BRCA	0.0419055	0.962988	0.216482	0.452199	0.876584	0	0.0447267	0	0.0345536	0	0	0.0258305	0.0183051	0	0	0.782896	0.856943
TCGA.E9.A3Q9.01A.11D.A21R.05	BRCA	0.129613	0.767528	0.218489	0.436972	0.219791	0	0.411776	0	0.0975995	0.152019	0	0.0196643	0.0688341	0	0.0303166	0.360367	0.820238
TCGA.D8.A4Z1.01A.21D.A268.05	BRCA	0.0497826	0.935324	0.16487	0.535768	0	0.301775	0.459384	0	0.0938805	0.0958567	0	0.00588138	0.0245185	0	0.018704	0.647628	0.728028
TCGA.AC.A23C.01A.12D.A16A.05	BRCA	0.111954	0.891786	0.161574	0.428846	0.253277	0.116284	0.0138804	0	0.067702	0.148028	0	0.15855	0.167997	0.00743556	0.0668466	0.123351	0.667147
TCGA.AR.A24Z.01A.11D.A16A.05	BRCA	0.154486	0.693596	0.231066	0.277258	0.153469	0.0438814	0.0671692	0	0.204827	0.340884	0	0	0.0993519	0.00608037	0.0843368	0.385991	0.899714
TCGA.BH.A0BZ.11A.61D.A12R.05	BRCA	0.0595882	0.934133	0.16315	0.613582	0.314365	0.520328	0	0	0.0556869	0.0638754	0	0.00734862	0.0339603	0	0.00443618	0.507997	0.685989
TCGA.A7.A26G.01A.21D.A16A.05	BRCA	0.0852782	0.898718	0.162317	0.488886	0.104524	0.122866	0.0941654	0	0.116895	0.218757	0	0.0870943	0.086458	0.0631983	0.106043	0.208164	0.599791
TCGA.B6.A0I1.01A.11D.A21R.05	BRCA	0.0939236	0.877094	0.223303	0.498386	0.303963	0.494237	0	0	0.046968	0.0739907	0	0	0.080842	0	0	0.303347	0.763941
TCGA.AR.A256.01A.11D.A16A.05	BRCA	0.131941	0.691391	0.270111	0.476957	0	0.473157	0.279889	0	0.0495113	0.127904	0	0.00683071	0.0424841	0.00393766	0.0162871	0.250762	0.790918
TCGA.BH.A0BM.01A.11D.A10P.05	BRCA	0.14007	0.548621	0.185374	0.409093	0.0826144	0.0902376	0.221286	0	0.174751	0.350769	0	0	0	0.0470718	0.0332707	0.40535	0.861724
TCGA.E9.A248.01A.11D.A16A.05	BRCA	0.0646517	0.849219	0.122944	0.653246	0	0.22842	0.0866388	0.00290043	0.024585	0.240046	0	0.146914	0.0970439	0.0165742	0.156877	0.0418057	0.459722
TCGA.AR.A5QQ.01A.11D.A28C.05	BRCA	0.0547805	0.886918	0.102841	0.727817	0	0.346742	0.123844	0.00723834	0.0395872	0.168143	0	0.068525	0.135678	0	0.110243	0.0970299	0.466122
TCGA.BH.A0DI.11A.32D.A12R.05	BRCA	0.138195	0.693911	0.184584	0.514907	0	0.341087	0.342988	0	0.1064	0.19925	0	0	0	0.0102747	0	0.507818	0.819362
TCGA.EW.A1OX.01A.11D.A145.05	BRCA	0.16534	0.792911	0.224034	0.257829	0.00740311	0.58213	0	0	0.131166	0.102917	0	0.0487477	0.115845	0	0.0117911	0.469624	0.956049
TCGA.BH.A1F6.11B.94D.A13T.05	BRCA	0.0499394	0.962827	0.180258	0.556005	0.708435	0.153287	0	0	0.0481414	0.0537105	0	0.00833602	0.0280895	0	0	0.534098	0.714162
TCGA.A2.A25B.01A.11D.A16A.05	BRCA	0.140784	0.580591	0.203622	0.336686	0.0593939	0.174816	0.0614067	0	0.188493	0.388208	0	0	0	0.127683	0	0.365374	0.853952
TCGA.E2.A1B0.01A.11D.A12R.05	BRCA	0.0829526	0.856937	0.169136	0.542768	0	0	0.739845	0	0.0429165	0.0764325	0	0.0323529	0.0871558	0.00168506	0.0196121	0.197555	0.680471
TCGA.BH.A0BJ.11A.23D.A10Q.05	BRCA	0.143662	0.599776	0.187906	0.506068	0	0.805687	0	0	0.0514924	0.131478	0	0.00761727	0.00372581	0	0	0.360538	0.81074
TCGA.BH.A1ET.01A.11D.A138.05	BRCA	0.0458928	0.974874	0.228263	0.378	0.896384	0	0	0	0.0215653	0	0	0.0344601	0.0475907	0	0	0.262829	0.835315
TCGA.E2.A1LI.11A.23D.A161.05	BRCA	0.0675336	0.906934	0.11578	0.631111	0	0.387424	0	0	0.0500236	0.236191	0	0.0983223	0.0988345	0	0.129205	0.0889225	0.51015
TCGA.Z7.A8R5.01A.42D.A41Q.05	BRCA	0.0635053	0.852724	0.167819	0.474866	0.472593	0.192747	0.0594667	0	0.125812	0.0787729	0.00377141	0.0344264	0.0307807	0	0.00163017	0.842217	0.742852
TCGA.A2.A0SV.01A.11D.A10P.05	BRCA	0.11732	0.859942	0.18098	0.464972	0.269533	0	0.330326	0	0.0637038	0.311771	0	0	0.0244271	0.000239151	0	0.189348	0.785547
TCGA.BH.A1EV.01A.11D.A138.05	BRCA	0.137212	0.635559	0.208039	0.337772	0.36638	0	0.0402681	0	0.220559	0.260514	0	0.023647	0	0.0886323	0	0.591639	0.882093
TCGA.E9.A1RI.11A.41D.A16A.05	BRCA	0.0323843	0.971466	0.173585	0.623466	0.303513	0	0.62539	0	0.0292502	0.00777397	0	0.0116085	0.0224647	0	0	0.698976	0.66834
TCGA.AC.A2FF.11A.13D.A17F.05	BRCA	0.088488	0.772422	0.153476	0.611459	0	0	0.755462	0	0.0478764	0.10222	0	0.000119713	0.063347	0	0.0309748	0.243446	0.642719
TCGA.LD.A74U.01A.13D.A33F.05	BRCA	0.113871	0.571553	0.169632	0.555063	0	0.473141	0.320339	0	0.0814163	0.117907	0	0	0.00719722	0	0	0.65079	0.732527
TCGA.5L.AAT0.01A.12D.A41Q.05	BRCA	0.0994278	0.695194	0.165433	0.463528	0	0.397003	0.191315	0	0.136262	0.199825	0	0	0.0301767	0.0323662	0.0130518	0.494745	0.759292
TCGA.AR.A5QM.01A.11D.A27Y.05	BRCA	0.108757	0.904318	0.153205	0.528449	0	0.575653	0	0	0.0812653	0.0682104	0	0.116749	0.115207	0	0.0429157	0.236868	0.69435
TCGA.E9.A1NF.01A.11D.A14H.05	BRCA	0.132412	0.68272	0.195995	0.504717	0	0	0.776621	0	0.0563515	0.105017	0	0.0395784	0	0.0192676	0.00316441	0.337378	0.79086
TCGA.E9.A1N9.01A.11D.A14H.05	BRCA	0.123352	0.846275	0.1699	0.410243	0	0	0.337946	0	0.077092	0.375443	0	0.0105646	0.111335	0.0249372	0.062682	0.13179	0.766536
TCGA.EW.A1OZ.01A.11D.A145.05	BRCA	0.146908	0.781454	0.188897	0.349539	0.261713	0	0.200217	0	0.0462978	0.300868	0	0.117906	0	0.0519152	0.0210827	0.0941449	0.85791
TCGA.B6.A0RS.01A.11D.A10P.05	BRCA	0.0449072	0.945326	0.186491	0.476263	0.735731	0	0	0	0.0657825	0.075886	0	0.0431802	0.0794203	0	0	0.331421	0.714607
TCGA.E9.A2JT.01A.22D.A18O.05	BRCA	0.0464712	0.965654	0.0667107	0.899443	0.0053867	0.0528475	0.0871207	0	0	0.0247425	0	0.278893	0.167396	0	0.383613	0	0.263274
TCGA.AO.A03L.01A.41D.A10P.05	BRCA	0.119075	0.894471	0.169973	0.479067	0	0.137354	0.388309	0	0.0821832	0.108255	0	0.163385	0.0487831	0.0299147	0.0418159	0.209569	0.74045
TCGA.E2.A1L7.01A.11D.A145.05	BRCA	0.14459	0.89772	0.185504	0.395414	0.111876	0	0.231506	0	0.0122432	0.176129	0	0.165828	0.273324	0	0.0290946	0.0190002	0.776321
TCGA.E2.A574.01A.11D.A29O.05	BRCA	0.154829	0.304519	0.224709	0.355138	0.0201459	0.353191	0.0224304	0	0.191267	0.259414	0	0.0463652	0.0893017	0	0.017885	0.463153	0.870189
TCGA.BH.A0C3.11A.23D.A12R.05	BRCA	0.124967	0.500563	0.169348	0.444321	0	0.390661	0	0.00456437	0.139123	0.399235	0	0	0.00456733	0.0376444	0.0242045	0.308574	0.822544
TCGA.A7.A26I.01A.11D.A16A.05	BRCA	0.0463552	0.957849	0.234709	0.412812	0.759506	0.181414	0	0	0.0138094	0.0295546	0	0	0.0157162	0	0	0.30504	0.756016
TCGA.AC.A2FE.01A.11D.A19Z.05	BRCA	0.0850296	0.86882	0.127052	0.636981	0	0.410489	0.124176	0	0.0387423	0.034245	0	0.164988	0.205753	0	0.0216067	0.0908178	0.517284
TCGA.AO.A0JI.01A.21D.A10P.05	BRCA	0.173179	0.543521	0.205279	0.255572	0	0.493093	0	0	0.144732	0.202222	0	0.0748721	0	0.0408868	0.0441933	0.399621	0.947284
TCGA.BH.A0BA.01A.11D.A10P.05	BRCA	0.140486	0.831367	0.191772	0.333156	0.0917429	0.125216	0.0777706	0	0.150569	0.363569	0	0.0686999	0.00562567	0.0422362	0.0745705	0.271442	0.788449
TCGA.AC.A2FK.01A.12D.A17Z.05	BRCA	0.114437	0.743057	0.168927	0.552582	0	0.240575	0.530619	0	0.0551616	0.0295133	0	0.0763199	0.061353	0	0.00645794	0.31767	0.704388
TCGA.B6.A409.01A.11D.A244.05	BRCA	0.115188	0.764978	0.156184	0.562467	0	0	0.604034	0	0.0746162	0.108708	0	0.0775637	0.0945483	0	0.0405301	0.232196	0.718717
TCGA.E9.A1RD.11A.33D.A161.05	BRCA	0.0942046	0.784891	0.146697	0.665226	0	0	0.703376	0	0.0653094	0.135526	0	0	0.0781865	0.000439027	0.0171632	0.28234	0.650117
TCGA.HN.A2OB.01A.21D.A27Y.05	BRCA	0.102722	0.689379	0.17515	0.546515	0	0.516824	0.323621	0	0.0324828	0.0996722	0	0.00390723	0.0234928	0	0	0.255624	0.558467
TCGA.BH.A1FJ.11B.42D.A13T.05	BRCA	0.0971114	0.764977	0.160985	0.622045	0	0	0.775122	0	0.0659923	0.0982208	0	0	0.0301078	0.012097	0.0184599	0.415345	0.642547
TCGA.BH.A0HB.01A.11D.A10P.05	BRCA	0.141027	0.730933	0.175289	0.417942	0	0.302111	0.187981	0	0.0731849	0.17133	0	0.121395	0.102335	0.0139602	0.0277023	0.167578	0.807476
TCGA.OL.A66H.01A.11D.A29O.05	BRCA	0.134421	0.897165	0.175119	0.39628	0.246864	0	0.273431	0	0.0870067	0.123197	0	0.118439	0.106144	0	0.0449178	0.221561	0.764243
TCGA.B6.A1KC.01B.11D.A161.05	BRCA	0.183134	0.429875	0.217892	0.138915	0.186683	0.0241227	0	0	0.132919	0.62239	0	0	0	0.0338847	0	0.202536	0.939178
TCGA.BH.A0DH.11A.31D.A10Q.05	BRCA	0.110955	0.61194	0.184405	0.545619	0	0.27528	0.61892	0	0.0315402	0.0650855	0	0	0.00717722	0	0.00199652	0.424731	0.699891
TCGA.A7.A13G.01A.11D.A13K.05	BRCA	0.168231	0.623557	0.226098	0.289893	0	0.320555	0.121732	0	0.250448	0.140801	0	0.0535235	0.0573459	0	0.0555955	0.815085	0.924186
TCGA.AC.A3W6.01A.12D.A22B.05	BRCA	0.068825	0.885686	0.146127	0.566887	0	0.643764	0	0	0.059051	0.0616626	0	0.0963353	0.113873	0	0.0253138	0.198701	0.589028
TCGA.AR.A254.01A.21D.A16A.05	BRCA	0.107185	0.695459	0.169807	0.557942	0	0.497411	0.28373	0	0.0387637	0.0598456	0	0.0216559	0.0822225	0	0.016372	0.215239	0.696854
TCGA.BH.A0W5.01A.11D.A10A.05	BRCA	0.0862717	0.886246	0.119372	0.612321	0	0	0.279853	0	0.0445241	0.246355	0	0.165174	0.1038	0	0.160294	0.0659009	0.53148
TCGA.D8.A1XW.01A.11D.A14N.05	BRCA	0.107072	0.871408	0.231859	0.402424	0.343966	0.0209239	0.123752	0	0.122129	0.183357	0	0.0792025	0.0512053	0.0224031	0.0530606	0.313772	0.806677
TCGA.3C.AALI.01A.11D.A41Q.05	BRCA	0.0973008	0.787839	0.183533	0.341654	0.00525517	0	0.246524	0	0.315186	0.277833	0	0.0362246	0.0629217	0.0316339	0.024422	0.727854	0.733981
TCGA.A7.A5ZV.01A.11D.A28C.05	BRCA	0.121049	0.900017	0.201917	0.445532	0.402386	0.0907256	0.0485745	0	0.14911	0.147009	0	0.0533404	0	0.0898581	0.0189965	0.48224	0.81019
TCGA.BH.A0DQ.01A.11D.A10P.05	BRCA	0.116377	0.746125	0.205187	0.487252	0	0.631488	0.180461	0	0.0377793	0.127916	0	0	0	0.0183434	0.00401249	0.251407	0.791964
TCGA.D8.A1XR.01A.11D.A14N.05	BRCA	0.142089	0.575388	0.24751	0.388787	0	0.674326	0	0	0.115956	0.118406	0	0.0408721	0.0426983	0	0.00774153	0.552913	0.837237
TCGA.C8.A1HI.01A.11D.A138.05	BRCA	0.118409	0.684055	0.203905	0.468304	0	0	0.888609	0	0.0246798	0.0619514	0	0	0.0173999	0	0.00736015	0.28462	0.733881
TCGA.AR.A24S.01A.11D.A16A.05	BRCA	0.104768	0.817369	0.199289	0.430865	0.0449753	0	0.355635	0	0.0787823	0.351803	0	0.0910161	0.0548463	0.00391511	0.019027	0.151328	0.764864
TCGA.D8.A1XD.01A.11D.A14H.05	BRCA	0.182015	0.668449	0.217339	0.344653	0	0.704048	0	0	0.0657231	0.214935	0	0	0	0	0.0152935	0.285468	0.910448
TCGA.A7.A26E.01A.11D.A27B.05	BRCA	0.119716	0.782763	0.193164	0.465877	0	0.0447353	0.709776	0	0.0722483	0.0722155	0	0.0156369	0.0766473	0	0.00874061	0.417041	0.792195
TCGA.EW.A1J1.01A.11D.A13K.05	BRCA	0.143758	0.658681	0.229268	0.323825	0.128479	0	0.333811	0	0.0984547	0.164506	0	0.135033	0.10213	0.0245015	0.0130859	0.22414	0.844469
TCGA.BH.A0DS.01A.11D.A10P.05	BRCA	0.147311	0.653968	0.188456	0.392432	0.302007	0	0.144167	0	0.133046	0.295587	0	0.0296122	0.0784511	0	0.0171296	0.316189	0.875168
TCGA.A2.A0YK.01A.22D.A10A.05	BRCA	0.0818422	0.849875	0.131748	0.577294	0.0269488	0	0.311243	0	0.143817	0.252239	0	0.0557701	0.0883658	0.0481662	0.0734504	0.277643	0.574178
TCGA.E9.A22E.01A.11D.A161.05	BRCA	0.1417	0.730363	0.18355	0.367392	0.148825	0	0.258034	0	0.10182	0.383998	0	0	0	0.107323	0	0.207236	0.743285
TCGA.D8.A73W.01A.22D.A357.05	BRCA	0.141461	0.851365	0.205238	0.423182	0.327134	0	0.256318	0	0.104927	0.117362	0	0.0785442	0.0588131	0.0335283	0.0233733	0.336712	0.811212
TCGA.PL.A8LZ.01A.31D.A36K.05	BRCA	0.0459983	0.933869	0.136756	0.642392	0	0	0.585531	0	0.0874936	0.127319	0	0.0661354	0.102897	0.00935987	0.0212641	0.267585	0.524159
TCGA.AR.A24P.01A.11D.A16A.05	BRCA	0.0678667	0.84421	0.217194	0.38029	0.85129	0.0343551	0	0	0.0509443	0.00259666	0	0.0484074	0.0124068	0	0	0.8034	0.819012
TCGA.D8.A3Z6.01A.11D.A23D.05	BRCA	0.151826	0.862271	0.198074	0.468068	0	0	0.792833	0	0.0655907	0.124346	0	0.000732484	0	0.004744	0.0117536	0.463289	0.789697
TCGA.AO.A0JF.01A.11D.A10P.05	BRCA	0.0491121	0.910733	0.189149	0.459611	0.795909	0	0.0427094	0	0.0429606	0	0	0.0482889	0.0701322	0	0	0.362778	0.776128
TCGA.C8.A275.01A.21D.A16G.05	BRCA	0.088036	0.836906	0.141931	0.553341	0.216835	0.103439	0.11939	0	0.0281162	0.0505081	0	0.1587	0.21248	0	0.11053	0.0528283	0.62388
TCGA.AC.A2FB.11A.13D.A17F.05	BRCA	0.11016	0.736909	0.16286	0.613303	0	0	0.756042	0	0.0519512	0.101286	0	0.0173831	0.023101	0.0243805	0.0258564	0.270569	0.662753
TCGA.AR.A24R.01A.11D.A16A.05	BRCA	0.13363	0.657188	0.187077	0.425643	0	0.615144	0.0848847	0	0.0605171	0.0828458	0	0.0276059	0.112343	0	0.0166595	0.252729	0.802181
TCGA.D8.A1X9.01A.12D.A161.05	BRCA	0.135837	0.795743	0.196477	0.373551	0.147701	0	0.307603	0	0.105075	0.358449	0	0.00846455	0	0.0557653	0.0169415	0.239013	0.842527
TCGA.A2.A0YH.01A.11D.A10A.05	BRCA	0.106041	0.701076	0.200126	0.475509	0	0.754816	0	0	0.067678	0.108862	0	0.0322313	0.0288151	0	0.0075982	0.381271	0.7675
TCGA.AQ.A04L.01B.21D.A10N.05	BRCA	0.138806	0.797962	0.214777	0.342875	0.388563	0	0.0008738	0	0.158167	0.368992	0	0	0	0.0834036	0	0.34962	0.83811
TCGA.3C.AALJ.01A.31D.A41Q.05	BRCA	0.120628	0.583254	0.167687	0.402218	0.0921177	0	0.25963	0	0.16986	0.288545	0	0.0978339	0.0920129	0	0	0.355063	0.778595
TCGA.AC.A23E.01A.11D.A161.05	BRCA	0.0934636	0.937513	0.195171	0.453065	0.472069	0	0.245114	0	0.122898	0.0993909	0	0.003333	0	0.0485638	0.00863111	0.768503	0.797121
TCGA.E2.A1BD.01A.11D.A12R.05	BRCA	0.154197	0.740682	0.208901	0.402644	0.162369	0	0.382277	0	0.172532	0.253102	0	0	0.0093267	0.0203933	0	0.610038	0.824964
TCGA.AC.A2QJ.01A.12D.A19Z.05	BRCA	0.0471641	0.968854	0.175274	0.683096	0.194061	0.692616	0	0	0.01877	0.00823184	0	0.0374355	0.0488855	0	0	0.198513	0.562092
TCGA.B6.A0RP.01A.21D.A10P.05	BRCA	0.13351	0.745747	0.212629	0.336253	0.381321	0	0.111634	0	0.136989	0.247379	0	0.0120312	0	0.107132	0.00351299	0.370184	0.854747
TCGA.AC.A3QQ.01A.11D.A22B.05	BRCA	0.129755	0.857759	0.203331	0.36152	0.411472	0.147854	0	0	0.0752646	0.237567	0	0	0.0545949	0.0498122	0.0234355	0.205973	0.790642
TCGA.E9.A1N5.11A.41D.A14H.05	BRCA	0.109803	0.645605	0.179205	0.572178	0	0.539926	0.317802	0	0.0303988	0.0308049	0	0.0241995	0.0498251	0	0.00704341	0.271727	0.677631
TCGA.BH.A1F5.11A.43D.A13T.05	BRCA	0.138187	0.737509	0.185449	0.499751	0	0.775958	0	0	0.0655389	0.0770018	0	0.0190401	0.0624611	0	0	0.413486	0.785328
TCGA.GM.A2DN.01A.11D.A17Z.05	BRCA	0.103874	0.863774	0.126899	0.586624	0	0.0468209	0.259253	0	0.0207237	0.10036	0	0.249608	0.214443	0	0.108791	0.0307838	0.554283
TCGA.C8.A1HL.01A.11D.A138.05	BRCA	0.136271	0.792007	0.240623	0.32582	0.168335	0	0.368881	0	0.0824284	0.294706	0	0	0.0551279	0	0.0305215	0.216714	0.827476
TCGA.C8.A26W.01A.11D.A16G.05	BRCA	0.124486	0.652286	0.184179	0.415231	0	0	0.432424	0	0.0780053	0.234054	0	0.0406788	0.132927	0.0216751	0.0602365	0.159334	0.731649
TCGA.A7.A2KD.01A.31D.A21R.05	BRCA	0.12995	0.774376	0.19619	0.398639	0.0602753	0	0.339401	0	0.137695	0.289975	0	0.00198078	0.149424	0	0.0212493	0.297636	0.813503
TCGA.LD.A7W6.01A.81D.A357.05	BRCA	0.150912	0.690346	0.186426	0.38964	0	0.557175	0	0	0.0978311	0.150967	0	0.056688	0.0944522	0	0.0428869	0.283573	0.875471
TCGA.BH.A0GY.01A.11D.A10P.05	BRCA	0.118604	0.616786	0.190025	0.472779	0	0.37623	0.169018	0	0.106092	0.246599	0	0.0470979	0	0.0228896	0.0320738	0.304284	0.786478
TCGA.EW.A1P7.01A.21D.A145.05	BRCA	0.0508152	0.965459	0.0882215	0.846911	0	0.0472756	0.168976	0	0	0.105914	0	0.290097	0.127786	0	0.259952	0	0.350576
TCGA.C8.A1HK.01A.21D.A13K.05	BRCA	0.139994	0.654383	0.21412	0.381446	0	0.355145	0.144558	0.0122776	0.052077	0.179134	0	0.141395	0.0528173	0.0143155	0.0482805	0.147622	0.857687
TCGA.BH.A1F0.01A.11D.A138.05	BRCA	0.0576498	0.924566	0.106025	0.723874	0	0	0.4225	0	0.0500258	0.185952	0	0.0932979	0.0723132	0.0411598	0.134751	0.0948403	0.430196
TCGA.B6.A0WX.01A.11D.A10A.05	BRCA	0.126731	0.739184	0.17047	0.351556	0.194417	0.0467345	0.084004	0	0.141011	0.284064	0	0.0435137	0.060173	0.0460344	0.100049	0.264147	0.81854
TCGA.AC.A6IW.01A.12D.A33F.05	BRCA	0.0628146	0.946638	0.145119	0.591324	0.283775	0.00984152	0.158277	0	0.0800172	0.174182	0	0.110657	0.13049	0.00663786	0.0461222	0.170944	0.558753
TCGA.BH.A1FM.11B.23D.A13T.05	BRCA	0.127058	0.817458	0.182055	0.455621	0	0.502164	0	0	0.105791	0.300536	0	0	0.0882029	0	0.00330581	0.269845	0.826245
TCGA.AR.A2LM.01A.11D.A17Z.05	BRCA	0.119564	0.56381	0.193036	0.465142	0	0.618691	0.18253	0	0.0242901	0.0274488	0	0.0351267	0.100748	0	0.0111666	0.139207	0.797316
TCGA.AR.A1AU.01A.11D.A12R.05	BRCA	0.140581	0.69308	0.202736	0.434795	0	0.658146	0.132226	0	0.0479612	0.108753	0	0	0.0426776	0	0.0102361	0.296668	0.827254
TCGA.BH.A0BS.01A.11D.A12R.05	BRCA	0.157324	0.525889	0.217733	0.347697	0.291538	0	0.158671	0	0.241571	0.224067	0	0.0841538	0	0	0	0.783761	0.890101
TCGA.E9.A22D.01A.11D.A161.05	BRCA	0.136494	0.861658	0.148511	0.450857	0	0.0598612	0.156504	0	0.0545399	0.340607	0	0	0.236477	0.100517	0.051494	0.074805	0.638636
TCGA.OL.A5RZ.01A.11D.A28C.05	BRCA	0.155235	0.525898	0.229885	0.322637	0.0903759	0.151033	0.0835232	0	0.245888	0.369892	0	0.0585594	0	0.000729347	0	0.572924	0.898826
TCGA.AC.A3QP.01A.11D.A230.05	BRCA	0.129943	0.689684	0.18492	0.546441	0	0.887697	0	0	0.0367492	0.0541203	0	0.0201052	0	0.00132838	0	0.486397	0.739656
TCGA.AO.A1KQ.01A.11D.A13K.05	BRCA	0.1061	0.867514	0.198196	0.387096	0	0.572654	0	0	0.0283477	0.150455	0	0.156736	0.0657205	0.00616922	0.0199187	0.071047	0.744572
TCGA.B6.A2IU.01A.32D.A18O.05	BRCA	0.148671	0.71683	0.202309	0.379566	0.257202	0	0.293681	0	0.103818	0.116515	0	0.0815515	0.147232	0	0	0.300662	0.850603
TCGA.A2.A0EU.01A.22D.A10P.05	BRCA	0.163004	0.349913	0.215961	0.358646	0.274003	0	0.140618	0	0.212878	0.276976	0	0.0405549	0.0549698	0	0	0.571482	0.920424
TCGA.E2.A1B5.11A.23D.A12R.05	BRCA	0.121938	0.790583	0.165965	0.567981	0	0.714737	0	0	0.0564493	0.151397	0	0	0.0513775	0.01607	0.00996925	0.246705	0.739115
TCGA.GM.A3XN.01A.12D.A230.05	BRCA	0.100758	0.755235	0.141146	0.601114	0	0.0532123	0.548992	0	0.0787881	0.153354	0	0	0.12928	0	0.0363736	0.246979	0.674054
TCGA.A1.A0SF.01A.11D.A145.05	BRCA	0.149801	0.563918	0.189729	0.472807	0.108987	0.700288	0	0.00215457	0.0166838	0.0427033	0	0.0768941	0.0443139	0.00127302	0.00670279	0.109597	0.803475
TCGA.OL.A66P.01A.11D.A31V.05	BRCA	0.0579988	0.89056	0.113918	0.642886	0	0	0.378642	0	0.0423507	0.0537801	0	0.264837	0.0484302	0.0680487	0.143911	0.0731436	0.4708
TCGA.EW.A1J3.01A.11D.A13K.05	BRCA	0.143738	0.801506	0.205372	0.369283	0.277869	0	0.259444	0	0.10513	0.0604432	0	0.13408	0.148811	0	0.0142236	0.294022	0.840352
TCGA.AR.A0U4.01A.11D.A10A.05	BRCA	0.0565903	0.97734	0.139091	0.693489	0	0.454666	0.114459	0.245419	0.0125979	0.0837564	0	0.0359197	0.0151975	0.0216308	0.016353	1.49266	0.525327
TCGA.BH.A0HP.01A.12D.A10P.05	BRCA	0.159864	0.608184	0.200165	0.46303	0	0.872454	0	0	0.0325098	0.0360146	0	0.031909	0.0245157	0	0.00259646	0.342079	0.853124
TCGA.A2.A0ST.01A.12D.A10P.05	BRCA	0.037817	0.965418	0.0881475	0.7983	0.0177929	0	0.14679	0.00322546	0.0155107	0.255176	0	0.179502	0.122733	0.0109916	0.248279	0.0229419	0.331087
TCGA.EW.A1PB.01A.11D.A145.05	BRCA	0.06106	0.933375	0.127504	0.712468	0.19353	0	0.353675	0.00158527	0	0.0560574	0	0.217801	0.177351	0	0	0.00351337	0.438605
TCGA.AR.A24K.01A.11D.A16A.05	BRCA	0.146357	0.629217	0.233644	0.297369	0.302414	0.297252	0	0	0.160035	0.133567	0	0.0329756	0	0.0515814	0.0221751	0.665981	0.896069
TCGA.A2.A25D.01A.12D.A16G.05	BRCA	0.12157	0.866246	0.161183	0.451752	0	0.00278268	0.264343	0	0.0786826	0.178423	0	0.133605	0.237232	0.0110777	0.0938549	0.120274	0.731542
TCGA.A2.A1FX.01A.11D.A13K.05	BRCA	0.0814313	0.911896	0.193288	0.43798	0.627255	0	0.110495	0	0.0227354	0.172111	0	0	0.0674032	0	0	0.0949229	0.759561
TCGA.LL.A9Q3.01A.11D.A41Q.05	BRCA	0.10847	0.729257	0.183782	0.393037	0	0.53696	0.0028706	0	0.284337	0.122261	0	0.0272139	0.0263581	0	0	1.61709	0.780635
TCGA.BH.A1FD.01A.11D.A13K.05	BRCA	0.139484	0.850783	0.196299	0.42935	0.215366	0	0.433318	0	0.105173	0.174786	0	0.023188	0	0.0481682	0	0.427285	0.856492
TCGA.BH.A1ET.11B.23D.A138.05	BRCA	0.0450995	0.940304	0.177179	0.570791	0.429624	0	0.465912	0	0.0351226	0.0472132	0	0	0.0221279	0	0	0.50652	0.720142
TCGA.AR.A1AL.01A.21D.A12R.05	BRCA	0.125108	0.773154	0.174019	0.434063	0	0.177395	0.144799	0	0.102907	0.570136	0	0	0	0.00476372	0	0.179	0.811042
TCGA.A2.A0T2.01A.11D.A10P.05	BRCA	0.134325	0.695185	0.20085	0.404032	0.0427106	0.105996	0.244001	0	0.164671	0.343353	0	0	0.0560493	0.0432193	0	0.372035	0.843706
TCGA.Z7.A8R6.01A.11D.A41Q.05	BRCA	0.156536	0.669922	0.225284	0.366636	0.261769	0	0.332728	0	0.0342474	0.173413	0	0.174381	0.0234626	0	0	0.0922474	0.831959
TCGA.EW.A424.01A.11D.A244.05	BRCA	0.155201	0.588583	0.198805	0.440566	0	0.72319	0	0	0.10619	0.0508529	0	0.0909907	0	0.0108512	0.0179259	0.622372	0.86721
TCGA.E2.A1B4.01A.11D.A12R.05	BRCA	0.111119	0.855875	0.217017	0.356416	0.639336	0	0.0341282	0	0.0807674	0.229146	0	0	0	0.0166219	0	0.328632	0.872102
TCGA.AR.A1AY.01A.21D.A12R.05	BRCA	0.0988134	0.936091	0.232687	0.390997	0.771356	0	0.0465201	0	0.0660533	0.0205822	0	0.0442141	0.0512747	0	0	0.569076	0.855398
TCGA.AC.A2QH.01B.04D.A22R.05	BRCA	0.140847	0.659449	0.215091	0.37972	0.213419	0.336731	0	0	0.154807	0.16173	0	0.00449935	0.116494	0	0.0123193	0.524692	0.856123
TCGA.BH.A0H6.01A.21D.A10P.05	BRCA	0.131947	0.678979	0.211527	0.323481	0.268103	0	0.107892	0	0.162882	0.298337	0	0.0119202	0	0.111363	0.0395038	0.353228	0.847712
TCGA.GM.A2DI.01A.31D.A18O.05	BRCA	0.0699619	0.928231	0.0917476	0.771055	0.018421	0.0413785	0.222718	0	0.0278771	0.183797	0	0.239953	0.159814	0.013535	0.0925055	0.0404248	0.368551
TCGA.A2.A0T6.01A.11D.A10P.05	BRCA	0.128425	0.685859	0.152983	0.480095	0.129195	0	0.336964	0	0.0990467	0.225532	0	0.00681224	0.129637	0.0208576	0.0519553	0.227801	0.74218
TCGA.GM.A5PX.01A.12D.A28C.05	BRCA	0.0505728	0.944413	0.19253	0.440749	0.697533	0	0.141924	0	0.038711	0	0	0.0468513	0.0749812	0	0	0.317739	0.758052
TCGA.B6.A0X5.01A.21D.A10A.05	BRCA	0.105715	0.934287	0.382562	0.270053	0.799603	0.0473596	0	0	0.0466859	0.0599391	0	0.0244505	0.0219616	0	0	0.438979	0.873129
TCGA.BH.A0HA.11A.31D.A12R.05	BRCA	0.0867695	0.891837	0.200951	0.452266	0.636665	0.251595	0	0	0.0260389	0.0157256	0	0.0100272	0.0599487	0	0	0.303832	0.792681
TCGA.EW.A3E8.01B.11D.A244.05	BRCA	0.082093	0.911322	0.132201	0.535329	0.187772	0	0.212966	0	0.0490739	0.146735	0	0.0971144	0.218962	0	0.0873759	0.0891948	0.591607
TCGA.E9.A1R7.01A.11D.A14N.05	BRCA	0.113109	0.839809	0.205559	0.430932	0	0.35601	0.425021	0	0.0381392	0.0871304	0	0.0156386	0.0608004	0	0.0172602	0.210913	0.803184
TCGA.AC.A2QH.01A.11D.A18O.05	BRCA	0.124433	0.811168	0.202473	0.397199	0.296731	0.220593	0.00528812	0	0.0952914	0.102563	0	0.0272904	0.209775	0	0.0424681	0.249391	0.800556
TCGA.E9.A1N3.01A.12D.A161.05	BRCA	0.171558	0.575157	0.224477	0.179671	0.227928	0	0.0885011	0	0.193189	0.399907	0	0	0.0227409	0.0359869	0.031748	0.393955	0.944953
TCGA.EW.A1P1.01A.31D.A14H.05	BRCA	0.0660068	0.978837	0.154416	0.527	0.559866	0.074188	0.00331874	0	0.057201	0.109345	0	0.0477937	0.128645	0	0.0196425	0.187283	0.587387
TCGA.S3.AA12.01A.11D.A41Q.05	BRCA	0.165849	0.601732	0.299469	0.226468	0.417033	1.05468e-05	0	0	0.160675	0.386763	0	0.0355179	0	0	0	0.380494	0.847775
TCGA.D8.A1Y1.01A.21D.A14N.05	BRCA	0.0987247	0.860498	0.192134	0.473381	0.326628	0	0.240003	0	0.119594	0.279182	0	0	0.0334331	0.00115959	0	0.381147	0.771069
TCGA.BH.A2L8.01A.11D.A18O.05	BRCA	0.0791847	0.864016	0.119281	0.652197	0	0	0.405767	0	0.0547767	0.153989	0	0.145429	0.175125	0	0.0649127	0.101541	0.54358
TCGA.B6.A40C.01A.11D.A23D.05	BRCA	0.145786	0.813054	0.186528	0.438566	0.313055	0	0.236099	0	0.0925257	0.190539	0	0.034888	0.0966893	0	0.0362041	0.25822	0.852597
TCGA.EW.A2FW.01A.11D.A17F.05	BRCA	0.155275	0.59702	0.23495	0.227503	0.382193	0	0.0892759	0	0.204382	0.0959827	0	0.12445	0.103717	0	0	0.63052	0.882798
TCGA.A2.A0YE.01A.11D.A10A.05	BRCA	0.0433958	0.977072	0.231035	0.43156	0.947535	0	0	0	0.00245562	0.00337924	0	0.0466305	0	0	0	0.0491027	0.827747
TCGA.AR.A0TR.01A.11D.A10P.05	BRCA	0.148906	0.690738	0.218187	0.272558	0.134445	0.123418	0	0	0.200067	0.362865	0	0.0539381	0	0.0587107	0.0665561	0.369079	0.908383
TCGA.E2.A570.01A.11D.A29O.05	BRCA	0.129944	0.738543	0.192512	0.43875	0.246196	0.373006	0	0	0.15007	0.139739	0	0.084754	0.00623529	0	0	0.650422	0.806747
TCGA.AR.A0TT.01A.31D.A10P.05	BRCA	0.102353	0.911604	0.13857	0.504607	0	0.00179734	0.133806	0.0148119	0.0734755	0.378475	0	0.163827	0.0785607	0.0455616	0.109685	0.113756	0.651697
TCGA.E9.A1NG.01A.21D.A14N.05	BRCA	0.0526498	0.956714	0.178286	0.586055	0.503471	0	0.330112	0	0.0617923	0.0803515	0	0.0157729	0.00850022	0	0	0.59061	0.724681
TCGA.A1.A0SJ.01A.11D.A10P.05	BRCA	0.155651	0.753075	0.190291	0.389473	0	0.27116	0.351611	0	0.0708293	0.158012	0	0.0513645	0.0632429	0.00405521	0.0297248	0.231167	0.85763
TCGA.C8.A1HO.01A.11D.A13K.05	BRCA	0.156207	0.738268	0.217816	0.240525	0.202114	0	0.0640096	0	0.171311	0.360216	0	0.0862102	0.102793	0	0.0133468	0.304518	0.906614
TCGA.D8.A1XO.01A.11D.A14N.05	BRCA	0.135833	0.641878	0.190457	0.498049	0	0.687797	0.138938	0	0.0384038	0.0474556	0	0.0325156	0.0341673	0.00310062	0.0176223	0.284765	0.79417
TCGA.E2.A1L9.01A.11D.A13K.05	BRCA	0.115549	0.88457	0.196512	0.461236	0.459825	0	0.339692	0	0.0614725	0.0522021	0	0.0442601	0.0425486	0	0	0.442214	0.800333
TCGA.E9.A1N5.01A.11D.A14H.05	BRCA	0.103992	0.93411	0.174424	0.433395	0.544039	0.037899	0	0	0.0654481	0.11221	0	0.0819335	0.147054	0.00150907	0.00990801	0.185608	0.719759
TCGA.LL.A6FQ.01A.11D.A31V.05	BRCA	0.156644	0.503089	0.248212	0.34776	0.220698	0.244334	0	0	0.214657	0.210815	0	0.0640389	0.0454572	0	0	0.67015	0.82769
TCGA.A2.A3KD.01A.12D.A212.05	BRCA	0.135909	0.753162	0.174002	0.445421	0.148579	0.212068	0.115702	0	0.141117	0.319766	0	0	0.0381953	0.00782976	0.0167427	0.368901	0.821812
TCGA.EW.A1P8.01A.11D.A145.05	BRCA	0.0972274	0.902986	0.177639	0.575071	0	0.627368	0.020033	0	0.0468883	0.114696	0	0.0859568	0.097317	0	0.00774109	0.153375	0.681223
TCGA.E9.A1RB.01A.11D.A161.05	BRCA	0.139442	0.791279	0.191594	0.487331	0.242041	0	0.394989	0	0.110874	0.221048	0	0.0076951	0	0.0233527	0	0.439809	0.831047
TCGA.D8.A1JI.01A.11D.A13K.05	BRCA	0.148358	0.714007	0.24581	0.329826	0.409937	0	0.342509	0	0.113181	0.0579008	0	0.0718702	0	0.00460159	0	0.842295	0.886737
TCGA.D8.A1JL.01A.11D.A13K.05	BRCA	0.0757847	0.955607	0.145728	0.587747	0.0523096	0.145694	0.159631	0	0.0461632	0.201255	0	0.150711	0.197581	0	0.0466554	0.0774287	0.517517
TCGA.BH.A1EW.11B.33D.A138.05	BRCA	0.128084	0.703326	0.164999	0.440494	0	0.382685	0	0	0.139509	0.258259	0	0.0464752	0.151232	0	0.0218398	0.291977	0.771259
TCGA.BH.A0HI.01A.11D.A10P.05	BRCA	0.127744	0.758556	0.18811	0.39016	0.281916	0	0.171079	0	0.155198	0.331162	0	0	0	0.0604358	0.000208845	0.396108	0.845538
TCGA.E2.A10E.01A.21D.A10N.05	BRCA	0.15508	0.566999	0.203256	0.328926	0.349813	0	0.121565	0	0.111986	0.288856	0	0.0325586	0.0598303	0.015326	0.0200641	0.268787	0.90231
TCGA.LL.A73Y.01A.11D.A33F.05	BRCA	0.0934855	0.696062	0.145318	0.584132	0	0.272327	0.276081	0	0.0441689	0.158192	0	0.0847084	0.105757	0	0.0587662	0.10841	0.629446
TCGA.HN.A2NL.01A.11D.A18O.05	BRCA	0.0984363	0.764732	0.179561	0.451626	0.619399	0	0.0445804	0	0.0513396	0.0947685	0	0.0451503	0.123908	0	0.0208543	0.180341	0.727294
TCGA.E2.A2P6.01A.11D.A19Z.05	BRCA	0.144442	0.840866	0.234818	0.293286	0.372975	0.0597755	0.0686752	0	0.119717	0.154928	0	0.169802	0.00840644	0	0.0457217	0.315995	0.880591
TCGA.OL.A6VR.01A.32D.A33F.05	BRCA	0.147698	0.463801	0.198822	0.354956	0	0.521208	0.0591542	0	0.105416	0.279933	0	0	0.0342885	0	0	0.335483	0.923654
TCGA.AC.A23H.01A.11D.A161.05	BRCA	0.175995	0.548048	0.193915	0.304273	0.104061	0.15423	0.00511868	0	0.139458	0.41631	0	0	0	0.180822	0	0.233547	0.847072
TCGA.E9.A1RI.01A.11D.A16A.05	BRCA	0.11678	0.934406	0.179566	0.385202	0.415049	0.0462474	0.0664043	0	0.0613715	0.241768	0	0.0539823	0.0567407	0.0109553	0.0474822	0.149348	0.769337
TCGA.E9.A54X.01A.11D.A268.05	BRCA	0.149594	0.686373	0.203411	0.408442	3.79148e-06	0.104334	0.298789	0	0.175206	0.328304	0	0	0	0.0923929	0.000970272	0.415506	0.879299
TCGA.AR.A1AT.01A.11D.A12R.05	BRCA	0.0797402	0.889947	0.143098	0.527811	0.065374	0.0463895	0.172354	0	0.113279	0.297474	0	0.0316512	0.115896	0.0752674	0.0823161	0.187982	0.580424
TCGA.A2.A0CO.01A.13D.A22B.05	BRCA	0.122301	0.812083	0.160294	0.473697	0	0.317111	0.129064	0	0.0983537	0.155999	0	0.0993395	0.100561	0	0.0995722	0.215938	0.737378
TCGA.GM.A3NY.01A.11D.A21R.05	BRCA	0.14994	0.524259	0.202603	0.407881	0	0.615417	0	0	0.0891735	0.0618674	0	0.0745521	0.147988	0	0.0110025	0.301864	0.852445
TCGA.A2.A3XU.01A.12D.A230.05	BRCA	0.152908	0.394659	0.283638	0.334526	0	0.35477	0.110585	0	0.0928263	0.206147	0	0.0860451	0.0869305	0	0.0626955	0.210101	0.865825
TCGA.BH.A28Q.01A.11D.A16G.05	BRCA	0.161797	0.655783	0.197019	0.343483	0.196297	0.130961	0.111049	0	0.138457	0.236792	0	0.0190901	0.0605015	0.067918	0.038934	0.327139	0.871648
TCGA.A2.A25C.01A.11D.A16A.05	BRCA	0.152128	0.752845	0.185662	0.42545	0	0.610972	0	0	0.0786626	0.0669606	0	0.0891304	0.0747222	0.024847	0.0547054	0.253451	0.839178
TCGA.A2.A0SW.01A.11D.A10P.05	BRCA	0.0999118	0.821847	0.183795	0.35399	0	0	0.211553	0	0.0810624	0.337117	0	0.0806018	0.155592	0.00414071	0.129933	0.114594	0.729243
TCGA.A2.A0YL.01A.21D.A10A.05	BRCA	0.132798	0.546825	0.180296	0.479426	0	0.731387	0	0.00575674	0.0335041	0.199631	0	0	0.0297214	0	0	0.171182	0.736245
TCGA.E2.A576.01A.11D.A31V.05	BRCA	0.153347	0.436066	0.203245	0.303502	0.17975	0	0.220919	0	0.204409	0.200459	0	0.159774	0.0346876	0	0	0.517595	0.891685
TCGA.OL.A66K.01A.11D.A29O.05	BRCA	0.145748	0.532961	0.201708	0.312552	0.343987	0.107242	0	0	0.102693	0.394238	0	0	0	0.0518392	0	0.230212	0.846429
TCGA.E9.A1R0.01A.22D.A16G.05	BRCA	0.120958	0.764776	0.171175	0.501742	0	0.658544	0.0901995	0	0.0160938	0.10287	0	0.0353793	0.0641931	0.000465167	0.0322558	0.0684368	0.726913
TCGA.E9.A247.01A.11D.A16A.05	BRCA	0.179052	0.60453	0.21109	0.296238	0.0518765	0	0.421393	0	0.133756	0.273604	0	0.0433567	0.0678677	0	0.00814654	0.340369	0.894922
TCGA.AR.A1AQ.01A.11D.A12R.05	BRCA	0.077482	0.812406	0.128725	0.63214	0	0.0393984	0.344779	0	0.0222726	0.268204	0	0.0663328	0.116339	0.00247182	0.140203	0.0375244	0.539222
TCGA.BH.A0AY.11A.23D.A10Q.05	BRCA	0.139858	0.64246	0.178941	0.533485	0	0.758985	0	0.020589	0.0663373	0.0845052	0	0.0377354	0.0175059	0.00446467	0.00987701	0.564134	0.773642
TCGA.E2.A1LB.01A.11D.A145.05	BRCA	0.122648	0.743117	0.186675	0.492085	0	0.247501	0.489965	0	0.0525927	0.0807465	0	0.0564099	0.0490256	0	0.0237597	0.250511	0.800029
TCGA.AO.A12C.01A.11D.A10N.05	BRCA	0.142452	0.801442	0.210413	0.328269	0.371751	0.17353	0.0502105	0	0.165138	0.135427	0	0.0579979	0	0.0404972	0.00544815	0.689883	0.872611
TCGA.A2.A259.01A.11D.A16G.05	BRCA	0.101036	0.860239	0.170437	0.501432	0	0.223458	0.493722	0	0.078241	0.0723889	0	0.0541316	0.0427594	0	0.0352997	0.382448	0.672661
TCGA.A7.A13G.11A.51D.A13T.05	BRCA	0.0910886	0.871314	0.204698	0.488867	0.813701	0	0	0	0.0515544	0.0540883	0	0.0395792	0.0410769	0	0	0.382609	0.812812
TCGA.LL.A50Y.01A.11D.A268.05	BRCA	0.148418	0.658706	0.190366	0.376525	0	0.590349	0	0	0.0892956	0.163383	0	0	0.0440068	0.0252259	0.0877402	0.278739	0.804078
TCGA.C8.A3M8.01A.11D.A212.05	BRCA	0.150966	0.857606	0.193476	0.344544	0.400566	0	0.102148	0	0.0999952	0.12384	0	0.119053	0.144088	0	0.0103095	0.251693	0.823396
TCGA.E2.A1B1.01A.21D.A12R.05	BRCA	0.112186	0.84466	0.141943	0.575058	0	0.517173	0	0	0.0646677	0.204364	0	0.0695302	0.10988	0	0.0343853	0.154649	0.653145
TCGA.EW.A1P4.01A.21D.A145.05	BRCA	0.0466558	0.964031	0.14717	0.635595	0.0560612	0.339959	0.118449	0.071792	0.0266098	0.120586	0	0.0783864	0.130161	0.0103429	0.0476524	0.254184	0.596878
TCGA.AR.A0U0.01A.11D.A10A.05	BRCA	0.107961	0.914483	0.157938	0.444949	0.0740292	0.0273204	0.0891043	0	0.0379547	0.284887	0	0.183238	0.119355	0.0738206	0.110291	0.0491902	0.624358
TCGA.A7.A13E.11A.61D.A12R.05	BRCA	0.046945	0.971112	0.155203	0.661557	0.341084	0.0936499	0.428844	0	0.0548682	0.0587705	0	0.00841893	0	0.0143643	0	0.672786	0.632895
TCGA.AC.A3EH.01A.22D.A22B.05	BRCA	0.167921	0.603253	0.226263	0.403192	0	0.698531	0.0814666	0	0.094444	0.0295624	0	0.0486337	0.0473621	0	0	0.752193	0.858204
TCGA.AR.A1AO.01A.11D.A12R.05	BRCA	0.0524692	0.942776	0.106612	0.782906	0	0	0.656081	0	0.0196532	0.142676	0	0.0633308	0.100747	0.00110389	0.0164081	0.0606082	0.463173
TCGA.AR.A0TZ.01A.12D.A10P.05	BRCA	0.177333	0.563008	0.231098	0.319435	0	0.733762	0	0	0.0833208	0.164359	0	0	0	0.018559	0	0.45551	0.877972
TCGA.AC.A3YI.01A.21D.A23D.05	BRCA	0.0453348	0.980252	0.155922	0.623735	0.532972	0.205825	0.126074	0	0.0492373	0.0526805	0	0	0.0332111	0	0	0.57325	0.628266
TCGA.E2.A14N.01A.31D.A138.05	BRCA	0.0755386	0.954984	0.123752	0.658777	0	0	0.45113	0	0.0751381	0.228506	0	0.0606072	0.123793	0.00221383	0.0586127	0.158609	0.51288
TCGA.B6.A0WV.01A.11D.A10A.05	BRCA	0.155776	0.389227	0.211285	0.355512	0.182458	0.2995	0	0	0.178241	0.202421	0	0.0914058	0	0.0459752	0	0.524543	0.902575
TCGA.E2.A1LL.01A.11D.A145.05	BRCA	0.0956467	0.888774	0.190044	0.561701	0.45274	0	0.407399	0	0	0.012902	0	0.0526452	0.0743136	0	0	0	0.738971
TCGA.LL.A442.01A.11D.A244.05	BRCA	0.14041	0.75894	0.218373	0.406186	0.0501534	0	0.570342	0	0.155388	0.153023	0	0.05404	0.0170545	0	0	0.693335	0.816092
TCGA.AR.A1AS.01A.11D.A12R.05	BRCA	0.155741	0.595295	0.25497	0.370762	0	0.927591	0	0	0.0226865	0.015772	0	0.0142682	0	0.0196826	0	0.456259	0.849227
TCGA.C8.A1HN.01A.11D.A138.05	BRCA	0.12858	0.695877	0.217503	0.350062	0	0	0.30668	0	0.127229	0.487033	0	0	0	0.0790581	0	0.22475	0.828784
TCGA.BH.A0H7.11A.13D.A10Q.05	BRCA	0.145894	0.611722	0.170724	0.488996	0	0.640899	0	0	0.103102	0.254139	0	0	0	0.00185986	0	0.402744	0.829504
TCGA.AO.A1KR.01A.12D.A145.05	BRCA	0.0971838	0.727795	0.150472	0.590877	0	0.37039	0.115527	0	0.059307	0.157513	0	0.126786	0.102143	0.00162813	0.0667056	0.130409	0.628401
TCGA.E9.A1R2.01A.11D.A14H.05	BRCA	0.153222	0.636948	0.190191	0.41857	0	0.675858	0	0	0.0356774	0.128027	0	0.0168959	0.129958	0	0.0135835	0.123681	0.834544
TCGA.D8.A1JN.01A.11D.A13K.05	BRCA	0.0980315	0.836972	0.24262	0.32744	0.708355	0.0466256	0	0	0.0920177	0.02998	0	0.079737	0.043285	0	0	0.601415	0.900715
TCGA.E9.A1R4.01A.21D.A14H.05	BRCA	0.0925431	0.887425	0.155997	0.564752	0	0	0.476641	0	0.0633966	0.179029	0	0.119772	0.112865	0.0232077	0.0250877	0.13783	0.604995
TCGA.C8.A27B.01A.11D.A16A.05	BRCA	0.122475	0.838788	0.183444	0.427877	0	0.481794	0	0	0.0513519	0.228276	0	0.0263667	0.142939	0.0230496	0.0462223	0.109996	0.73152
TCGA.JL.A3YW.01A.12D.A23D.05	BRCA	0.104757	0.652415	0.172156	0.572189	0	0.637881	0.223081	0	0.0235772	0.0381772	0	0.0185773	0.0363177	0.00582861	0.0165597	0.204202	0.673833
TCGA.D8.A73U.01A.11D.A33F.05	BRCA	0.0676164	0.87172	0.126533	0.633152	0.195982	0	0.165162	0	0.0595822	0.038449	0	0.174626	0.310864	0	0.0553341	0.102857	0.441604
TCGA.AR.A24L.01A.11D.A16A.05	BRCA	0.0945435	0.820711	0.187616	0.409605	0.653811	0.0705737	0	0	0.10398	0.0958031	0	0	0.0758319	0	0	0.605822	0.774089
TCGA.D8.A1JB.01A.11D.A13K.05	BRCA	0.0910628	0.7487	0.138012	0.571212	0	0	0.475964	0	0.0515331	0.276032	0	0.0108469	0.0903549	0.0204197	0.0748499	0.109064	0.649348
TCGA.AO.A1KP.01A.11D.A13K.05	BRCA	0.156829	0.593795	0.220101	0.258937	0.244983	0.0228383	0.108668	0	0.215463	0.2864	0	0.0228033	0.0690537	0.00930473	0.020486	0.528033	0.917863
TCGA.E2.A1LK.01A.21D.A14H.05	BRCA	0.130691	0.862094	0.201315	0.426034	0.107651	0.00945962	0.395858	0	0.116796	0.232898	0	0	0.0502168	0.0673101	0.0198116	0.315462	0.831766
TCGA.A8.A0AD.01A.11D.A10P.05	BRCA	0.143532	0.604329	0.228299	0.374473	0.407414	0	0.204025	0	0.111372	0.14693	0	0.0892	0	0.0410585	0	0.401793	0.872439
TCGA.AN.A0XO.01A.11D.A10A.05	BRCA	0.134658	0.79488	0.20662	0.441691	0	0.587208	0.0589668	0	0.0982725	0.189874	0	0.0389012	0	0.0202468	0.00653048	0.384549	0.830698
TCGA.AR.A1AN.01A.11D.A12R.05	BRCA	0.133791	0.75017	0.193547	0.400303	0.190533	0.153089	0.0577324	0	0.114581	0.265608	0	0.0544145	0.119894	0	0.0441483	0.236707	0.744329
TCGA.BH.A1F8.11B.21D.A13T.05	BRCA	0.0691541	0.92628	0.173415	0.548398	0.336429	0.442082	0	0	0.0705072	0.105289	0	0.00173962	0.0439538	0	0	0.46699	0.721306
TCGA.E9.A229.01A.31D.A161.05	BRCA	0.12617	0.696391	0.17575	0.479579	0	0	0.672462	0	0.0714721	0.160027	0	0	0.0671705	0.00426675	0.0246019	0.279116	0.787639
TCGA.PL.A8LY.01A.11D.A41Q.05	BRCA	0.101218	0.787704	0.171911	0.544699	0	0.48501	0.272024	0	0.0278395	0.0634323	0	0.0520175	0.0801516	0	0.019525	0.12941	0.750143
TCGA.B6.A0RG.01A.11D.A10P.05	BRCA	0.168096	0.483337	0.264354	0.227051	0	0.516997	0	0	0.100226	0.1374	0	0.135883	0	0.0901131	0.0193807	0.261839	0.908848
TCGA.S3.A6ZH.01A.22D.A32T.05	BRCA	0.138721	0.522613	0.243134	0.342657	0	0.692614	0	0.00706534	0.0742859	0.135221	0	0.0519075	0.0389069	0	0	0.359905	0.858788
TCGA.D8.A1XF.01A.11D.A14H.05	BRCA	0.162123	0.709911	0.205454	0.251816	0	0.223397	0.200469	0	0.121729	0.170176	0	0.0566462	0.0248567	0.0636744	0.139051	0.267888	0.919668
TCGA.LL.A6FP.01A.11D.A31V.05	BRCA	0.161269	0.392474	0.29862	0.305508	0.0900704	0.419105	0	0	0.203973	0.270827	0	0	0.0160242	0	0	0.711076	0.907805
TCGA.E2.A1BC.11A.32D.A12R.05	BRCA	0.0913456	0.926804	0.185703	0.588382	0.110688	0.788648	0	0	0.0267829	0.0416392	0	0.0065491	0.025693	0	0	0.362513	0.687453
TCGA.D8.A1XU.01A.11D.A14N.05	BRCA	0.106546	0.944063	0.188403	0.437067	0.452141	0.140995	0	0	0.107584	0.161371	0	0.0102078	0.0810375	0.0143651	0.0322991	0.359477	0.801469
TCGA.AR.A2LR.01A.12D.A18O.05	BRCA	0.115094	0.827976	0.194986	0.464923	0.207187	0	0.458224	0	0.0780004	0.0238716	0	0.0442513	0.160703	0	0.0277622	0.30399	0.82998
TCGA.AO.A129.01A.21D.A10N.05	BRCA	0.0969714	0.904751	0.142044	0.569085	0	0.40423	0.02468	0.0025801	0.0719521	0.199376	0	0.0639679	0.144866	0.00912148	0.0792263	0.150098	0.631525
TCGA.B6.A0RI.01A.11D.A10P.05	BRCA	0.138557	0.816231	0.221014	0.375255	0	0.57396	0	0	0.144334	0.157329	0	0.0637166	0	0.0535595	0.00710055	0.512358	0.844569
TCGA.A1.A0SE.01A.11D.A10P.05	BRCA	0.13908	0.785772	0.178461	0.407261	0.166906	0.156653	0.137124	0	0.161201	0.221886	0	0.0946544	0.0501341	0.00631597	0.00512494	0.426327	0.822028
TCGA.E2.A1LS.11A.32D.A161.05	BRCA	0.0912449	0.967801	0.17187	0.567574	0.463801	0	0.374749	0	0.0366873	0.118116	0	0	0	0.00664683	0	0.294056	0.728137
TCGA.E9.A2JS.01A.11D.A17Z.05	BRCA	0.131958	0.85714	0.180586	0.370355	0.172445	0	0.369799	0	0.114991	0.161281	0	0.0831303	0.0983543	0	0	0.335481	0.799262
TCGA.BH.A1FN.01A.11D.A13K.05	BRCA	0.12155	0.621026	0.222944	0.447034	0	0.824633	0	0	0.0420853	0.0750422	0	0.0171018	0.034767	0	0.00637108	0.315761	0.818175
TCGA.GM.A2DD.01A.11D.A17Z.05	BRCA	0.0965396	0.884228	0.153922	0.502602	0.282768	0	0.284196	0	0.0443039	0.120389	0	0.126744	0.104616	0.00247502	0.0345091	0.11397	0.676022
TCGA.A2.A3XX.01A.21D.A23D.05	BRCA	0.111687	0.605803	0.158321	0.5136	0	0.272891	0.319775	0	0.0769537	0.134408	0	0.0122561	0.0872236	0.00406288	0.092431	0.232924	0.758661
TCGA.E9.A1RH.01A.21D.A16A.05	BRCA	0.140237	0.795174	0.214363	0.367406	0.303315	0	0.235738	0	0.11883	0.219583	0	0	0	0.100589	0.0219455	0.347339	0.833576
TCGA.D8.A27N.01A.11D.A16G.05	BRCA	0.128702	0.712304	0.177565	0.515046	0	0.233721	0.497585	0	0.0591208	0.0580062	0	0.050339	0.0607473	0.0196967	0.0207842	0.282101	0.753775
TCGA.PL.A8LX.01A.11D.A41Q.05	BRCA	0.125121	0.912824	0.191944	0.466303	0.538548	0	0.138676	0	0.0422973	0.162328	0	0.0389583	0.0791923	0	0	0.150804	0.82603
TCGA.A7.A3IZ.01A.11D.A212.05	BRCA	0.171621	0.401218	0.243753	0.252669	0.439968	0	0	0	0.178741	0.347791	0	0	0	0.0334999	0	0.468777	0.922315
TCGA.AR.A1AI.01A.11D.A12R.05	BRCA	0.0672646	0.91674	0.14886	0.585784	0	0.327314	0.0834894	0	0.0236968	0.162958	0	0.139705	0.166464	0	0.0963739	0.0419041	0.545299
TCGA.BH.A0DD.01A.31D.A12R.05	BRCA	0.154339	0.350158	0.224364	0.367991	0	0.644906	0	0	0.179457	0.126359	0	0.0362439	0.0130341	0	0	1.02175	0.885272
TCGA.D8.A27L.01A.11D.A16G.05	BRCA	0.120972	0.522427	0.165106	0.554305	0	0.446786	0.329838	0	0.0496241	0.108308	0	0	0.0424917	0.0066853	0.0162665	0.285604	0.711548
TCGA.BH.A1F2.11A.32D.A13T.05	BRCA	0.105137	0.849173	0.170947	0.602177	0	0	0.788511	0	0.0464282	0.0923586	0	0.0141953	0.0585071	0	0	0.281279	0.684503
TCGA.AC.A5EH.01A.11D.A28C.05	BRCA	0.0734648	0.87951	0.178252	0.500523	0.432331	0	0.257733	0	0.0770148	0.144592	0	0	0.0883288	0	0	0.330648	0.751696
TCGA.BH.A0BJ.01A.11D.A10P.05	BRCA	0.0902929	0.907598	0.163101	0.496711	0.281538	0	0.354864	0	0.0332458	0.110753	0	0.0604356	0.142123	0	0.0170407	0.100637	0.720483
TCGA.B6.A0WY.01A.11D.A10A.05	BRCA	0.143958	0.551624	0.170327	0.425847	0	0.488274	0	0	0.21031	0.218828	0	0.055642	0.026236	0.000709913	0	0.697738	0.79927
TCGA.AQ.A54N.01A.11D.A268.05	BRCA	0.158472	0.591436	0.232824	0.416169	0	0.704937	0	0	0.141145	0.0759867	0	0.0125733	0	0.056689	0.00866862	0.917019	0.878746
TCGA.WT.AB44.01A.11D.A41Q.05	BRCA	0.144936	0.497179	0.214267	0.361789	0	0.793522	0	0	0.128685	0.0618791	0	0	0.012891	0	0.00302361	1.65418	0.807789
TCGA.AC.A8OQ.01A.11D.A41Q.05	BRCA	0.0843385	0.787525	0.162081	0.547489	0	0.419443	0.0814678	0	0.0640739	0.109727	0	0.137038	0.0561152	0	0.132135	0.147291	0.649948
TCGA.E2.A1LI.01A.12D.A161.05	BRCA	0.088681	0.854336	0.133765	0.6025	0	0	0.471833	0	0.0351833	0.0969837	0	0.165146	0.102386	0.0079875	0.120481	0.0713681	0.627062
TCGA.AQ.A04H.01B.11D.A10N.05	BRCA	0.150862	0.6108	0.205887	0.33432	0.139155	0	0.284145	0	0.132972	0.345908	0	0.0256246	0.0721944	0	0	0.299671	0.873507
TCGA.BH.A208.01A.11D.A161.05	BRCA	0.112562	0.637247	0.207321	0.389628	0	0.132363	0.137087	0	0.0188117	0.593814	0	0	0.0594087	0	0.0585149	0.0264306	0.643443
TCGA.EW.A1PE.01A.11D.A145.05	BRCA	0.121689	0.819815	0.18495	0.449957	0.15997	0	0.265643	0	0.037001	0.119731	0	0.163132	0.173674	0	0.0808491	0.0688536	0.752653
TCGA.BH.A1EX.01A.11D.A13K.05	BRCA	0.124338	0.77295	0.191679	0.461818	0	0.0733471	0.438191	0	0.092676	0.256596	0	0.0161198	0.0980652	0	0.0250052	0.234157	0.781517
TCGA.B6.A408.01A.12D.A244.05	BRCA	0.117749	0.838353	0.190678	0.410671	0.179322	0	0.276802	0	0.0775837	0.281037	0	0.0952735	0.0112394	0.000856467	0.0778861	0.166384	0.783574
TCGA.AO.A03M.01B.11D.A10N.05	BRCA	0.101005	0.922361	0.152093	0.463845	0.00144717	0	0.288303	0	0.103563	0.292004	0	0.066529	0.114465	0.0331248	0.100564	0.170703	0.694093
TCGA.BH.A0BF.01A.21D.A12R.05	BRCA	0.081428	0.805845	0.137711	0.553337	0	0.46861	0.0929404	0	0.0559941	0.113475	0	0.0694272	0.130855	0.0108559	0.0578427	0.146407	0.598366
TCGA.D8.A1XZ.01A.11D.A14N.05	BRCA	0.128441	0.737035	0.208735	0.364955	0	0.590224	0	0	0.0895541	0.189963	0	0.0667167	0.0387881	0.018614	0.00613971	0.279663	0.788582
TCGA.D8.A1JP.01A.11D.A13K.05	BRCA	0.130766	0.608214	0.189705	0.452585	0.127514	0	0.355276	0	0.0874209	0.172084	0	0.0977522	0.129881	0	0.0300718	0.203404	0.806581
TCGA.BH.A1FH.11B.42D.A13T.05	BRCA	0.113706	0.796715	0.157015	0.630685	0	0.14025	0.612994	0	0.0437904	0.109799	0	0.00732564	0.0858411	0	0	0.215753	0.624718
TCGA.E2.A1IJ.01A.11D.A145.05	BRCA	0.0854469	0.918959	0.142929	0.586194	0	0.362246	0.184023	0	0.0677384	0.0839443	0	0.158811	0.138069	0	0.00516888	0.175491	0.655552
TCGA.BH.A203.11A.42D.A16A.05	BRCA	0.0662118	0.962761	0.181608	0.559103	0.404804	0	0.478222	0	0.0373138	0.044408	0	0.018502	0.0167505	0	0	0.46841	0.737792
TCGA.BH.A1FC.01A.11D.A13K.05	BRCA	0.113796	0.896315	0.173992	0.343902	0.00584634	0.044018	0.0863793	0	0.0738934	0.278744	0	0.168267	0.155345	0.0320683	0.15544	0.0935522	0.722701
TCGA.A2.A04R.01A.41D.A10A.05	BRCA	0.167319	0.414246	0.241821	0.221536	0.165249	0	0.0852627	0	0.23807	0.376324	0	0.114489	0	0.0147401	0.00586548	0.46551	0.940695
TCGA.E2.A1B6.01A.31D.A12R.05	BRCA	0.0526378	0.936279	0.0894887	0.786185	0	0.0113038	0.165693	0	0.0386681	0.262944	0	0.187166	0.12299	0.0196182	0.191617	0.0493004	0.40568
TCGA.A2.A0T4.01A.31D.A10P.05	BRCA	0.139319	0.612851	0.178392	0.464215	0	0.760236	0	0	0.0596069	0.0849044	0	0.0536321	0.041621	0	0	0.33086	0.772844
TCGA.E9.A1NA.11A.33D.A145.05	BRCA	0.0963485	0.760038	0.161439	0.64504	0	0.50024	0.372586	0	0.02405	0.067551	0	0.00437675	0.0311963	0	0	0.233214	0.583872
TCGA.BH.A1F5.01A.12D.A13K.05	BRCA	0.176742	0.697004	0.232902	0.345257	0	0.801386	0	0	0.0732218	0.0892611	0	0.0361314	0	0	0	0.583941	0.887635
TCGA.D8.A1JJ.01A.31D.A14N.05	BRCA	0.131625	0.592388	0.197759	0.487792	0	0.338952	0.387552	0	0.082268	0.080153	0	0.0494994	0.0590813	0	0.00249388	0.43021	0.812635
TCGA.AC.A2FG.01A.11D.A17F.05	BRCA	0.116781	0.48387	0.214328	0.438992	0	0.896346	0	0	0.029654	0.0669762	0	0	0	0.00690089	0.000122712	0.400731	0.788412
TCGA.AN.A0XR.01A.11D.A10A.05	BRCA	0.174694	0.435619	0.2271	0.354544	0	0.586905	0	0	0.158413	0.221524	0	0.00799516	0	0.0251639	0	0.622	0.922361
TCGA.E2.A1IE.01A.11D.A13K.05	BRCA	0.149042	0.693003	0.204117	0.379739	0	0.673682	0	0	0.115178	0.20516	0	0.00597975	0	0	0	0.545503	0.875918
TCGA.E9.A295.01A.11D.A16G.05	BRCA	0.119291	0.821636	0.187504	0.444587	0.427394	0	0.323386	0	0.0583419	0.127863	0	0	0.0630141	0	0	0.305651	0.810046
TCGA.EW.A6S9.01A.22D.A33F.05	BRCA	0.129828	0.662257	0.198874	0.411904	0	0.34857	0.343987	0	0.0761624	0.0623357	0	0.128458	0	0.0119698	0.0285174	0.329307	0.781292
TCGA.BH.A1EO.01A.11D.A138.05	BRCA	0.118862	0.881629	0.183294	0.440547	0.667018	0	0	0	0.0623686	0.232554	0	0	0.0369563	0.00110336	0	0.230471	0.800839
TCGA.A2.A3XW.01A.11D.A23D.05	BRCA	0.087714	0.856979	0.183288	0.474382	0.530709	0	0.163888	0	0.0892817	0.175937	0	0	0.0401846	0	0	0.413109	0.677216
TCGA.E2.A15I.11A.32D.A138.05	BRCA	0.0633709	0.876542	0.186653	0.597805	0.13709	0	0.802563	0	0.0225686	0.0119017	0	0.00524018	0.0206366	0	0	0.597394	0.706706
TCGA.B6.A0WW.01A.11D.A10A.05	BRCA	0.172566	0.572235	0.215115	0.384266	0	0.797903	0	0	0.0577487	0.103541	0	0.0401206	0.000687443	0	0	0.400063	0.844953
TCGA.E2.A1L8.01A.11D.A13K.05	BRCA	0.118341	0.858215	0.196655	0.403557	0.350173	0	0.295023	0	0.076446	0.208341	0	0.0433524	0	0.0160549	0.0106086	0.274632	0.805326
TCGA.A2.A0T0.01A.22D.A10P.05	BRCA	0.0776975	0.893977	0.164413	0.556775	0.0266514	0	0.596864	0	0.0671096	0.207575	0	0.0157323	0.0786444	0	0.00742321	0.21692	0.699853
TCGA.BH.A0E0.01A.11D.A10P.05	BRCA	0.0838461	0.866905	0.179632	0.493129	0.0140918	0.490375	0	0	0.131524	0.192881	0	0.0105661	0.120808	0	0.0397546	0.361319	0.738437
TCGA.AC.A3TM.01A.11D.A22B.05	BRCA	0.129769	0.766295	0.18259	0.362276	0	0.328644	0.0113334	0	0.0767775	0.267793	0	0.0415487	0.255723	0	0.0181807	0.131638	0.764166
TCGA.A2.A3KC.01A.11D.A212.05	BRCA	0.108164	0.859017	0.169091	0.437435	0.373344	0.176989	0.0111463	0	0.0977694	0.170672	0	0.0493205	0.0858581	0	0.0349015	0.286922	0.768158
TCGA.A2.A1FV.01A.11D.A13K.05	BRCA	0.160098	0.647716	0.232325	0.298104	0.22568	0	0.248727	0	0.134236	0.329586	0	0	0	0.061771	0	0.343002	0.915886
TCGA.AO.A1KO.01A.31D.A13K.05	BRCA	0.135619	0.754874	0.177931	0.454868	0.104691	0.32546	0.0634528	0	0.145721	0.102352	0	0.140878	0.109645	0	0.00780023	0.404025	0.799907
TCGA.E9.A1RD.01A.11D.A161.05	BRCA	0.177601	0.561946	0.199859	0.279162	0.142458	0	0.249645	0	0.134795	0.27165	0	0	0	0.191122	0.0103303	0.284917	0.919293
TCGA.A2.A4S2.01A.12D.A268.05	BRCA	0.10536	0.65653	0.156061	0.484457	0	0.387833	0.178978	0	0.0999468	0.120183	0	0.0151437	0.163337	0	0.0345793	0.299922	0.728696
TCGA.AR.A2LH.01A.31D.A18O.05	BRCA	0.07842	0.946023	0.102449	0.712162	0.00682939	0.257356	0.0169421	0	0.0250291	0.0907578	0	0.243503	0.224774	0	0.134809	0.0360731	0.355875
TCGA.BH.A0BA.11A.22D.A10Q.05	BRCA	0.137183	0.543122	0.173746	0.381648	0.0106459	0.311647	0	0	0.187664	0.33019	0	0.0633549	0.0601596	0.0175217	0.0188165	0.382956	0.837562
TCGA.EW.A2FR.01A.11D.A21R.05	BRCA	0.051551	0.953552	0.168615	0.548169	0.278324	0.0493283	0.404686	0	0.0698302	0.0782363	0	0.0151756	0.104419	0	0	0.352979	0.574235
TCGA.AC.A62X.01A.11D.A29O.05	BRCA	0.141684	0.614764	0.218868	0.339255	0.252665	0.149671	0	0	0.193979	0.210253	0	0.0770088	0	0.116422	0	0.480522	0.901015
TCGA.E2.A9RU.01A.11D.A41Q.05	BRCA	0.145225	0.466911	0.214096	0.246181	0.182429	0.00478033	0.0624149	0	0.206997	0.427346	0	0	0	0.116032	0	0.380945	0.859857
TCGA.BH.A0DP.11A.12D.A10Q.05	BRCA	0.168683	0.517586	0.198166	0.439725	0	0.510247	0.262876	0	0.0942949	0.0859836	0	0.0349992	0.0115986	0	0	0.711223	0.855164
TCGA.AC.A23G.01A.11D.A212.05	BRCA	0.0752951	0.904286	0.168422	0.483974	0.583445	0.0493165	0	0	0.133125	0.100262	0	0.0309561	0.088565	0	0.0143299	0.568636	0.709337
TCGA.AO.A0JL.01A.11D.A10P.05	BRCA	0.155143	0.559229	0.210528	0.377531	0	0.468552	0	0	0.198426	0.315243	0	0	0.00797109	0	0.00980868	0.595833	0.847075
TCGA.AO.A0JA.01A.11D.A10P.05	BRCA	0.153379	0.525007	0.200891	0.350595	0	0	0.389044	0	0.106244	0.274894	0	0.056166	0.173651	0	0	0.210505	0.870162
TCGA.A7.A4SA.01A.11D.A268.05	BRCA	0.100683	0.621546	0.146314	0.51014	0	0.267807	0.266741	0.00931971	0.0766206	0.240832	0	0	0.0907671	0.0275424	0.0203706	0.226449	0.699366
TCGA.E2.A1L6.01A.11D.A13K.05	BRCA	0.138451	0.555186	0.190617	0.409171	0	0.716203	0	0	0.0834972	0.128927	0	0.0349281	0	0.0225343	0.0139104	0.41686	0.841737
TCGA.A2.A0T5.01A.21D.A10P.05	BRCA	0.117054	0.831345	0.189112	0.416363	0.19923	0.193446	0.0710328	0	0.113021	0.351544	0	0	0.044833	0.00242292	0.0244704	0.267018	0.788067
TCGA.GM.A4E0.01A.12D.A268.05	BRCA	0.0681084	0.953637	0.1455	0.615647	0.145673	0.619079	0	0	0.0712949	0.0635027	0	0.0428544	0.0575964	0	0	0.434848	0.636269
TCGA.D8.A1XJ.01A.11D.A14N.05	BRCA	0.112894	0.871147	0.207292	0.407891	0.430051	0.242799	0	0	0.0913996	0.196515	0	0.0392356	0	0	0	0.387696	0.837957
TCGA.A7.A6VY.01A.12D.A33F.05	BRCA	0.0665669	0.848409	0.156929	0.596289	0	0.188525	0.308441	0	0.0693569	0.13897	0	0.130475	0.0143857	0.0393522	0.110494	0.159928	0.604635
TCGA.E9.A1R3.01A.31D.A14N.05	BRCA	0.0906772	0.894958	0.197038	0.509657	0.108539	0	0.560667	0	0.114781	0.0931676	0	0.0793772	0.040029	0	0.00343867	0.531363	0.75793
TCGA.E9.A1RC.01A.11D.A161.05	BRCA	0.187707	0.214805	0.223147	0.141772	0.0660768	0.00497713	0.142461	0	0.14884	0.419656	0	0	0	0.217989	0	0.233421	0.914662
TCGA.C8.A3M7.01A.12D.A21R.05	BRCA	0.0738582	0.932852	0.149642	0.561522	0	0	0.636078	0	0.06331	0.0861317	0	0.0708963	0.0809888	0.0183787	0.0442165	0.210604	0.676657
TCGA.E2.A107.01A.11D.A10N.05	BRCA	0.137724	0.838995	0.178624	0.41808	0.2876	0.160288	0	0	0.107449	0.216189	0	0.109387	0.0728815	0.0139757	0.0322296	0.241642	0.802889
TCGA.UU.A93S.01A.21D.A41Q.05	BRCA	0.119439	0.762769	0.21763	0.300526	0.00752616	0.204815	0	0.0245497	0.123533	0.519585	0	0	0	0.0638218	0.0561697	0.231532	0.824679
TCGA.BH.A0BS.11A.11D.A12R.05	BRCA	0.159121	0.610883	0.175449	0.510439	0.269513	0.502741	0	0	0.0622889	0.143448	0	0	0.0195469	0	0.00246325	0.376464	0.821673
TCGA.D8.A27I.01A.11D.A16G.05	BRCA	0.132409	0.872839	0.154197	0.472982	0.00665912	0.250777	0.0764747	0	0.0668134	0.205664	0	0.14096	0.125491	0.0270192	0.100142	0.11149	0.735298
TCGA.E9.A1QZ.01A.21D.A16A.05	BRCA	0.0628388	0.908261	0.12302	0.589816	0.034084	0.242588	0.185628	0	0.0711061	0.191679	0	0.073034	0.125087	0	0.0767943	0.152394	0.540706
TCGA.AC.A7VB.01A.11D.A357.05	BRCA	0.171109	0.432808	0.226166	0.233009	0.134309	0	0.130358	0	0.19341	0.521791	0	0	0	0	0.0201319	0.356895	0.941552
TCGA.E2.A106.01A.11D.A10N.05	BRCA	0.156785	0.548397	0.206496	0.349304	0	0.0764192	0.268974	0	0.201576	0.444754	0	0	0	0.00827685	0	0.444949	0.919864
TCGA.GM.A2DK.01A.21D.A17Z.05	BRCA	0.111741	0.769518	0.174822	0.517869	0	0.608602	0.181436	0	0.0325124	0.0406282	0	0.0558768	0.0563569	0	0.024587	0.183221	0.701099
TCGA.BH.A0C0.01A.21D.A10P.05	BRCA	0.0771499	0.858054	0.116549	0.647306	0	0.356537	0.0433461	0	0.0427673	0.202237	0	0.119419	0.09994	0.0495873	0.0861662	0.0767335	0.526823
TCGA.BH.A1F6.01A.11D.A13K.05	BRCA	0.0674882	0.948932	0.126911	0.661177	0.221429	0	0.294942	0	0.0195007	0.0847396	0	0.181053	0.117678	0	0.0806577	0.0420159	0.544044
TCGA.A7.A13E.01A.11D.A12R.05	BRCA	0.163647	0.578435	0.220227	0.408708	0.135494	0.339729	0.0208301	0	0.106551	0.0963022	0	0.177042	0	0.0708901	0.0531606	0.268125	0.904159
TCGA.GM.A2D9.01A.11D.A18O.05	BRCA	0.161244	0.736092	0.199143	0.426637	0	0	0.703715	0	0.0762138	0.0469509	0	0.0883068	0.0647975	0	0.0200158	0.346315	0.854524
TCGA.B6.A0RT.01A.21D.A10P.05	BRCA	0.058826	0.940141	0.0844429	0.812132	0.0274472	0	0.106788	0	0.0150557	0.311174	0	0.105294	0.318426	0	0.115815	0.0176978	0.312981
TCGA.E2.A1IF.01A.11D.A145.05	BRCA	0.0901164	0.917514	0.157103	0.583536	0.116699	0	0.540953	0	0.0597645	0.117517	0	0.0522813	0.0660587	0.0220559	0.02467	0.211493	0.704146
TCGA.A7.A3RF.01A.11D.A22B.05	BRCA	0.152409	0.799613	0.232838	0.385445	0.316699	0	0.42687	0	0.101015	0	0	0.132568	0.0228483	0	0	0.649967	0.84486
TCGA.OK.A5Q2.01A.11D.A27Y.05	BRCA	0.0943607	0.824775	0.120804	0.605698	0	0.247788	0.0963794	0	0.0541885	0.212472	0	0.129559	0.139371	0	0.120242	0.0900674	0.540311
TCGA.AQ.A0Y5.01A.11D.A14N.05	BRCA	0.0995199	0.848179	0.207951	0.441907	0.524912	0	0.206204	0	0.0852432	0.112065	0	0.071576	0	0	0	0.464185	0.745866
TCGA.A2.A0SY.01A.31D.A10P.05	BRCA	0.145283	0.601878	0.187752	0.413934	0	0.68546	0	0	0.0493647	0.0950907	0	0.0735339	0.0153213	0.0124409	0.068788	0.186159	0.822218
TCGA.EW.A423.01A.11D.A244.05	BRCA	0.146453	0.677123	0.21585	0.343895	0.0237203	0.060257	0.366823	0	0.0996622	0.178006	0	0.141127	0.101471	0	0.0289332	0.221699	0.800113
TCGA.AN.A0XS.01A.22D.A10A.05	BRCA	0.128767	0.754743	0.174759	0.389288	0.145901	0	0.218811	0	0.10391	0.283334	0	0.0422561	0.0845428	0.0410102	0.0802348	0.195549	0.758918
TCGA.OL.A5RW.01A.11D.A28C.05	BRCA	0.135026	0.673025	0.203497	0.384176	0.0815679	0.340632	0.141948	0	0.0722808	0.116667	0	0.0514371	0.164306	0	0.0311615	0.198808	0.817787
TCGA.BH.A0E2.01A.11D.A10P.05	BRCA	0.162322	0.629674	0.208863	0.272203	0.0715429	0.25038	0.0526272	0	0.12612	0.113975	0	0.226014	0.151383	0	0.00795739	0.25258	0.91151
TCGA.LD.A7W5.01A.22D.A357.05	BRCA	0.0945121	0.808832	0.120815	0.6061	0	0.150716	0.309158	0	0.0604889	0.207585	0	0.0747619	0.104544	0	0.0927455	0.126114	0.579817
TCGA.BH.A0HF.01A.11D.A10P.05	BRCA	0.0509464	0.943849	0.199506	0.433887	0.762378	0	0.0946141	0	0.0371359	0.0423168	0	0	0.063555	0	0	0.350763	0.794484
TCGA.EW.A1OW.01A.21D.A145.05	BRCA	0.109242	0.767149	0.195825	0.52101	0	0.574393	0.101011	0	0.0706433	0.0653123	0	0.0851603	0.0824908	0	0.0209899	0.278174	0.761623
TCGA.AR.A0TP.01A.11D.A10P.05	BRCA	0.163776	0.685389	0.199821	0.347815	0.476976	0	0	0	0.153913	0.316997	0	0	0	0.052114	0	0.416982	0.910539
TCGA.LL.A441.01A.11D.A244.05	BRCA	0.0758734	0.779049	0.107045	0.688323	0	0.224368	0.235476	0	0.0205782	0.14207	0	0.0625358	0.0917565	0	0.223215	0.0396057	0.479287
TCGA.AR.A24W.01A.11D.A16A.05	BRCA	0.147194	0.699024	0.190359	0.489606	0	0.784789	0	0	0.0549821	0.122793	0	0.016017	0	0.020052	0.00136659	0.343148	0.831825
TCGA.A1.A0SP.01A.11D.A10P.05	BRCA	0.0542285	0.911407	0.151705	0.581554	0.432566	0	0.159655	0	0.0760129	0.140348	0	0.00932967	0.0935103	0.0195395	0.0690394	0.229116	0.683147
TCGA.BH.A1ES.01A.11D.A138.05	BRCA	0.16532	0.498358	0.217695	0.313838	0	0.488994	0.0286253	0	0.152351	0.319287	0	0	0	0	0.0107432	0.461627	0.932065
TCGA.E9.A1RF.01A.11D.A161.05	BRCA	0.151029	0.722776	0.181737	0.30346	0.0104703	0	0.342256	0	0.0915626	0.32054	0	0	0.149734	0.0769539	0.00848241	0.164767	0.879569
TCGA.D8.A1JC.01A.11D.A13K.05	BRCA	0.133615	0.67701	0.201961	0.408867	0	0.275916	0.328002	0	0.0666182	0.183233	0	0	0.136612	0	0.00961882	0.202202	0.828949
TCGA.PE.A5DC.01A.12D.A27Y.05	BRCA	0.132708	0.674942	0.201091	0.381221	0	0	0.450984	0	0.0683967	0.293145	0	0.0454445	0.117358	0	0.024671	0.14231	0.808273
TCGA.D8.A1XA.01A.11D.A14H.05	BRCA	0.151886	0.692293	0.230062	0.299092	0.37172	0	0.101776	0	0.116004	0.252047	0	0	0.158453	0	0	0.282593	0.886739
TCGA.E9.A1N8.11A.42D.A145.05	BRCA	0.0848062	0.840271	0.163865	0.662878	0	0.364877	0.549491	0	0.0153142	0.0167704	0	0.0387436	0.014804	0	0	0.217785	0.596598
TCGA.AQ.A7U7.01A.22D.A357.05	BRCA	0.0591025	0.939546	0.119678	0.615526	0.195412	0.0495769	0.116505	0	0.0600098	0.128347	0	0.161278	0.195937	0	0.0929341	0.103734	0.4973
TCGA.B6.A40B.01A.11D.A23D.05	BRCA	0.13905	0.858111	0.176256	0.468811	0.072365	0.537777	0	0	0.114103	0.0822987	0	0.111039	0.0610773	0	0.0213408	0.413781	0.797489
TCGA.AO.A12G.01A.11D.A10N.05	BRCA	0.171757	0.516931	0.19849	0.39375	0	0.67267	0	0	0.0767915	0.145538	0	0.0413367	0.0511616	0	0.0125015	0.306506	0.877073
TCGA.OL.A66L.01A.12D.A31V.05	BRCA	0.141378	0.586709	0.190681	0.434525	0	0.760967	0	0	0.0486859	0.0431384	0	0.0636203	0.0745066	0	0.00908143	0.255775	0.708995
TCGA.EW.A1PC.01B.11D.A21R.05	BRCA	0.151915	0.552532	0.231076	0.360752	0	0.726109	0	0	0.0751408	0.107418	0	0.0349014	0	0.052451	0.0039797	0.378067	0.883322
TCGA.BH.A0HK.01A.11D.A10P.05	BRCA	0.130247	0.832744	0.208232	0.379367	0.253337	0	0.286778	0	0.0598806	0.279327	0	0.0563821	0.0126253	0.00960258	0.0420664	0.1497	0.808943
TCGA.D8.A1JD.01A.11D.A13K.05	BRCA	0.123437	0.823605	0.18449	0.439915	0.0899978	0	0.431227	0	0.0634939	0.267746	0	0.0690245	0	0.0571058	0.0214047	0.152894	0.789388
TCGA.A7.A26F.01A.21D.A16A.05	BRCA	0.0899623	0.803148	0.14866	0.62788	0	0.378074	0.345045	0.0139644	0.0249888	0.0680744	0	0.0693893	0.0467761	0.00793096	0.0457571	0.163718	0.614633
TCGA.A7.A26J.01A.11D.A16A.05	BRCA	0.164412	0.47618	0.196699	0.314382	0.365961	0	0	0	0.209674	0.326642	0	0	0.097724	0	0	0.494087	0.933164
TCGA.AR.A2LK.01A.11D.A17Z.05	BRCA	0.158999	0.630643	0.219756	0.398226	0	0.673941	0.0532281	0	0.0729264	0.00241293	0	0.0906116	0.0933791	0	0.0135004	0.364807	0.86741
TCGA.BH.A1EU.01A.11D.A138.05	BRCA	0.0800706	0.917029	0.166632	0.348963	0.0558725	0.0747311	0.0655738	0	0.0520513	0.130843	0	0.0313969	0.124737	0	0.464794	0.0692382	0.710843
TCGA.BH.A8G0.01A.11D.A357.05	BRCA	0.0606496	0.915744	0.136545	0.590853	0.0628247	0.221451	0.347916	0	0.0602148	0.0230786	0	0.0833258	0.131313	0	0.0698759	0.195761	0.594526
TCGA.AC.A3OD.01A.11D.A21R.05	BRCA	0.119605	0.620597	0.15493	0.516716	0	0.60124	0.0661079	0	0.0483394	0.0955022	0	0.0454631	0.118696	0.0117228	0.0129287	0.170022	0.701251
TCGA.E2.A1II.11A.21D.A145.05	BRCA	0.123704	0.832739	0.167008	0.513537	0.18396	0.207451	0.127006	0	0.0908787	0.279992	0	0.05584	0.0518284	0.00260707	0.000437536	0.232602	0.779546
TCGA.AC.A2BM.01A.11D.A21R.05	BRCA	0.141718	0.823912	0.171986	0.365456	0.179945	0	0.182012	0	0.0999959	0.129951	0	0.185672	0.186523	0.00176262	0.0341387	0.18585	0.810104
TCGA.D8.A1X8.01A.11D.A14N.05	BRCA	0.0786379	0.930976	0.188704	0.483117	0	0.44085	0.372402	0	0.0334216	0.000644035	0	0.032165	0.120517	0	0	0.217977	0.72708
TCGA.S3.AA10.01A.21D.A41Q.05	BRCA	0.0631758	0.836733	0.161221	0.49141	0.0166225	0.147669	0.15777	0	0.0828273	0.256185	0	0.0243405	0.184787	0.00577328	0.124026	0.139179	0.671488
TCGA.EW.A1IW.01A.11D.A13K.05	BRCA	0.143365	0.675754	0.178981	0.438014	0	0.631154	0	0	0.0832536	0.0189279	0	0.178907	0.0389828	0.025106	0.0236686	0.291512	0.759765
TCGA.AR.A2LL.01A.11D.A17Z.05	BRCA	0.136688	0.83359	0.179187	0.401884	0.142561	0	0.315308	0	0.0776851	0.102697	0	0.186667	0.114595	0	0.0604868	0.167264	0.818118
TCGA.A7.A425.01A.11D.A244.05	BRCA	0.117891	0.722546	0.173084	0.541124	0	0.298392	0.345586	0	0.0940506	0.19018	0	0.0414464	0.00684079	0	0.0235043	0.359011	0.780181
TCGA.BH.A0AW.01A.11D.A10P.05	BRCA	0.123075	0.804494	0.160286	0.462114	0	0.0587514	0.168545	0	0.114091	0.350932	0	0.147982	0.116054	0.00415702	0.0394865	0.17323	0.695797
TCGA.AC.A8OR.01A.21D.A41Q.05	BRCA	0.085666	0.858562	0.227	0.334255	0	0.457627	0	0	0.405804	0.106991	0	0.00366001	0	0.0259183	0	2.97141	0.805039
TCGA.AR.A1AX.01A.11D.A12R.05	BRCA	0.0803291	0.741267	0.109968	0.695103	0	0.306367	0.173748	0	0.0404058	0.192796	0	0.0958688	0.115032	0	0.0757826	0.0842701	0.449888
TCGA.AR.A255.01A.11D.A16A.05	BRCA	0.140938	0.692503	0.185633	0.443971	0	0.757765	0	0	0.0315019	0.0981272	0	0.0154642	0.0647994	0.0162711	0.0160713	0.149487	0.734357
TCGA.BH.A204.01A.11D.A161.05	BRCA	0.158387	0.328583	0.210572	0.29715	0	0.0152043	0.374985	0	0.184056	0.366311	0	0	0.0229466	0.0186317	0.0178656	0.432304	0.939966
TCGA.BH.A0DH.01A.11D.A10P.05	BRCA	0.155426	0.454386	0.202136	0.365113	0.282984	0	0.136149	0	0.127105	0.372158	0	0	0	0.0701071	0.0114965	0.280115	0.87287
TCGA.A2.A4RW.01A.21D.A268.05	BRCA	0.0718722	0.896279	0.147144	0.565775	0	0.0893046	0.599329	0	0.0780893	0.150895	0	0	0.064826	0.00531038	0.0122454	0.33475	0.672534
TCGA.OL.A66N.01A.12D.A31V.05	BRCA	0.131445	0.647346	0.183354	0.453129	0	0.507905	0.218385	0	0.0696788	0.0884639	0	0.0695217	0.0126653	0.0115063	0.0218738	0.341511	0.723553
TCGA.AC.A3HN.01A.11D.A212.05	BRCA	0.0626567	0.901118	0.165634	0.54555	0	0.516721	0.279784	0	0.0588247	0.0959664	0	0.00172227	0.0328787	0.00186446	0.0122379	0.406614	0.709728
TCGA.D8.A1XS.01A.11D.A14N.05	BRCA	0.142248	0.62862	0.213618	0.41339	0	0.842066	0	0	0.0538778	0.0809212	0	0	0.0152749	0.00786007	0	0.517776	0.803472
TCGA.AR.A24U.01A.11D.A16A.05	BRCA	0.0468319	0.936702	0.103408	0.716713	0	0.23087	0.221568	0	0.035676	0.12728	0	0.130106	0.125517	0	0.128983	0.0696952	0.39162
TCGA.BH.A0HA.01A.11D.A12R.05	BRCA	0.143071	0.492664	0.199617	0.388847	0	0.639672	0	0	0.0541809	0.271866	0	0	0.0139152	0.0118797	0.0084863	0.176976	0.778834
TCGA.LD.A66U.01A.11D.A31V.05	BRCA	0.110088	0.580152	0.164162	0.475174	0	0.440145	0.198476	0	0.0629518	0.132683	0	0.0393489	0.111576	0	0.0148183	0.210946	0.667102
TCGA.BH.A1EU.11A.23D.A138.05	BRCA	0.140008	0.557933	0.183393	0.56206	0	0	0.835827	0	0.0614284	0.0731994	0	0	0.0295447	0	0	0.597878	0.753237
TCGA.BH.A1FN.11A.34D.A13T.05	BRCA	0.0987304	0.74647	0.164653	0.58736	0	0.232457	0.572073	0	0.0331073	0.0493883	0	0.0314132	0.0415035	0.00795939	0.032099	0.203909	0.650727
TCGA.A2.A0T1.01A.21D.A10P.05	BRCA	0.0552768	0.909716	0.112676	0.666975	0	0.296116	0.155282	0	0.0540913	0.154153	0	0.110199	0.135485	0.0209394	0.0737332	0.109384	0.466262
TCGA.LL.A5YO.01A.21D.A28C.05	BRCA	0.0439178	0.963756	0.0808065	0.798261	0	0	0.225681	0	0.0508712	0.160161	0	0.189581	0.166422	0.00814024	0.199144	0.0703178	0.348359
TCGA.BH.A0BC.11A.22D.A093.05	BRCA	0.152495	0.701145	0.183823	0.530519	0	0.791198	0	0	0.113374	0.0347179	0	0.0457969	0	0.0149131	0	1.18806	0.813639
TCGA.B6.A0IK.01A.12D.A10P.05	BRCA	0.133104	0.605784	0.171514	0.499508	0	0.296622	0.376027	0	0.0727643	0.150884	0	0.0353187	0	0.0446809	0.0237032	0.285813	0.794559
TCGA.EW.A3U0.01A.11D.A22B.05	BRCA	0.0659904	0.822218	0.123071	0.651454	0	0.408152	0.0822958	0.00981099	0.0149106	0.079071	0	0.160785	0.129225	0	0.115749	0.0509901	0.492107
TCGA.BH.A203.01A.12D.A16A.05	BRCA	0.115444	0.839311	0.159213	0.512209	0	0	0.621418	0	0.0413502	0.114796	0	0.0587474	0.11297	0.00461378	0.0461056	0.122616	0.720263
TCGA.AC.A2FF.01A.11D.A17F.05	BRCA	0.0973253	0.775508	0.146959	0.622955	0	0.444618	0.312262	0	0.0233606	0.0981941	0	0.0264436	0.0635935	0	0.0315283	0.106301	0.613138
TCGA.E2.A1LH.01A.11D.A14H.05	BRCA	0.054867	0.952381	0.12171	0.605081	0	0.0392342	0.250639	0	0.0124163	0.0915851	0	0.0879087	0.153496	0	0.36472	0.0177958	0.479598
TCGA.GM.A3NW.01A.21D.A22B.05	BRCA	0.145767	0.782812	0.196943	0.347134	0.263948	0.0840956	0.169727	0	0.129075	0.183999	0	0.0354747	0.0965887	0	0.0370922	0.365492	0.87435
TCGA.B6.A0RU.01A.11D.A10P.05	BRCA	0.126618	0.741402	0.163726	0.544882	0	0.00450479	0.547975	0	0.111242	0.315136	0	0	0	0.0156511	0.00549116	0.330803	0.765685
TCGA.E9.A1R6.01A.11D.A14H.05	BRCA	0.172636	0.671315	0.216691	0.390735	0	0.785092	0	0	0.0755943	0.0984101	0	0	0.0228328	0.0180707	0	0.542619	0.839766
TCGA.GI.A2C9.01A.11D.A21R.05	BRCA	0.058044	0.914916	0.201121	0.476832	0.658157	0.22789	0	0	0.0370955	0.0681209	0	0	0.00873653	0	0	0.482653	0.723532
TCGA.BH.A0H0.01A.11D.A10P.05	BRCA	0.147512	0.625376	0.200608	0.316507	0.299583	0.138568	0	0	0.150586	0.204593	0	0.0795282	0	0.0574099	0.0697319	0.366154	0.924391
TCGA.E9.A1NF.11A.73D.A14H.05	BRCA	0.0942893	0.917485	0.17983	0.585039	0.524151	0	0.247762	0	0.0781359	0.0883378	0	0.0377683	0	0.0238454	0	0.521074	0.745628
TCGA.BH.A1FE.01A.11D.A13K.05	BRCA	0.0847564	0.929033	0.131165	0.55547	0	0.322415	0	0	0.101283	0.165711	0	0.133672	0.138241	0.0561628	0.0825158	0.175746	0.604853
TCGA.A2.A4RX.01A.11D.A268.05	BRCA	0.089579	0.701843	0.137279	0.573671	0	0.233797	0.33535	0	0.0414418	0.174916	0	0.0249039	0.0658235	0.00932148	0.114446	0.106422	0.652296
TCGA.E2.A1IH.01A.11D.A13K.05	BRCA	0.0981016	0.784054	0.169194	0.505581	0	0.464517	0.232731	0	0.0639817	0.110806	0	0.0377253	0.0633931	0	0.0268466	0.267963	0.723884
TCGA.A2.A4RY.01A.31D.A268.05	BRCA	0.139593	0.478715	0.179342	0.468901	0	0.759551	0	0	0.0679523	0.119819	0	0.00183836	0.0334694	0	0.0173698	0.393934	0.791363
TCGA.D8.A1JE.01A.11D.A13K.05	BRCA	0.102191	0.926505	0.194338	0.498157	0.392572	0	0.296403	0	0.0722348	0.149637	0	0.0285336	0.0469362	0.0136832	0	0.302504	0.757685
TCGA.LL.A7T0.01A.31D.A357.05	BRCA	0.139177	0.7642	0.180234	0.343519	0	0.40012	0.102974	0	0.0903269	0.115954	0	0.0960678	0.143036	0	0.0515212	0.222163	0.835177
TCGA.GM.A5PV.01A.11D.A28C.05	BRCA	0.125845	0.7242	0.17744	0.459932	0	0.195827	0.438085	0	0.0652947	0.198982	0	0	0.0696317	0.0023363	0.0298429	0.217075	0.8045
TCGA.EX.A3L1.01A.11D.A21R.05	CESC	0.0307609	0.988022	0.122646	0.777916	0.512905	0	0.0472316	0.367726	0	0	0	0.0311607	0.0409768	0	0	5.09757	0.581888
TCGA.ZJ.AAXA.01A.11D.A42P.05	CESC	0.148178	0.930343	0.335611	0.424116	0.229152	0.134051	0.175803	0	0.122839	0.266882	0	0	0	0.0577501	0.0135223	0.363263	0.829216
TCGA.VS.A9UP.01A.11D.A42P.05	CESC	0.0992093	0.764521	0.15047	0.471506	0	0	0.472499	0.0508894	0.0527049	0.238898	0	0.00127396	0.102593	0	0.0811424	0.24438	0.833419
TCGA.EK.A2GZ.01A.11D.A17Z.05	CESC	0.0674374	0.958201	0.152748	0.586514	0.262988	0.0768004	0	0.396776	0.000665302	0.12942	0	0	0.110389	0	0.0229613	1.51251	0.822811
TCGA.HM.A3JK.01A.11D.A21R.05	CESC	0.13414	0.607541	0.179072	0.546071	0	0.781155	0	0	0.0287687	0.0824666	0	0.0249627	0.0596376	0	0.023009	0.151354	0.73947
TCGA.FU.A3WB.01A.11D.A230.05	CESC	0.152496	0.644952	0.227414	0.334307	0.145879	0.098753	0.0750973	0	0.115061	0.147429	0	0.136356	0.207705	0	0.0737191	0.203572	0.906452
TCGA.Q1.A6DT.01A.11D.A32T.05	CESC	0.0391094	0.94937	0.208734	0.519404	0.875398	0	0	0.00103465	0.0518704	0	0	0.0716966	0	0	0	0.737902	0.774283
TCGA.EA.A3Y4.01A.51D.A244.05	CESC	0.0964062	0.810961	0.184055	0.488509	0	0.350236	0	0	0.0517595	0.103282	0	0.0643063	0.366179	0.0294456	0.0347916	0.0865537	0.679228
TCGA.ZJ.AAXN.01A.11D.A42P.05	CESC	0.114624	0.825144	0.220305	0.342065	0.204552	0	0.0359633	0.041107	0.146267	0.41871	0	0	0.00723212	0.146168	0	0.327515	0.780601
TCGA.VS.A9V0.01A.11D.A42P.05	CESC	0.108354	0.748277	0.211519	0.465154	0	0.85764	0.024238	0.0358263	0.0086312	0.021674	0	0.0390709	0.0129195	0	0	0.603514	0.773711
TCGA.DS.A1OC.01A.11D.A14Z.05	CESC	0.086113	0.744632	0.207928	0.291606	0	0.252671	0.062199	0	0.102354	0.267879	0	0.026237	0.280604	0	0.00805569	0.175632	0.776255
TCGA.VS.A9UH.01A.11D.A42P.05	CESC	0.050868	0.958111	0.138672	0.632658	0.370256	0.125017	0.0176525	0	0.0587111	0.133155	0	0.101245	0.122738	0	0.0712254	0.137059	0.585404
TCGA.C5.A1M6.01A.11D.A13Z.05	CESC	0.0592965	0.969007	0.205234	0.498236	0.83659	0	0.0742561	0	0.0432423	0	0	0.0453904	0	0.000521478	0	0.941855	0.763294
TCGA.DS.A0VL.01A.21D.A10W.05	CESC	0.12362	0.810765	0.224184	0.326663	0.0571652	0.0594306	0.182889	0	0.0626057	0.275449	0	0.065198	0.151176	0.0460071	0.10008	0.098142	0.785132
TCGA.Q1.A73R.01A.11D.A340.05	CESC	0.122445	0.574195	0.213267	0.326374	0.15371	0.123016	0	0	0.161616	0.277662	0	0.0988901	0	0.0827308	0.102376	0.287748	0.857386
TCGA.LP.A4AW.01A.11D.A244.05	CESC	0.0532021	0.966193	0.154466	0.633361	0	0.125698	0.505942	0	0.0423827	0.145412	0	0.0253155	0.0891697	0	0.0660802	0.130017	0.59194
TCGA.IR.A3LB.01A.11D.A244.05	CESC	0.0970544	0.8848	0.207084	0.389488	0.723758	0	0	0	0.0916293	0.043397	0	0.10157	0.0396017	4.42393e-05	0	0.496333	0.844561
TCGA.EA.A6QX.01A.12D.A340.05	CESC	0.113955	0.493512	0.211331	0.372682	0	0.192107	0.199542	0	0.101372	0.234731	0	0.0228959	0.150917	0	0.0984353	0.199952	0.733851
TCGA.EA.A97N.01A.11D.A388.05	CESC	0.0968821	0.669557	0.215612	0.537002	0	0.514044	0.139307	0	0.0394476	0.151759	0	0.0267778	0.0771689	0	0.0514963	0.12841	0.71996
TCGA.DS.A3LQ.01A.21D.A21R.05	CESC	0.113643	0.860695	0.197008	0.408613	0.149902	0	0.313654	0	0.0834396	0.273336	0	0.0256524	0.0647641	0.0293198	0.0599318	0.184192	0.774373
TCGA.C5.A2LV.01A.11D.A18K.05	CESC	0.130037	0.857575	0.194154	0.535008	0.0251743	0.104632	0.352421	0	0.0903304	0.271494	0	0	0.107359	0	0.0485893	0.211328	0.784544
TCGA.DG.A2KK.01A.11D.A17Z.05	CESC	0.142841	0.781913	0.201157	0.372626	0.1331	0.00597792	0.184962	0.0949176	0.0779374	0.214387	0	0.0806439	0.109565	0.0204633	0.0780457	0.343576	0.825492
TCGA.C5.A1M7.01A.11D.A13Z.05	CESC	0.0413704	0.945738	0.137787	0.634739	0.188869	0.293249	0	0.115462	0.0072799	0.114717	0	0.107324	0.0446959	0.000209629	0.128194	0.31063	0.600766
TCGA.HG.A9SC.01A.21D.A42P.05	CESC	0.0628604	0.90565	0.234464	0.525179	0.196267	0.629994	0	0	0.0622298	0.0768607	0	0.00423844	0.0242241	0.00422208	0.00196414	0.558067	0.756032
TCGA.VS.A9UI.01A.11D.A42P.05	CESC	0.0711734	0.820617	0.219501	0.395158	0	0.172542	0.00158634	0.0324232	0.108553	0.493608	0	0	0.0599359	0.0787366	0.0526152	0.205837	0.74469
TCGA.VS.A8QM.01A.11D.A37Q.05	CESC	0.0700189	0.814847	0.122836	0.664075	0	0.265856	0.138414	0.00645936	0.00824788	0.216276	0	0.153029	0.164243	0	0.047475	0.0253127	0.524992
TCGA.VS.A8Q8.01A.11D.A37Q.05	CESC	0.114432	0.693157	0.196452	0.437767	0.127462	0	0.289293	0	0.0639631	0.250216	0	0.0463239	0.149156	0.0126453	0.0609413	0.123176	0.749889
TCGA.DR.A0ZM.01A.12D.A10W.05	CESC	0.0773549	0.949851	0.192244	0.516269	0.0963684	0.305972	0.0733059	0	0.0521244	0.187948	0	0.025588	0.177271	0	0.0814215	0.110379	0.679831
TCGA.C5.A2LX.01A.11D.A18K.05	CESC	0.104395	0.834042	0.196127	0.437807	0	0.163127	0.130641	0.0193606	0.0369521	0.221659	0	0.13102	0.199319	0	0.0979204	0.0866458	0.662677
TCGA.FU.A3EO.01A.11D.A212.05	CESC	0.157706	0.659678	0.204896	0.318007	0	0.248525	0.239249	0	0.0952594	0.252651	0	0	0.116899	0.0119477	0.0354685	0.228458	0.893674
TCGA.EK.A2H1.01A.11D.A17Z.05	CESC	0.0756843	0.916531	0.132317	0.615035	0.098526	0.37824	0.0358888	0	0.0376553	0.224127	0	0.00592986	0.0904394	0.0245622	0.104631	0.083736	0.640593
TCGA.ZJ.AB0I.01A.11D.A42P.05	CESC	0.0937244	0.803989	0.258864	0.448459	0.403654	0.27143	0	0	0.0466153	0.206365	0	0	0.071936	0	0	0.1675	0.779118
TCGA.VS.A9UL.01A.11D.A42P.05	CESC	0.157578	0.537653	0.208377	0.32872	0.312589	0.0509531	0	0.0593517	0.120774	0.320649	0	0	0	0.0888835	0.0467996	0.394724	0.927913
TCGA.BI.A20A.01A.11D.A14Z.05	CESC	0.129174	0.745468	0.158271	0.500533	0	0.474973	0	0	0.0105315	0.22195	0	0.0603765	0.174542	0	0.0576262	0.0204696	0.712253
TCGA.MY.A913.01A.11D.A37Q.05	CESC	0.101527	0.830867	0.164815	0.443237	0.317844	0.0380317	0	0	0.0669091	0.267291	0	0.0636131	0.147498	0	0.0988132	0.115917	0.699054
TCGA.FU.A23L.01A.11D.A16P.05	CESC	0.0594256	0.942253	0.173037	0.51132	0.427273	0.274238	0	0	0.0357544	0.103827	0	0	0.154785	0	0.00412231	0.136086	0.750594
TCGA.FU.A3TX.01A.11D.A230.05	CESC	0.125028	0.850015	0.222235	0.299062	0.22666	0.100893	0.00497095	0.00494155	0.0958122	0.259651	0	0	0.220998	0	0.0860739	0.177783	0.799066
TCGA.FU.A40J.01A.11D.A244.05	CESC	0.124022	0.779681	0.195653	0.432194	0	0.44411	0.0223671	0.112786	0.0481059	0.0615994	0	0.0348893	0.188519	0.018924	0.068699	0.431774	0.776177
TCGA.Q1.A5R2.01A.11D.A28C.05	CESC	0.0640883	0.868218	0.163668	0.543155	0.0392663	0.501946	0	0	0.0678524	0.266881	0	0	0.0696722	0.0263972	0.0279847	0.173564	0.707309
TCGA.FU.A2QG.01A.11D.A18K.05	CESC	0.0831439	0.876194	0.232727	0.489397	0.483843	0	0.140451	0	0.0873135	0.150289	0	0.0262352	0.0909042	1.41908e-06	0.0209623	0.302759	0.753041
TCGA.EK.A3GK.01A.11D.A212.05	CESC	0.143916	0.720092	0.221809	0.273862	0	0.0494363	0.156602	0.0078525	0.106287	0.242978	0	0	0.239782	0.141407	0.0556552	0.167896	0.857527
TCGA.C5.A8XI.01A.11D.A37Q.05	CESC	0.128056	0.779354	0.190174	0.298609	0.0088855	0.208998	0	0	0.0683234	0.309522	0	0.0945229	0.226867	0	0.0828813	0.0957187	0.79006
TCGA.EA.A3HR.01A.11D.A212.05	CESC	0.0907772	0.845013	0.212296	0.456034	0.314675	0.367646	0	0	0.0622327	0.116942	0	0.0447046	0.0679841	0	0.0258159	0.243624	0.783595
TCGA.DS.A1OD.01A.11D.A14Z.05	CESC	0.0473786	0.959489	0.175054	0.501656	0.495567	0.0979945	0	0	0.0528394	0.0423652	0	0.128082	0.154639	0	0.0285124	0.149433	0.607551
TCGA.EK.A2RA.01A.11D.A18K.05	CESC	0.108723	0.662527	0.209403	0.452447	0	0.73931	0	0	0.0280959	0.0920208	0	0.0102172	0.107865	0	0.0224908	0.120794	0.690282
TCGA.LP.A4AV.01A.11D.A244.05	CESC	0.113582	0.752598	0.207459	0.416331	0	0.0834695	0.217938	0	0.109904	0.357446	0	0	0.158099	0.0123822	0.0607604	0.186693	0.727646
TCGA.JX.A3Q8.01A.11D.A21R.05	CESC	0.164468	0.684091	0.208539	0.247661	0.231418	0	0.150651	0	0.131332	0.082843	0	0.0953383	0.181856	0.0648836	0.0616781	0.269898	0.890923
TCGA.IR.A3LA.01A.11D.A230.05	CESC	0.162528	0.552031	0.26828	0.225602	0	0.128202	0.249264	0	0.0904304	0.219313	0	0	0.239676	0	0.0731155	0.169949	0.827547
TCGA.EA.A3QD.01A.32D.A230.05	CESC	0.0883881	0.7902	0.152055	0.547156	0	0.357521	0.104114	0	0.0473579	0.12998	0	0.0771213	0.210749	0	0.0731567	0.0964507	0.635304
TCGA.MA.AA41.01A.11D.A388.05	CESC	0.125513	0.781879	0.215063	0.311867	0	0.213693	0.0364653	0	0.0564692	0.277784	0	0.157635	0.17166	0.0229273	0.0633661	0.0814413	0.740027
TCGA.EK.A2PG.01A.11D.A18K.05	CESC	0.0919862	0.824338	0.218282	0.517743	0.142762	0	0.665792	0	0.0480297	0.109497	0	0	0.0289194	0	0.00500043	0.334897	0.759349
TCGA.VS.A9UC.01A.11D.A42P.05	CESC	0.113394	0.662774	0.21421	0.386954	0.00216588	0	0.311452	0	0.131876	0.282794	0	0	0.139072	0.0919853	0.0406557	0.237825	0.799024
TCGA.MY.A5BD.01A.11D.A26S.05	CESC	0.100618	0.779461	0.219116	0.419782	0	0.732409	0	0	0.0778384	0.0233995	0	0.101629	0	0.031564	0.0331601	0.410211	0.877671
TCGA.JW.A5VH.01A.11D.A28C.05	CESC	0.0807739	0.77774	0.244157	0.34184	0	0.313662	0.0494267	0	0.0774906	0.281157	0	0	0.203564	0	0.0746999	0.138519	0.684729
TCGA.C5.A1MI.01A.11D.A14Z.05	CESC	0.120755	0.854953	0.159665	0.376998	0	0.0986171	0.158562	0	0.0897512	0.322794	0	0.052546	0.198173	0	0.0795566	0.13743	0.765811
TCGA.IR.A3LF.01A.21D.A230.05	CESC	0.0993694	0.904516	0.207717	0.349964	0.798623	0	0	0	0.0560797	0.0115873	0	0.0318502	0.10186	0	0	0.385965	0.845019
TCGA.C5.A8ZZ.01A.11D.A37Q.05	CESC	0.0614711	0.941544	0.236374	0.430686	0.637962	0.0565077	0.0901484	0	0.0566621	0.0894397	0	0	0.06928	0	0	0.356995	0.796557
TCGA.ZJ.A8QO.01A.11D.A37Q.05	CESC	0.087362	0.891971	0.166835	0.461732	0.0155215	0.238134	0	0.0138369	0.048319	0.193422	0	0.178088	0.198224	0	0.114455	0.0908461	0.68433
TCGA.MA.AA43.01A.11D.A42P.05	CESC	0.108985	0.647329	0.184278	0.473025	0.257423	0.132386	0	0	0.224153	0.239598	0	0.0558897	0	0.0312335	0.0593164	0.58065	0.81379
TCGA.ZJ.A8QR.01A.11D.A37Q.05	CESC	0.0566511	0.977421	0.234831	0.494309	0.831512	0	0.0127604	0	0.0308966	0.0873392	0	0.00194677	0.0355451	0	0	0.247507	0.723318
TCGA.VS.A950.01A.11D.A42P.05	CESC	0.0575136	0.874056	0.200726	0.495429	0.526804	0.0880249	0	0.0281605	0.0671413	0	0	0.139871	0	0.040163	0.109835	0.328775	0.736282
TCGA.VS.A8EC.01A.11D.A36K.05	CESC	0.126753	0.735322	0.230856	0.273804	0.234051	0.0838618	0	0	0.0969117	0.332636	0	0	0.159503	0.0354716	0.0575649	0.165611	0.827712
TCGA.DS.A0VM.01A.11D.A10W.05	CESC	0.0718878	0.931974	0.210282	0.489427	0.358046	0.47855	0	0	0.0347336	0.0730405	0	0	0.05563	0	0	0.269942	0.797759
TCGA.C5.A1BJ.01A.11D.A13Z.05	CESC	0.0502536	0.958119	0.124198	0.63638	0.104892	0	0.253828	0.0563248	0.0357846	0.14294	0	0.177841	0.131376	0.0392109	0.0578032	0.167725	0.668509
TCGA.FU.A3HY.01A.11D.A21R.05	CESC	0.0700153	0.912926	0.218354	0.461188	0.618669	0	0.0952749	0	0.0109069	0.147715	0	0	0.127434	0	0	0.0396398	0.767716
TCGA.EK.A2RC.01A.11D.A18K.05	CESC	0.117739	0.63016	0.192434	0.533918	0	0.765945	0	0	0.0158577	0.0345076	0	0.0779956	0.074582	0	0.0311121	0.0726761	0.739925
TCGA.Q1.A73S.01A.11D.A340.05	CESC	0.117576	0.635921	0.245177	0.334476	0.00476445	0	0.33445	0	0.0321472	0.60749	0	0	0	0.0211478	0	0.0511379	0.820548
TCGA.C5.A1BN.01B.11D.A14Z.05	CESC	0.0799968	0.864096	0.212971	0.487103	0.517489	0	0.181706	0	0.000836047	0.152418	0	0.0401061	0.102925	0	0.00451931	0.00278711	0.732691
TCGA.UC.A7PG.01A.11D.A42P.05	CESC	0.0523122	0.93083	0.216336	0.453409	0.567197	0.0785037	0.0152767	0	0.0537803	0.154499	0	0.0341737	0.0846347	0	0.011935	0.188542	0.731738
TCGA.VS.A8Q9.01A.12D.A37Q.05	CESC	0.112476	0.711149	0.185384	0.473423	0	0.522677	0	0.0527017	0.0435487	0.12729	0	0.0637193	0.118669	0.0113051	0.0600894	0.252578	0.741643
TCGA.Q1.A73O.01A.11D.A32T.05	CESC	0.080509	0.887305	0.162366	0.477141	0	0.283413	0.0728743	0.112669	0.0533645	0.108011	0	0.112264	0.172655	0.0220536	0.0626957	0.347585	0.738545
TCGA.EK.A2PK.01A.11D.A18K.05	CESC	0.110407	0.861859	0.195403	0.317204	0.0513134	0.0250284	0.132424	0.0913258	0.0676418	0.0881977	0	0.127804	0.182273	0.129089	0.104902	0.251425	0.74788
TCGA.C5.A8XJ.01A.11D.A37Q.05	CESC	0.105216	0.827821	0.182474	0.510083	0	0.449444	0.131738	0	0.0656761	0.18744	0	0.0513138	0.0809126	0.00319511	0.0302805	0.185976	0.731178
TCGA.C5.A1MK.01A.11D.A14Z.05	CESC	0.0674469	0.882495	0.162529	0.578252	0	0.267612	0.380863	0	0.0348195	0.111771	0	0.0791995	0.0625794	0.0223532	0.0408025	0.109943	0.703543
TCGA.EK.A2RE.01A.11D.A18K.05	CESC	0.110922	0.654283	0.249103	0.392936	0	0.174824	0.166455	0	0.0779454	0.500909	0	0	0.0480234	0.0112207	0.0206218	0.134209	0.777648
TCGA.DS.A0VK.01A.21D.A10W.05	CESC	0.123793	0.650195	0.190458	0.451128	0	0	0.547446	0	0.0489552	0.229332	0	0	0.102838	0.0229969	0.0484321	0.121297	0.778827
TCGA.MY.A5BE.01A.21D.A26S.05	CESC	0.0520847	0.943039	0.0995094	0.752751	0.0178712	0.133446	0.0536351	0	0.0548613	0.121874	0	0.156743	0.234276	0.124562	0.102733	0.0741182	0.329727
TCGA.C5.A8XH.01A.11D.A37Q.05	CESC	0.113933	0.878167	0.175981	0.448911	0	0.221416	0.0699239	0	0.0549327	0.308885	0	0.109903	0.186966	0	0.047973	0.0840299	0.710692
TCGA.LP.A7HU.01A.11D.A340.05	CESC	0.130044	0.463381	0.231652	0.401124	0	0.720202	0	0	0.0346157	0.0927557	0	0	0.118825	0	0.0336018	0.141184	0.773847
TCGA.EA.A78R.01A.11D.A32T.05	CESC	0.0378248	0.95773	0.142776	0.586507	0.331097	0.298134	0	0.00313267	0.0206274	0.0874755	0	0.0962319	0.148039	0	0.0152631	0.068471	0.683611
TCGA.EA.A3HT.01A.61D.A21R.05	CESC	0.0380185	0.97704	0.183781	0.588436	0.394743	0	0.429765	0	0.0257021	0.0904878	0	0.00925796	0.0398937	0	0.0101502	0.171588	0.679032
TCGA.Q1.A73Q.01A.21D.A32T.05	CESC	0.122716	0.339279	0.221718	0.372303	0.164297	0.196717	0	0	0.118064	0.277907	0	0.011374	0.1377	0	0.0939408	0.226644	0.794803
TCGA.VS.A9UZ.01A.11D.A42P.05	CESC	0.1229	0.869678	0.16422	0.348639	0.153836	0	0.186618	0.0283988	0.126235	0.258548	0	0.0832006	0	0.0758315	0.0873318	0.30626	0.812714
TCGA.C5.A1ME.01A.11D.A13Z.05	CESC	0.127263	0.709326	0.187685	0.203172	0.155194	0	0.0491838	0	0.100093	0.178632	0	0.236315	0.217296	0	0.0632868	0.143909	0.833475
TCGA.EK.A3GJ.01A.21D.A212.05	CESC	0.143572	0.648425	0.228279	0.28498	0.35629	0	0	0.0278699	0.0639004	0.230165	0	0.0866008	0.235174	0	0	0.166269	0.821209
TCGA.VS.A8QH.01A.11D.A37Q.05	CESC	0.0830601	0.904938	0.167262	0.618326	0.289227	0	0.192172	0.268133	0.0152705	0.116471	0	0.0887144	0	0.0292316	0.000781471	1.20495	0.692587
TCGA.JW.A5VI.01A.11D.A28C.05	CESC	0.10189	0.844388	0.183098	0.42456	0.0679312	0.205243	0.0177226	0	0.0713441	0.186326	0	0.103391	0.259327	0	0.0887146	0.111867	0.718386
TCGA.EA.A439.01A.11D.A244.05	CESC	0.121214	0.891309	0.169069	0.388942	0.392545	0	0.0708723	0	0.082752	0.193686	0	0.0279559	0.101218	0.0425985	0.0883727	0.182341	0.803308
TCGA.JX.A3Q0.01A.11D.A21R.05	CESC	0.056396	0.967768	0.279655	0.412637	0.679963	0.143928	0	0	0.04007	0.0422429	0	0.0685392	0.00802724	0.00512038	0.0121091	0.294549	0.584417
TCGA.ZJ.AAXU.01A.11D.A42P.05	CESC	0.0601038	0.862794	0.163122	0.513761	0.146268	0.146278	0.0930703	0	0.0769918	0.103117	0	0.0883783	0.209393	0	0.136504	0.143269	0.626
TCGA.C5.A3HE.01A.21D.A230.05	CESC	0.103728	0.912076	0.155232	0.509007	0.0772899	0.0287544	0.122462	0.290879	0.0340734	0.144341	0	0.0463255	0.144909	0.0536016	0.0573645	0.727709	0.681221
TCGA.EK.A2RL.01A.11D.A18K.05	CESC	0.165577	0.799139	0.222877	0.23062	0.219011	0	0.0425547	0.0285205	0.190398	0.287927	0	0.0475271	0.0209196	0.0993555	0.0637868	0.421389	0.92411
TCGA.C5.A7CM.01A.11D.A340.05	CESC	0.0872021	0.887139	0.191531	0.403749	0.27262	0.030055	0.129406	0.078825	0.0684492	0.116061	0	0.0917001	0.0665017	0	0.146381	0.350116	0.752096
TCGA.C5.A8XK.01A.11D.A37Q.05	CESC	0.0704185	0.914762	0.205057	0.513147	0.695463	0	0.0186622	0.154424	0	0.04278	0	0.0660425	0	0.0226289	0	1.17476	0.773289
TCGA.EK.A2IP.01A.11D.A17Z.05	CESC	0.14128	0.685557	0.238458	0.321576	0	0.0715341	0.181438	0.0817164	0.137774	0.333359	0	0	0.127516	0.0201156	0.0465473	0.416065	0.870264
TCGA.BI.A0VR.01A.11D.A10W.05	CESC	0.0559078	0.896868	0.159478	0.507153	0.416728	0.0730782	0.0914414	0	0.0190894	0.102092	0	0.0736171	0.153166	0	0.0707882	0.0477638	0.620085
TCGA.EA.A3HS.01A.11D.A212.05	CESC	0.124686	0.736882	0.219474	0.34861	0.0771587	0.0636795	0.221227	0	0.0780395	0.439812	0	0	0.0656357	0.032744	0.0217036	0.139382	0.850047
TCGA.C5.A2LY.01A.31D.A18K.05	CESC	0.0575855	0.93264	0.189334	0.504717	0.680097	0.136772	0	0	0.0221488	0	0	0.0618007	0.0961008	0	0.00308006	0.137586	0.707178
TCGA.HM.A3JJ.11A.12D.A21R.05	CESC	0.0747329	0.863133	0.192191	0.543795	0	0.91067	0	0	0.024646	0.0405879	0	0	0.0240961	0	0	0.381022	0.723391
TCGA.C5.A7CG.01A.11D.A32T.05	CESC	0.0484305	0.935244	0.16404	0.474015	0.622809	0	0	0	0.0752382	0.0296565	0	0.136695	0.107522	0	0.0280792	0.249171	0.674364
TCGA.JW.A852.01A.11D.A357.05	CESC	0.1283	0.789625	0.202413	0.352824	0.217305	0	0.17742	0	0.0791114	0.253246	0	0.0618057	0.0813345	0.0270691	0.102709	0.150355	0.818059
TCGA.FU.A57G.01A.11D.A26S.05	CESC	0.114654	0.88743	0.157722	0.520293	0.104064	0.492982	0	0	0.083222	0.259068	0	0	0.0360458	0.024619	0	0.260287	0.745171
TCGA.C5.A2LZ.01A.11D.A212.05	CESC	0.104107	0.624458	0.201778	0.444037	0	0.238932	0.135544	0	0.0502368	0.283144	0	0.0607589	0.0991227	0.0311737	0.101089	0.0873246	0.674649
TCGA.C5.A7UE.01A.11D.A340.05	CESC	0.0549912	0.905322	0.163207	0.463984	0.15811	0	0.193163	0	0.0737549	0.275584	0	0.0903156	0.106689	0.0147319	0.0876515	0.128276	0.670955
TCGA.EA.A1QT.01A.11D.A14Z.05	CESC	0.12837	0.653352	0.281295	0.342186	0.00207872	0.197509	0.0373146	0.0492243	0.101823	0.372119	0	0.122756	0.00661239	0.0449391	0.0656236	0.24679	0.809645
TCGA.VS.A8QC.01A.11D.A37Q.05	CESC	0.11818	0.699303	0.201644	0.528013	0	0.415533	0.175746	0.0293856	0.0411838	0.157586	0	0.0679387	0	0.042053	0.0705737	0.208691	0.743244
TCGA.2W.A8YY.01A.11D.A37Q.05	CESC	0.0539629	0.912438	0.206425	0.489544	0.549249	0.221818	0.0108667	0	0.0648852	0.0651657	0	0.0408634	0.0471524	0	0	0.423584	0.704801
TCGA.MA.AA42.01A.12D.A388.05	CESC	0.0989719	0.82926	0.156679	0.514089	0.0395995	0.289466	0	0	0.0317568	0.244584	0	0.0606036	0.256191	0	0.0777997	0.0496839	0.635838
TCGA.C5.A7CK.01A.11D.A32T.05	CESC	0.0461105	0.936697	0.214913	0.357127	0.856355	0	0.024021	0	0.027354	0.00338338	0	0.0171899	0.0716967	0	0	0.296456	0.842986
TCGA.C5.A7X8.01A.11D.A36K.05	CESC	0.131455	0.69948	0.192595	0.319554	0.249283	0.111323	0	0	0.105301	0.25798	0	0.0235204	0.0233255	0.0349625	0.194305	0.197158	0.851727
TCGA.EA.A3HQ.01A.11D.A212.05	CESC	0.142365	0.585311	0.256592	0.34573	0.217561	0	0.146932	0	0.0657835	0.161942	0	0.188194	0.141503	0	0.0780855	0.115466	0.77748
TCGA.VS.A9V3.01A.11D.A42P.05	CESC	0.0948471	0.839763	0.233623	0.285592	0.00970012	0.203641	0	0.0301107	0.0734478	0.507868	0	0	0.00967344	0.0968602	0.0686987	0.151601	0.786019
TCGA.C5.A1MF.01A.11D.A13Z.05	CESC	0.134211	0.766108	0.211922	0.335387	0	0.0758268	0.218417	0	0.0749559	0.220593	0	0.133682	0.146506	0.0456887	0.084331	0.118827	0.795444
TCGA.HM.A6W2.01A.21D.A340.05	CESC	0.12438	0.725624	0.19209	0.278575	0.111628	0	0.309511	0	0.166998	0.103644	0	0.155013	0.0315917	0.0455366	0.0760773	0.40547	0.832634
TCGA.FU.A3HZ.01A.11D.A212.05	CESC	0.132412	0.7538	0.244657	0.386987	0.0705925	0	0.49739	0	0	0.327736	0	0.104281	0	0	0	0	0.795439
TCGA.C5.A1BK.01B.11D.A13Z.05	CESC	0.0745957	0.883471	0.144378	0.537812	0	0.330003	0	0.0110543	0.0583732	0.140729	0	0.162937	0.168728	0.0301099	0.0980658	0.115603	0.629933
TCGA.HM.A3JJ.01A.21D.A21R.05	CESC	0.0659308	0.900738	0.158169	0.603674	0.0683315	0.595797	0	0	0.0509	0.16256	0	0	0.0927805	0.00403103	0.0255993	0.178615	0.629232
TCGA.VS.A9U6.01A.11D.A42P.05	CESC	0.052186	0.868499	0.196573	0.493837	0.45764	0.0202151	0.0978947	0	0.0895395	0.175193	0	0.036772	0.0233764	0.0363104	0.0630594	0.267513	0.739366
TCGA.VS.A9V5.01A.11D.A42P.05	CESC	0.138191	0.529158	0.212914	0.291057	0.116943	0.258218	0	0.0861859	0.117517	0.279906	0	0.0614927	0	0.0747578	0.00497911	0.4837	0.869926
TCGA.Q1.A6DW.01A.11D.A32T.05	CESC	0.100351	0.64164	0.184181	0.499548	0	0.541066	0.0382103	0.0226522	0.0772923	0.099521	0	0.0622948	0.0394596	0.0324313	0.0870723	0.311568	0.732838
TCGA.EX.A1H6.01B.11D.A230.05	CESC	0.1551	0.620226	0.185745	0.269025	0.258821	0.0964188	0	0	0.121899	0.152307	0	0.100661	0.193293	0.0557667	0.0208342	0.233139	0.88149
TCGA.C5.A7X5.01A.11D.A36K.05	CESC	0.161401	0.37852	0.215862	0.387523	0.34323	0	0.115132	0	0.145178	0.219251	0	0.0846594	0	0.0925501	0	0.366184	0.904513
TCGA.EA.A5ZF.01A.11D.A28C.05	CESC	0.091509	0.910455	0.192371	0.437436	0.489394	0	0.209765	0	0.0572225	0.130061	0	0.00438621	0.073519	0	0.035653	0.234885	0.779575
TCGA.C5.A2LT.01A.11D.A18K.05	CESC	0.109673	0.82167	0.162534	0.572681	0	0.43344	0.0914064	0.0458126	0.0345183	0.14486	0	0.0640329	0.141782	0	0.0441474	0.203461	0.661581
TCGA.C5.A3HL.01A.11D.A212.05	CESC	0.125774	0.773807	0.191027	0.387276	0.015553	0.0888247	0.17157	0.00516855	0.0968591	0.37079	0	0	0.137298	0.0298255	0.0841108	0.164025	0.804923
TCGA.VS.A954.01A.11D.A388.05	CESC	0.055024	0.942199	0.240583	0.406105	0.861857	0	0	0	0.0409321	0.0489241	0	0.0477861	0.000500639	0	0	0.421065	0.845777
TCGA.IR.A3LH.01A.21D.A212.05	CESC	0.086708	0.851781	0.137164	0.572326	0	0.437947	0	0	0.0297071	0.14102	0	0.134538	0.157836	0.00819409	0.0907588	0.0558041	0.601108
TCGA.VS.A9UA.01A.11D.A42P.05	CESC	0.0950508	0.840351	0.174642	0.462497	0.00935197	0.338986	0	0.040753	0	0.174094	0	0.146271	0.137318	0	0.153227	0.0667087	0.666917
TCGA.VS.A9UU.01A.11D.A42P.05	CESC	0.0390642	0.928742	0.141174	0.56175	0.514248	0.0563536	0	0	0.0670071	0.10763	0	0.063347	0.107474	0	0.0839399	0.184902	0.629322
TCGA.FU.A23K.01A.11D.A16P.05	CESC	0.122955	0.894891	0.17055	0.335702	0.0922064	0.0332195	0.13681	0	0.0852207	0.134129	0	0.148355	0.226275	0.029996	0.113789	0.130598	0.741556
TCGA.XS.A8TJ.01A.11D.A36K.05	CESC	0.0860542	0.753736	0.146574	0.566931	0	0.484034	0	0.00603056	0.0291425	0.186336	0	0.0469932	0.153243	0	0.09422	0.0731564	0.624357
TCGA.IR.A3LL.01A.11D.A212.05	CESC	0.0570947	0.915372	0.153407	0.568278	0.337179	0.00714869	0.191777	0	0.0197235	0.2167	0	0.0585525	0.147806	0.0211136	0	0.044405	0.623676
TCGA.VS.A8EK.01A.12D.A37Q.05	CESC	0.0492979	0.973899	0.206088	0.521457	0.698129	0.108342	0	0	0.0395759	0	0	0.0881652	0.0445036	0	0.0212836	0.257066	0.709858
TCGA.IR.A3LI.01A.11D.A212.05	CESC	0.158224	0.513577	0.241421	0.251673	0	0.254921	0.0588448	0.0641023	0.152209	0.29046	0	0	0.0883813	0	0.0910823	0.460312	0.917552
TCGA.EA.A3HU.01A.11D.A212.05	CESC	0.0686123	0.917789	0.158013	0.54781	0.447917	0.075785	0.0110972	0	0.045306	0.0595604	0	0.137182	0.0412553	0.156344	0.0255533	0.107898	0.619516
TCGA.C5.A7CH.01A.11D.A340.05	CESC	0.0967139	0.677803	0.201396	0.510799	0.383579	0	0.162561	0	0.0782809	0.244453	0	0.0413574	0.0566362	0	0.0331327	0.208427	0.748942
TCGA.FU.A770.01A.11D.A340.05	CESC	0.0868562	0.96923	0.143519	0.628774	0.183024	0	0.105945	0.472355	0	0.0832422	0	0.0645555	0.0439139	0.0245853	0.0223787	1.97907	0.645795
TCGA.DS.A1O9.01A.11D.A14Z.05	CESC	0.057936	0.891447	0.199516	0.434656	0.167239	0.417322	0	0	0.0878421	0.10179	0	0.0131141	0.167786	0.0387348	0.00617351	0.26814	0.681981
TCGA.VS.A952.01A.11D.A388.05	CESC	0.151972	0.604199	0.222936	0.311365	0	0.381874	0	0.0115411	0.113347	0.165721	0	0.201686	0.0243627	0.00594491	0.0955238	0.253202	0.895263
TCGA.VS.A8EL.01A.11D.A37Q.05	CESC	0.0409236	0.961322	0.156347	0.557985	0.408266	0.300046	0	0	0.00911675	0	0	0.114303	0.136874	0.0250611	0.00633368	0.0322635	0.630248
TCGA.EX.A69M.01A.11D.A32T.05	CESC	0.125401	0.805758	0.195788	0.30413	0.195839	0.102368	0	0.0198341	0.0241039	0.323369	0	0.0296353	0.202782	0.0112278	0.0908403	0.0667899	0.772048
TCGA.EA.A4BA.01A.21D.A26S.05	CESC	0.121987	0.741784	0.186653	0.471377	0	0.723941	0	0	0.0906103	0.141635	0	0	0.0164679	0.00493877	0.0224069	0.4886	0.897845
TCGA.EA.A5FO.01A.21D.A28C.05	CESC	0.126186	0.672305	0.247606	0.303085	0.130893	0	0.117738	0.0206028	0.112175	0.356361	0	0.000631396	0.193428	0	0.0681708	0.214646	0.803284
TCGA.ZJ.AAXF.01A.31D.A42P.05	CESC	0.0538934	0.901843	0.155186	0.546197	0.351351	0.0893478	0.0592456	0	0.0391992	0.15956	0	0.072566	0.158964	0	0.0697664	0.0850574	0.610604
TCGA.EA.A411.01A.11D.A244.05	CESC	0.0791897	0.84486	0.211583	0.476249	0.0697489	0.637626	0	0	0.0145354	0.0879241	0	0.0504024	0.11489	0	0.0248725	0.0522689	0.650223
TCGA.VS.A94X.01A.11D.A388.05	CESC	0.117144	0.795309	0.192451	0.397462	0.0338851	0.129262	0.0886608	0	0.076128	0.276457	0	0.174228	0.111476	0.00129497	0.108608	0.113275	0.754163
TCGA.C5.A902.01A.11D.A37Q.05	CESC	0.118484	0.873268	0.202182	0.437677	0	0.433612	0	0.0126665	0.0795758	0.157942	0	0.0386183	0.166908	0.0733997	0.0372779	0.194544	0.758858
TCGA.UC.A7PF.01A.11D.A357.05	CESC	0.071581	0.898504	0.147041	0.535692	0.074399	0.342162	0	0	0.0398266	0.147474	0	0.075553	0.242776	0.0109503	0.06686	0.0732629	0.609665
TCGA.C5.A8YQ.01A.11D.A37Q.05	CESC	0.11229	0.762279	0.213048	0.41522	0	0	0.538284	0.0132312	0.0523291	0.288167	0	0	0.075705	0	0.0322836	0.165491	0.811799
TCGA.MY.A5BF.01A.11D.A26S.05	CESC	0.124616	0.85537	0.211958	0.329278	0.367224	0	0.0518033	0	0.0600789	0.193591	0	0	0.302589	0	0.0247138	0.115338	0.798064
TCGA.JW.A5VG.01A.11D.A28C.05	CESC	0.105322	0.809192	0.188944	0.523113	0	0.095163	0.32871	0	0.073158	0.231261	0	0	0.172006	0.0325127	0.0671897	0.145452	0.796747
TCGA.EK.A2PL.01A.11D.A18K.05	CESC	0.0549183	0.948169	0.209767	0.513576	0.543403	0.0477318	0.140449	0	0.0494311	0.0724984	0	0.0419083	0.0926049	0.00603967	0.00593402	0.225728	0.714683
TCGA.EK.A2RD.01A.12D.A212.05	CESC	0.101551	0.834973	0.18196	0.475131	0	0.174165	0.0935806	0	0.034211	0.30054	0	0.0769924	0.0644874	0.0461425	0.209881	0.0490098	0.680815
TCGA.VS.A958.01A.11D.A42P.05	CESC	0.0577894	0.901343	0.168286	0.534088	0	0.451733	0	0.0168843	0.0587684	0.177453	0	0.0751512	0.140805	0.032881	0.0463235	0.160073	0.633771
TCGA.ZJ.AAXJ.01A.11D.A42P.05	CESC	0.127688	0.64205	0.197045	0.274925	0.191659	0	0.0801476	0	0.139944	0.279475	0	0.114669	0	0.0883972	0.105709	0.237899	0.847525
TCGA.VS.A9UT.01A.11D.A42P.05	CESC	0.0338585	0.955943	0.11114	0.666745	0.00820795	0.26384	0.0129384	0	0.0411909	0.171993	0	0.159349	0.113959	0.032672	0.19585	0.0611301	0.498307
TCGA.ZJ.AAXD.01A.21D.A42P.05	CESC	0.134788	0.538044	0.207592	0.330053	0.198511	0.11436	0	0	0.119341	0.308088	0	0.0539967	0.154127	0.0347841	0.0167923	0.210186	0.824788
TCGA.C5.A2M2.01A.21D.A18K.05	CESC	0.106262	0.929439	0.239554	0.276966	0.813908	0	0	0	0.0284928	0.0131183	0	0.0603681	0.0841126	0	0	0.180793	0.882651
TCGA.JW.A5VJ.01A.11D.A28C.05	CESC	0.0850564	0.843522	0.20213	0.421823	0	0.624673	0	0.00625044	0.0457597	0.183486	0	0.00722711	0.0660031	0.0105618	0.0560383	0.160864	0.75194
TCGA.EA.A43B.01A.81D.A244.05	CESC	0.0630987	0.896154	0.144981	0.561582	0.321846	0.14578	0.0140857	0	0.0548644	0.176583	0	0.0368616	0.175631	0	0.0743476	0.118389	0.685591
TCGA.EK.A2R9.01A.11D.A18K.05	CESC	0.102621	0.853977	0.20775	0.480846	0.0326095	0	0.59923	0	0.0637279	0.214753	0	0	0.0896792	0	0	0.209334	0.722173
TCGA.MA.AA3W.01A.11D.A388.05	CESC	0.0610664	0.889148	0.150307	0.566091	0	0.131703	0.164554	0	0.0631394	0.216245	0	0.0857938	0.17994	0.0510981	0.107526	0.0985624	0.599711
TCGA.EK.A2IR.01A.11D.A17Z.05	CESC	0.144884	0.800271	0.243981	0.280726	0.639152	0.0417479	0	0	0.119581	0.036199	0	0.0570194	0.0830714	0	0.0232294	0.599346	0.952274
TCGA.ZJ.A8QQ.01A.11D.A37Q.05	CESC	0.121995	0.8775	0.169307	0.532487	0.254698	0	0.218719	0	0.0870786	0.218273	0	0.0749185	0.0716916	0.0287459	0.0458751	0.198129	0.74849
TCGA.PN.A8MA.01A.11D.A36K.05	CESC	0.13573	0.715599	0.237316	0.291435	0	0.0688563	0.146396	0	0.102791	0.441125	0	0	0.028949	0.0782699	0.133613	0.15073	0.869461
TCGA.LP.A5U3.01A.11D.A28C.05	CESC	0.132952	0.729418	0.240905	0.304056	0	0.132018	0.146187	0	0.110665	0.357794	0	0	0.0919221	0.105953	0.055461	0.181083	0.857964
TCGA.EA.A3QE.01A.21D.A21R.05	CESC	0.0810337	0.878658	0.143345	0.572661	0	0.101422	0.0789076	0	0.015406	0.29114	0	0.177252	0.19852	0.0378476	0.0995041	0.0191554	0.628041
TCGA.BI.A0VS.01A.11D.A10W.05	CESC	0.0879869	0.892931	0.172927	0.489376	0.12864	0.29385	0	0	0.0547872	0.205152	0	0.0239206	0.20119	0	0.0924609	0.104811	0.640181
TCGA.C5.A8YT.01A.11D.A37Q.05	CESC	0.124387	0.807988	0.193992	0.366305	0.321051	0	0.051529	0	0.134447	0.223989	0	0.0317426	0.193286	0	0.0439554	0.272727	0.810534
TCGA.VS.A9UR.01A.11D.A42P.05	CESC	0.120097	0.79097	0.181337	0.456809	0	0.58237	0	0.00801211	0.0540685	0.162871	0	0.029151	0.064095	0.0322174	0.0672154	0.174605	0.847794
TCGA.C5.A1M8.01A.21D.A13Z.05	CESC	0.143569	0.647073	0.253418	0.20509	0.0767347	0	0.111808	0	0.153953	0.45733	0	0	0.102898	0	0.0972762	0.234147	0.917717
TCGA.C5.A1M5.01A.11D.A13Z.05	CESC	0.110904	0.833017	0.183666	0.457864	0	0.202148	0.129775	0	0.0442208	0.227577	0	0.163526	0.137493	0	0.0952596	0.0708831	0.70134
TCGA.ZJ.AAXT.01A.11D.A42P.05	CESC	0.0458658	0.912769	0.161078	0.538144	0.319846	0.167903	0.026912	0	0.120705	0.268669	0	0.00304531	0.0585267	0.006401	0.0279923	0.331031	0.708644
TCGA.VS.A9UB.01A.22D.A42P.05	CESC	0.0717832	0.924795	0.181137	0.561487	0.666451	0.00576928	0	0	0.0609258	0.141789	0	0.0152523	0.0830318	0.0267804	0	0.228312	0.701864
TCGA.VS.A8EH.01A.11D.A36K.05	CESC	0.134359	0.748832	0.187422	0.42636	0	0	0.36974	0	0.158404	0.372147	0	0	0	0.0613832	0.0383264	0.335703	0.870439
TCGA.C5.A1MP.01A.11D.A14Z.05	CESC	0.0862866	0.836427	0.183663	0.480384	0	0	0.348705	0	0.0445722	0.195884	0	0.182033	0.111552	0.0162342	0.10102	0.0734638	0.614042
TCGA.EA.A556.01A.11D.A26S.05	CESC	0.107479	0.832814	0.180457	0.471289	0	0.0412451	0.405396	0	0.129545	0.22422	0	0.0125556	0.0736768	0	0.113361	0.305665	0.768282
TCGA.C5.A1BL.01A.11D.A13Z.05	CESC	0.0854062	0.860329	0.175193	0.471433	0.0517654	0.24752	0	0.0242967	0.0612853	0.22107	0	0.0970274	0.116395	0.0631944	0.117445	0.139128	0.686198
TCGA.MU.A5YI.01A.11D.A32T.05	CESC	0.0735814	0.854821	0.194061	0.461379	0.209912	0.4388	0.0280571	0	0.0978182	0.0864983	0	0.099739	0	0.0300275	0.00914768	0.433952	0.784337
TCGA.VS.A8QA.01A.11D.A37Q.05	CESC	0.152979	0.751661	0.193716	0.34288	0.217528	0.0506367	0	0.112729	0.0914119	0.260483	0	0.0945106	0.0727859	0.062101	0.0378138	0.386854	0.880208
TCGA.JW.A69B.01A.11D.A32T.05	CESC	0.163276	0.586842	0.218436	0.313554	0	0.740181	0	0.016778	0.0281814	0.134657	0	0.0283097	0.0157903	0.00976337	0.026339	0.209251	0.893582
TCGA.DS.A1OB.01A.11D.A14Z.05	CESC	0.0937094	0.788281	0.206803	0.470761	0	0.321738	0.0567603	0.0122491	0.0509074	0.24846	0	0.121286	0.0596448	0.0226456	0.106308	0.113114	0.715836
TCGA.LP.A4AU.01A.32D.A244.05	CESC	0.0498352	0.948397	0.13436	0.649173	0.136737	0	0.154389	0.250862	0.0115917	0.0800438	0	0.091601	0.152968	0.0225263	0.0992806	0.587909	0.691269
TCGA.C5.A8YR.01A.12D.A37Q.05	CESC	0.137471	0.545333	0.257052	0.253808	0.0892535	0.105678	0	0	0.126538	0.568551	0	0	0.0896608	0	0.0203192	0.186488	0.795491
TCGA.DS.A0VN.01A.21D.A10W.05	CESC	0.096576	0.889049	0.184938	0.484457	0	0.312576	0.0249691	0.0401786	0.0145869	0.306495	0	0	0.249992	0.0179536	0.0332488	0.0901208	0.621783
TCGA.EK.A2R7.01A.11D.A18K.05	CESC	0.119999	0.809987	0.173088	0.382234	0	0.167752	0.102988	0.034442	0.0767217	0.206858	0	0.0977747	0.162676	0.0263656	0.124422	0.179848	0.809353
TCGA.Q1.A5R3.01A.11D.A28C.05	CESC	0.121363	0.747026	0.208344	0.399466	0	0.0685357	0.291902	0	0.0441925	0.259808	0	0.0469844	0.224241	0	0.0643364	0.0742269	0.680481
TCGA.VS.A8EB.01A.11D.A36K.05	CESC	0.156052	0.663935	0.235146	0.257217	0.28562	0	0	0	0.201635	0.320634	0	0.0209905	0.104636	0.0293977	0.037086	0.393247	0.904751
TCGA.EX.A8YF.01A.11D.A37Q.05	CESC	0.108269	0.8881	0.183161	0.345083	0.0438368	0.00955966	0.0848711	0.105422	0.0391843	0.123106	0	0.173992	0.231946	0.0410714	0.14701	0.201647	0.656288
TCGA.VS.A9UD.01A.11D.A42P.05	CESC	0.101304	0.8625	0.185559	0.405032	0.113003	0.147568	0	0	0.112764	0.274135	0	0.00845574	0.22453	0.0475013	0.0720433	0.179943	0.755951
TCGA.C5.A7X3.01A.11D.A357.05	CESC	0.0668167	0.816429	0.134667	0.660025	0	0.359316	0.0196556	0	0.0262814	0.0830906	0	0.218068	0.123218	0.0133048	0.157066	0.0441892	0.641232
TCGA.Q1.A73P.01A.11D.A32T.05	CESC	0.12743	0.904304	0.184902	0.271321	0.149922	0	0.169482	0.0176467	0.0713571	0.11211	0	0.165088	0.222179	0.0302173	0.0619978	0.150448	0.751846
TCGA.VS.A9UJ.01A.11D.A42P.05	CESC	0.0946355	0.851088	0.188016	0.470598	0.507433	0.0342045	0	0.122785	0.0875757	0.211475	0	0.0109426	0	0	0.0255841	0.848222	0.779741
TCGA.EA.A5ZD.01A.11D.A28C.05	CESC	0.0430242	0.975022	0.13989	0.643754	0.113829	0.455847	0.0255408	0	0.0387038	0.0946014	0	0.15475	0.0696659	0.0113491	0.0357133	0.105725	0.565483
TCGA.EA.A5O9.01A.11D.A28C.05	CESC	0.131639	0.788336	0.251915	0.341944	0	0.396522	0.00290873	0	0.0872872	0.259785	0	0.00071631	0.198511	0	0.0542699	0.170057	0.785248
TCGA.C5.A1MQ.01A.11D.A14Z.05	CESC	0.106288	0.871492	0.140982	0.451222	0.0553785	0	0.208929	0.0135338	0.0350262	0.253301	0	0.0962593	0.187996	0	0.149576	0.0706706	0.670925
TCGA.GH.A9DA.01A.21D.A37Q.05	CESC	0.121791	0.864599	0.212574	0.321212	0.1151	0.0931154	0.0220163	0.0784988	0.12114	0.355406	0	0.0591929	0.00545258	0.114551	0.0355274	0.350163	0.770647
TCGA.EK.A2RO.01A.11D.A18K.05	CESC	0.136309	0.761886	0.210272	0.384491	0.228788	0	0.111546	0	0.078706	0.386664	0	0.0733405	0.0390891	0.0452583	0.036608	0.135476	0.832118
TCGA.EA.A1QS.01A.61D.A230.05	CESC	0.0990642	0.848518	0.179244	0.497388	0.535348	0.0488227	0	0	0.100782	0.160399	0	0.02886	0.112981	0	0.0128076	0.319893	0.689268
TCGA.HM.A4S6.01A.11D.A26S.05	CESC	0.0808307	0.812763	0.188532	0.540002	0	0.424808	0	0.000880817	0.0847789	0.234312	0	0.0171796	0.123488	0.0387067	0.0758466	0.174983	0.718245
TCGA.MA.AA3Y.01A.11D.A388.05	CESC	0.0782608	0.876508	0.142452	0.563259	0.0164383	0.116066	0.0946429	0.0100576	0.0400986	0.21302	0	0.090893	0.263784	0	0.154999	0.0694015	0.639486
TCGA.C5.A905.01A.11D.A37Q.05	CESC	0.192417	0.938157	0.372388	0.391804	0	0.321129	0.35291	0	0.0636589	0.061472	0.0566618	0.0599506	0	0.0605277	0.0236901	0.242693	0.828094
TCGA.C5.A1MH.01A.11D.A14Z.05	CESC	0.0546428	0.950752	0.12598	0.68797	0.0245601	0.261995	0.202018	0.0156852	0	0.168235	0	0.160329	0.111559	0	0.0556196	0.0316399	0.548863
TCGA.C5.A1BQ.01C.11D.A212.05	CESC	0.0517678	0.970509	0.198461	0.448364	0.540606	0.0709386	0.0508707	0	0.0297496	0.0881442	0	0.0135185	0.194524	0	0.0116484	0.0966414	0.698686
TCGA.VS.A8EI.01A.11D.A37Q.05	CESC	0.0747797	0.882233	0.131913	0.579494	0	0.268941	0.000523264	0.00538878	0.0625786	0.181996	0	0.126136	0.240525	0.00975821	0.104153	0.102582	0.616024
TCGA.ZJ.AAXI.01A.11D.A42P.05	CESC	0.081685	0.82035	0.243834	0.398245	0.142813	0.100056	0.101951	0	0.101724	0.292737	0	0.0250098	0	0.161877	0.0738322	0.183799	0.796981
TCGA.UC.A7PI.01A.11D.A42P.05	CESC	0.17034	0.656497	0.219293	0.199669	0.172221	0	0.0807002	0.0193238	0.154939	0.267205	0	0.145868	0	0.127261	0.0324824	0.304221	0.903212
TCGA.UC.A7PD.01A.11D.A357.05	CESC	0.102785	0.882603	0.185892	0.321809	0	0.131232	0.0509362	0.0512692	0.0855234	0.194959	0	0.086556	0.213024	0	0.1865	0.200859	0.705361
TCGA.VS.A9U7.01A.11D.A42P.05	CESC	0.129755	0.551765	0.236552	0.312715	0.123455	0.251012	0	0	0.0739646	0.417377	0	0	0.056801	0.0435431	0.0338468	0.134099	0.606925
TCGA.VS.A9UV.01A.11D.A42P.05	CESC	0.0874734	0.80289	0.243736	0.404481	0.784904	0	0	0	0.098293	0.0866332	0	0.0274577	0	0.00271184	0	0.841531	0.861579
TCGA.MU.A51Y.01A.11D.A26S.05	CESC	0.100504	0.895701	0.151538	0.487498	0	0.134223	0.157881	0	0.075214	0.198162	0	0.107913	0.24991	0.00424945	0.0724476	0.118881	0.64589
TCGA.FU.A3NI.01A.11D.A21R.05	CESC	0.0991071	0.88856	0.19882	0.416842	0	0.296842	0.0918022	0	0.0911854	0.302036	0	0	0.105241	0.0498915	0.0630016	0.175299	0.742297
TCGA.C5.A7CJ.01A.11D.A32T.05	CESC	0.0614615	0.912549	0.15707	0.550809	0	0.505284	0	0	0.0837695	0.152994	0	0.0686453	0.0972059	0.0178083	0.0742933	0.203845	0.6488
TCGA.JW.A5VL.01A.11D.A28C.05	CESC	0.0830598	0.780983	0.291031	0.384963	0.51788	0	0.0414116	0	0.0366443	0.248498	0	0	0.147438	0	0.00812822	0.0906894	0.783546
TCGA.C5.A0TN.01A.21D.A14Z.05	CESC	0.0735312	0.961681	0.207725	0.544672	0.695877	0.167213	0	0	0.0352661	0.0155818	0	0.0561997	0.0298621	0	0	0.346958	0.736611
TCGA.MA.AA3X.01A.22D.A42P.05	CESC	0.428292	0.652463	0.361695	0.456396	0	0.111109	0.208472	0.271619	0	0.202452	0	0.176854	0	0	0.0294948	0.664428	0.788585
TCGA.VS.A94Y.01A.11D.A388.05	CESC	0.0740857	0.891439	0.209448	0.527641	0	0.782148	0	0.0127292	0.0343788	0.0808681	0	0.0196471	0.0520901	0.000559473	0.0175787	0.2759	0.803818
TCGA.VS.A9UO.01A.11D.A42P.05	CESC	0.127473	0.876609	0.193468	0.353271	0.237813	0.0713453	0	0.195318	0.0543169	0.232961	0	0.0294428	0.087529	0.0661121	0.0251621	0.565799	0.780828
TCGA.C5.A3HF.01A.11D.A212.05	CESC	0.116872	0.912662	0.163627	0.398876	0.0835022	0	0.155076	0	0.0316203	0.165001	0	0.218976	0.26336	0	0.0824643	0.0433272	0.699104
TCGA.EA.A410.01A.11D.A244.05	CESC	0.11853	0.512858	0.265943	0.344997	0	0.165939	0.195719	0.0111897	0.0692054	0.217367	0	0.0982851	0.205017	0	0.0372785	0.144091	0.770028
TCGA.C5.A1BI.01B.11D.A13Z.05	CESC	0.0624484	0.949774	0.139626	0.618568	0.0380087	0.298905	0.151253	0	0.0291877	0.149524	0	0.152396	0.0893607	0.0322922	0.0590725	0.0604744	0.623353
TCGA.EK.A3GM.01A.11D.A212.05	CESC	0.145798	0.859431	0.214812	0.29564	0.300352	0	0.169658	0.0530593	0.0972037	0.13248	0	0.102547	0.0315798	0.0602466	0.052874	0.395713	0.874924
TCGA.EK.A2RB.01A.11D.A18K.05	CESC	0.134575	0.673992	0.222918	0.454644	0	0.305643	0.0965944	0	0.0896426	0.284644	0	0.027926	0	0.118768	0.0767821	0.17642	0.798272
TCGA.EK.A2RK.01A.11D.A18K.05	CESC	0.0551956	0.952498	0.202663	0.481978	0.588068	0	0.18905	0	0.0444352	0.0504535	0	0.0315985	0.0709307	0.0141968	0.0112676	0.24901	0.750102
TCGA.DR.A0ZL.01A.11D.A10W.05	CESC	0.0546159	0.951975	0.141996	0.627545	0	0.348823	0.240263	0.0825335	0.0267905	0.0783754	0	0.0757346	0.0662841	0.000175827	0.0810198	0.362492	0.589276
TCGA.Q1.A5R1.01A.11D.A28C.05	CESC	0.110505	0.928941	0.161436	0.41102	0.212589	0.135773	0.106443	0	0.109802	0.120372	0	0.0431602	0.124446	0.0506906	0.0967226	0.252191	0.840803
TCGA.JX.A5QV.01A.22D.A28C.05	CESC	0.106486	0.792747	0.197825	0.3567	0	0.0646161	0.172808	0	0.0704753	0.279629	0	0.0328646	0.284116	0	0.0954911	0.101828	0.735733
TCGA.C5.A7UC.01A.11D.A357.05	CESC	0.0737722	0.916571	0.201289	0.56313	0.498262	0.301546	0.00157563	0	0.064372	0.121043	0	0	0.0132012	0	0	0.479512	0.740377
TCGA.VS.A9UY.01A.11D.A42P.05	CESC	0.0476008	0.968033	0.29468	0.404414	0.859981	0.0145127	0	0	0.036342	0.0518493	0	0.0373148	0	0	0	0.407586	0.796724
TCGA.VS.A94W.01A.12D.A37Q.05	CESC	0.0573238	0.939559	0.170577	0.521993	0.298855	0.18132	0	0	0.0920449	0.14212	0	0.0935566	0.131691	0.00958798	0.050824	0.215169	0.659443
TCGA.EK.A2PI.01A.11D.A18K.05	CESC	0.106391	0.914147	0.217124	0.367102	0.661214	0.0410111	0.0113042	0	0.0515175	0.0835309	0	0.00569596	0.145727	0	0	0.219267	0.836571
TCGA.VS.AA62.01A.11D.A42P.05	CESC	0.0527762	0.939586	0.130588	0.658218	0.321256	0.122503	0	0	0.0670199	0.141524	0	0.161027	0.133057	0	0.0536131	0.136993	0.641064
TCGA.C5.A1MN.01A.11D.A14Z.05	CESC	0.116968	0.800411	0.203646	0.453429	0.461112	0	0.0487686	0	0.068204	0.183743	0	0.0695214	0.151933	0	0.0167183	0.161653	0.782268
TCGA.HM.A6W2.06A.22D.A340.05	CESC	0.118542	0.74002	0.238503	0.313385	0.219257	0	0.104712	0.0271656	0.130418	0.424694	0	0	0	0.05136	0.0423936	0.303954	0.80944
TCGA.MY.A5BF.11A.11D.A26S.05	CESC	0.0874014	0.937275	0.165554	0.510677	0.558079	0	0.115446	0	0.0606622	0.0596483	0	0.0554695	0.101888	0	0.0488069	0.228215	0.679598
TCGA.C5.A907.01A.11D.A37Q.05	CESC	0.0269228	0.985206	0.200092	0.48238	0.86111	0	0	0	0.0157899	0.0234269	0	0.0365487	0.0631246	0	0	0.128269	0.759049
TCGA.LP.A5U2.01A.11D.A28C.05	CESC	0.133588	0.606162	0.233586	0.376576	0.100527	0.25782	0	0	0.0649907	0.301983	0	0	0.168219	0.0315168	0.074943	0.112702	0.855037
TCGA.EK.A2RN.01A.12D.A212.05	CESC	0.120938	0.70902	0.258042	0.377995	0.25923	0.00418892	0.128728	0	0.107562	0.215661	0	0.0851173	0.151971	0	0.0475421	0.214998	0.785382
TCGA.DG.A2KJ.01A.11D.A18K.05	CESC	0.112772	0.891423	0.153908	0.44618	0	0.0780556	0.112575	0.0287186	0.0611636	0.281366	0	0.144835	0.0979533	0.05251	0.142823	0.124925	0.690744
TCGA.EK.A2PM.01A.11D.A18K.05	CESC	0.139699	0.525608	0.214771	0.405064	0.122827	0	0.220321	0	0.020991	0.525117	0	0	0	0.0659351	0.0448085	0.0330119	0.819612
TCGA.C5.A7XC.01A.11D.A388.05	CESC	0.102465	0.761254	0.202374	0.458877	0	0.391505	0	0.0584172	0.0394495	0.26746	0	0.0572276	0.0245785	0.0633265	0.0980357	0.191659	0.709066
TCGA.C5.A1BE.01B.11D.A13Z.05	CESC	0.110054	0.784906	0.166614	0.468651	0	0.0522052	0.21753	0	0.0589529	0.227667	0	0.150055	0.240305	0	0.0532844	0.0878175	0.693541
TCGA.EA.A44S.01A.12D.A26S.05	CESC	0.052515	0.930074	0.205566	0.506386	0.101794	0.420889	0.159867	0	0.0499095	0.1119	0	0.0182597	0.102584	0.010888	0.0239081	0.18655	0.742962
TCGA.EA.A50E.01A.21D.A26S.05	CESC	0.0458199	0.963512	0.141585	0.652259	0	0.502505	0.177008	0.0464913	0.0159071	0.1038	0	0.0568656	0.0539449	0.00662288	0.0368559	0.241771	0.581425
TCGA.VS.A8EG.01A.11D.A36K.05	CESC	0.118719	0.845868	0.240084	0.294972	0	0.0517284	0.165385	0.0398479	0.0772521	0.218373	0	0.0523615	0.0309721	0.0663709	0.297709	0.175882	0.793305
TCGA.MA.AA3Z.01A.11D.A388.05	CESC	0.0388544	0.954388	0.263249	0.153834	0	0.16898	0	0	0.0251717	0.0816808	0.630069	0	0.0695178	0	0.0245809	0.0312363	0.784007
TCGA.JW.A5VK.01A.11D.A28C.05	CESC	0.138792	0.674589	0.237174	0.374767	0	0.258748	0	0.0402189	0.0906922	0.371758	0	0	0.106657	0	0.131926	0.214489	0.879661
TCGA.FU.A3YQ.01A.11D.A230.05	CESC	0.0471292	0.961202	0.115815	0.673131	0.107415	0.283809	0.0602694	0	0.0152443	0.118926	0	0.153897	0.138598	0.00118599	0.120655	0.0285868	0.448796
TCGA.RA.A741.01A.11D.A340.05	CESC	0.0706156	0.803081	0.155229	0.490378	0.0439264	0	0.26492	0	0.0505287	0.22312	0	0.117325	0.216645	0	0.0835346	0.078874	0.707871
TCGA.EK.A2R8.01A.21D.A18K.05	CESC	0.0338054	0.984784	0.186471	0.567566	0.840194	0.00505546	0.0337027	0	0.00718564	0	0	0.0442217	0.0696405	0	0	0.0631082	0.727594
TCGA.VS.A9UQ.01A.21D.A42P.05	CESC	0.129009	0.730671	0.20257	0.308141	0.326496	0.00209873	0	0	0.118403	0.296407	0	0.0461687	0.101996	0.0837129	0.0247174	0.21411	0.844208
TCGA.VS.A9V1.01A.11D.A42P.05	CESC	0.10365	0.882408	0.166889	0.496786	0.220695	0	0.187026	0.266675	0.0657532	0.0811657	0	0.0755095	0.0352531	0.0243654	0.0435577	1.2793	0.786318
TCGA.JW.AAVH.01A.11D.A388.05	CESC	0.137429	0.437287	0.318344	0.413054	0	0.688453	0	0.0274043	0.0415132	0.170406	0	0	0	0.0328046	0.0394196	0.284044	0.805233
TCGA.VS.A9U5.01A.11D.A42P.05	CESC	0.100655	0.893566	0.172273	0.354946	0	0.191722	0	0.0260313	0.117147	0.200488	0	0.0889845	0.147237	0.0910041	0.137387	0.215273	0.743907
TCGA.C5.A1BF.01B.11D.A13Z.05	CESC	0.0405852	0.948837	0.177395	0.598773	0.71431	0	0.183724	0	0.00332882	0	0	0.0534552	0.0451815	0	0	0.0337483	0.707016
TCGA.VS.A94Z.01A.11D.A388.05	CESC	0.0786874	0.774176	0.161693	0.580615	0	0.35058	0	0	0.0285636	0.167026	0	0.0824708	0.268294	0.030977	0.0720889	0.0460068	0.597152
TCGA.VS.A957.01A.11D.A42P.05	CESC	0.126793	0.72641	0.248026	0.345423	0.135694	0.204676	0	0.00339433	0.116434	0.308304	0	0.0640094	0.0403934	0.0182202	0.108874	0.221986	0.828363
TCGA.R2.A69V.01A.11D.A32T.05	CESC	0.0613598	0.922883	0.124336	0.645564	0.0468841	0.237182	0.102208	0	0.0646705	0.159867	0	0.116329	0.216024	0.0165973	0.0402378	0.117785	0.406763
TCGA.EX.A449.01A.11D.A244.05	CESC	0.140641	0.623367	0.199026	0.360331	0	0.555518	0	0.0830936	0.113973	0.0629604	0	0.0979232	0.00105383	0.0678004	0.0176774	0.796504	0.859315
TCGA.C5.A1M9.01A.11D.A13Z.05	CESC	0.126138	0.775174	0.204624	0.390381	0	0.631711	0	0.0389155	0.0693657	0.0683329	0	0.0432679	0.128517	0	0.0198902	0.416454	0.803092
TCGA.VS.A9UM.01A.11D.A42P.05	CESC	0.101487	0.971045	0.283715	0.48086	0.0693636	0.564952	0.0437325	0	0.0832759	0.0741811	0	0.0784393	0.030616	0.0141958	0.0412434	0.348908	0.747732
TCGA.VS.A9V2.01A.11D.A42P.05	CESC	0.103063	0.77447	0.165463	0.476967	0	0.373244	0	0	0	0.212101	0	0.164943	0.171202	0	0.0785096	0	0.671476
TCGA.DS.A1OA.01A.11D.A14Z.05	CESC	0.11446	0.757585	0.206764	0.366883	0	0.105765	0.198032	0	0.0450342	0.280455	0	0.0646798	0.212195	0	0.093839	0.069159	0.730774
TCGA.EX.A69L.01A.11D.A32T.05	CESC	0.0710233	0.805449	0.171011	0.564507	0	0.368454	0.0527006	0.0284815	0.056153	0.24505	0	0.00492155	0.146061	0.0159252	0.0822525	0.171252	0.687226
TCGA.VS.A953.01A.11D.A388.05	CESC	0.146218	0.789714	0.240182	0.254082	0.181116	0	0.0316455	0.0054521	0.150978	0.4403	0	0.0292609	0.124513	0	0.0367349	0.247984	0.897332
TCGA.HG.A2PA.01A.11D.A212.05	CESC	0.102977	0.875003	0.160084	0.481447	0	0.515663	0	0	0.0676971	0.105164	0	0.0657411	0.156304	0.0185936	0.0708376	0.162483	0.717078
TCGA.C5.A901.01A.11D.A37Q.05	CESC	0.076405	0.900362	0.189468	0.530389	0	0	0.788974	0	0.0400912	0.0757748	0	0.0381828	0.0390439	0	0.0179335	0.234541	0.742647
TCGA.DS.A7WH.01A.22D.A357.05	CESC	0.106118	0.950759	0.174555	0.458134	0.41814	0	0.100625	0.126307	0.0749324	0.0987002	0	0.0418056	0.0752366	0.0336633	0.0305901	0.718721	0.719842
TCGA.FU.A3EO.11A.13D.A212.05	CESC	0.0835106	0.932052	0.225915	0.416359	0.870081	0	0	0	0.0387198	0.0321569	0	0.0225865	0.0364555	0	0	0.424564	0.86124
TCGA.JX.A3PZ.01A.11D.A21R.05	CESC	0.13358	0.691071	0.215257	0.433365	0	0.424873	0	0	0.0709488	0.321811	0	0	0.0979653	0.0552095	0.0291916	0.140722	0.812229
TCGA.ZJ.AAX4.01A.11D.A42P.05	CESC	0.0995049	0.647886	0.216872	0.46568	0	0.720598	0	0	0.0470298	0.134199	0	0.0122495	0.0627237	0	0.0232	0.20239	0.693144
TCGA.UC.A7PG.06A.11D.A42P.05	CESC	0.0870915	0.936471	0.254914	0.440399	0.0968793	0	0.628475	0	0.0631026	0.106877	0	0.0274804	0	0.0333541	0.043832	0.298297	0.764514
TCGA.C5.A3HD.01B.11D.A212.05	CESC	0.131253	0.820762	0.228456	0.269594	0	0.111063	0.109533	0.0324953	0.133976	0.395591	0	0	0.0797255	0.0572277	0.0803875	0.271598	0.85608
TCGA.EX.A1H5.01A.31D.A13Z.05	CESC	0.132757	0.590452	0.198544	0.440417	0	0.540191	0	0	0.107913	0.11199	0	0.110703	0.00734614	0.0306777	0.0911791	0.306661	0.859334
TCGA.EK.A3GN.01A.11D.A212.05	CESC	0.0347532	0.970805	0.200494	0.555172	0.58408	0.122063	0.199425	0	0.0170744	0	0	0.0286222	0.0487355	0	0	0.22072	0.718764
TCGA.ZJ.AAX8.01A.11D.A42P.05	CESC	0.0455683	0.937934	0.125619	0.654871	0.118494	0.242692	0.175833	0	0.0568107	0.15727	0	0.0922545	0.13595	0.00328661	0.0174092	0.139869	0.600235
TCGA.EK.A2RJ.01A.11D.A18K.05	CESC	0.0885851	0.855674	0.172513	0.453012	0.118256	0	0.143006	0.0926822	0.067529	0.25371	0	0.048588	0.105595	0.08242	0.0882136	0.27693	0.696955
TCGA.4J.AA1J.01A.21D.A388.05	CESC	0.0502141	0.933409	0.246613	0.470282	0.642463	0.0796986	0.137056	0	0.0147868	0.0841231	0	0	0.041872	0	0	0.11736	0.769885
TCGA.DS.A7WI.01A.12D.A357.05	CESC	0.124113	0.815852	0.206422	0.363621	0	0	0.304811	0.125754	0.0961042	0.270354	0	0	0.0593038	0.076975	0.0666983	0.468718	0.863164
TCGA.DS.A5RQ.01A.11D.A28C.05	CESC	0.0734787	0.850729	0.205521	0.493584	0.133839	0.524734	0	0	0.0475774	0.088001	0	0.064198	0.0913652	0	0.0502857	0.161911	0.701716
TCGA.ZX.AA5X.01A.11D.A42P.05	CESC	0.0524703	0.960067	0.16292	0.600734	0.238929	0.150752	0.461226	0	0.0575856	0.0391974	0	0.0376529	0.0146571	0	0	0.6293	0.661995
TCGA.C5.A1MJ.01A.11D.A14Z.05	CESC	0.0777024	0.895162	0.210653	0.356873	0.548099	0.211927	0	0	0.0620243	0.0997643	0	0.00876864	0	0.0694167	0	0.34855	0.822735
TCGA.MU.A8JM.01A.11D.A36K.05	CESC	0.103593	0.898676	0.164133	0.511038	0	0.159886	0.20416	0.0191135	0.079895	0.298254	0	0.00752032	0.0986435	0.0481149	0.0844128	0.184392	0.700767
TCGA.C5.A7UH.01A.11D.A357.05	CESC	0.0755521	0.954355	0.282092	0.456515	0.531367	0.00429748	0.112195	0	0.023734	0.136583	0	0.0282028	0.129054	0	0.0345673	0.07227	0.660094
TCGA.C5.A7CL.01A.11D.A32T.05	CESC	0.0867365	0.920144	0.196881	0.567591	0.104064	0	0.803102	0	0.0305153	0.00792365	0	0.0362208	0.0181739	0	0	0.489668	0.732566
TCGA.C5.A7UI.01A.11D.A36K.05	CESC	0.0391807	0.966729	0.172853	0.539475	0.403548	0.00240251	0.119021	0	0.0413147	0.0895052	0	0.151699	0.0641044	0.0295803	0.0988248	0.0952579	0.694952
TCGA.Q1.A6DV.01A.11D.A32T.05	CESC	0.112211	0.830468	0.18057	0.371607	0.0994894	0.205996	0	0.236559	0.0433946	0.17827	0	0.0588614	0.0558348	0	0.121594	0.675302	0.769297
TCGA.ZJ.AB0H.01A.11D.A42P.05	CESC	0.0572925	0.880806	0.16436	0.521417	0.0303687	0.290953	0.084353	0	0.0804566	0.125217	0	0.170341	0.0969511	0.0159707	0.105389	0.15657	0.658627
TCGA.IR.A3LC.01A.11D.A212.05	CESC	0.127704	0.75628	0.206403	0.478638	0	0.652164	0	0	0.0431873	0.142358	0	0.00688052	0.0536445	0.0614406	0.0403245	0.141761	0.839911
TCGA.VS.A8QF.01A.21D.A37Q.05	CESC	0.0615407	0.950702	0.197425	0.507183	0.628288	0.0779497	0.0181547	0	0.0346102	0.110468	0	0.0663335	0.026968	0	0.0372281	0.143612	0.701782
TCGA.IR.A3LK.01A.12D.A212.05	CESC	0.123765	0.765969	0.233948	0.335349	0.0704765	0.0638659	0.10354	0.00840632	0.0963585	0.440513	0	0	0.129129	0.0406236	0.0470879	0.159374	0.839663
TCGA.FU.A3TQ.01A.11D.A230.05	CESC	0.127544	0.710501	0.20209	0.404761	0	0.18829	0.0504918	0	0.115825	0.194422	0	0.172646	0.128026	0	0.150301	0.179464	0.781572
TCGA.EK.A2H0.01A.11D.A17Z.05	CESC	0.1417	0.698924	0.181825	0.473281	0.1374	0	0.277813	0	0.0487913	0.141073	0	0.0835174	0.267637	0	0.0437686	0.0910293	0.853503
TCGA.WL.A834.01A.11D.A357.05	CESC	0.111881	0.696409	0.225995	0.345769	0.244474	0.00725557	0.114354	0	0.106079	0.283141	0	0.01434	0.0992344	0.072146	0.0589752	0.20097	0.787539
TCGA.DG.A2KM.01A.11D.A17Z.05	CESC	0.0539883	0.949498	0.113109	0.711549	0	0.16255	0.0701336	0	0.0190792	0.270406	0	0.0954071	0.266144	0.040295	0.0759853	0.0254989	0.297821
TCGA.C5.A2LS.01A.22D.A230.05	CESC	0.129531	0.750731	0.193136	0.460571	0	0.514472	0	0.0860517	0.0508325	0.140161	0	0.0436053	0.0896072	0.014947	0.0603236	0.392619	0.843486
TCGA.EK.A2RM.01A.21D.A18K.05	CESC	0.142365	0.634345	0.211065	0.438895	0	0.754981	0	0	0.0812387	0.130969	0	0	0.031605	0	0.00120624	0.496023	0.88763
TCGA.C5.A1BM.01A.11D.A13Z.05	CESC	0.0447433	0.960082	0.176802	0.547823	0.500216	0.119201	0.0870668	0	0.0276246	0.0336692	0	0.134869	0.0540266	0	0.0433269	0.103894	0.659707
TCGA.VS.A8EJ.01A.11D.A37Q.05	CESC	0.140829	0.665408	0.239693	0.254851	0.360453	0.0448613	0	0	0.175164	0.259952	0	0.090884	0	0	0.0686851	0.417534	0.913168
TCGA.ZJ.AAXB.01A.11D.A42P.05	CESC	0.122475	0.365994	0.25997	0.325265	0	0.208944	0.0688191	0	0.137138	0.387801	0	0	0	0.033465	0.163834	0.234384	0.840894
TCGA.VS.A959.01A.11D.A42P.05	CESC	0.0500115	0.936404	0.138323	0.587801	0.0674923	0.132907	0.042151	0.112939	0.0743208	0.250258	0	0.0539679	0.0717745	0.0717324	0.122457	0.328417	0.587663
TCGA.LP.A4AX.01A.12D.A244.05	CESC	0.0492651	0.910504	0.132973	0.568315	0.164224	0.17726	0	0.0315254	0.0898757	0.148787	0	0.044965	0.181912	0.0479475	0.113503	0.226024	0.622064
TCGA.IR.A3L7.01A.21D.A212.05	CESC	0.152685	0.45849	0.236467	0.264281	0.24012	0.0421162	0.0355834	0	0.0576501	0.344918	0	0	0.218352	0	0.0612609	0.0923095	0.89287
TCGA.DG.A2KL.01A.11D.A17Z.05	CESC	0.108079	0.704802	0.202598	0.552228	0	0.68145	0.0661589	0	0.020807	0.159277	0	0	0.0660225	0	0.00628545	0.0898461	0.692758
TCGA.C5.A1ML.01A.11D.A14Z.05	CESC	0.119052	0.505009	0.185171	0.488983	0	0.603944	0.0672045	0	0.0191335	0.131327	0	0	0.148262	0	0.0301297	0.0617771	0.752423
TCGA.DS.A7WF.01A.11D.A357.05	CESC	0.13541	0.782635	0.239081	0.296129	0	0.269147	0	0	0.130462	0.370481	0	0	0.133207	0.019733	0.0769701	0.217295	0.860231
TCGA.C5.A7CO.01A.11D.A357.05	CESC	0.118159	0.670162	0.20855	0.364274	0	0.50075	0	0	0.0598521	0.22132	0	0	0.167876	0	0.0502013	0.136214	0.757218
TCGA.C5.A2M1.01A.11D.A18K.05	CESC	0.152858	0.86585	0.183297	0.316498	0.21188	0.000117514	0.0426698	0	0.0972785	0.22588	0	0.113568	0.252321	0.00976441	0.0465203	0.150109	0.831976
TCGA.VS.A9V4.01A.12D.A42P.05	CESC	0.0582723	0.985114	0.152008	0.722282	0.511826	0	0.00472257	0.32052	0.0066897	0.110009	0	0.00613835	0	0.0400949	0	2.09425	0.716462
TCGA.FU.A5XV.01A.11D.A28C.05	CESC	0.0852102	0.860167	0.212313	0.445024	0.15072	0.0666245	0.208944	0	0.0760132	0.26032	0	0.00822389	0.118723	0	0.110432	0.152729	0.736037
TCGA.DG.A2KH.01A.21D.A230.05	CESC	0.154647	0.836005	0.216403	0.308373	0.290161	0	0.0161573	0.142133	0.121925	0.178909	0	0.100936	0.0364038	0.0292193	0.0841547	0.614629	0.886318
TCGA.EA.A5ZE.01A.11D.A28C.05	CESC	0.110728	0.793046	0.187361	0.491807	0	0.539403	0.092972	0.000660799	0.0636338	0.0995689	0	0.0337998	0.0776125	0.0256318	0.0667174	0.211962	0.704661
TCGA.W5.AA2O.01A.11D.A418.05	CHOL	0.152311	0.804948	0.187499	0.318244	0.445609	0	0.143392	0	0.072509	0.155046	0.00205384	0.0394068	0	0.141983	0	0.214213	0.856391
TCGA.W5.AA2H.01A.31D.A418.05	CHOL	0.0377935	0.975895	0.124981	0.690811	0.0463731	0	0.00222026	0	0.0119763	0.118206	0	0.14923	0.0250147	0	0.646979	0.0127485	0.470577
TCGA.W5.AA34.01A.11D.A418.05	CHOL	0.16302	0.805604	0.190679	0.27148	0.37248	0.0679163	0	0.0897988	0.155821	0.145261	0	0.0990661	0	0.0696567	0	0.782269	0.915453
TCGA.ZH.A8Y4.01A.11D.A418.05	CHOL	0.133065	0.744994	0.19061	0.449741	0	0.042162	0.458999	0.00568482	0.133706	0.227654	0	0.0716146	0	0.0117204	0.0484589	0.387793	0.793865
TCGA.W5.AA2W.01A.11D.A418.05	CHOL	0.159601	0.609065	0.207581	0.361275	0.342904	0	0.179176	0	0.0659743	0.112535	0	0.113168	0.186242	0	0	0.160153	0.846005
TCGA.W5.AA36.01A.11D.A418.05	CHOL	0.165234	0.678777	0.193917	0.162506	0.278112	0	0.0406289	0	0.20747	0.38141	0	0	0	0.0847416	0.00763698	0.437897	0.943058
TCGA.ZH.A8Y1.01A.11D.A418.05	CHOL	0.148532	0.61913	0.188866	0.405575	0.108718	0	0.292549	0.0213678	0.0877378	0.469287	0	0	0	0.0203409	0	0.222834	0.837448
TCGA.W5.AA2I.11A.11D.A418.05	CHOL	0.128069	0.833784	0.179338	0.32019	0.252609	0	0.282665	0	0.15224	0.201453	0	0.0239295	0.0481819	0.024905	0.0140159	0.487191	0.832217
TCGA.W5.AA2G.01A.11D.A418.05	CHOL	0.129766	0.885835	0.153889	0.393444	0.215533	0.0169165	0.192593	0	0.111517	0.254584	0	0.0424253	0	0.144171	0.0222602	0.240629	0.77938
TCGA.ZH.A8Y8.01A.51D.A418.05	CHOL	0.0692948	0.806533	0.136522	0.465706	0.13478	0	0.131779	0.138075	0.098941	0.169333	0	0.0748056	0	0.116721	0.135566	0.477446	0.676203
TCGA.W5.AA2T.01A.12D.A418.05	CHOL	0.16751	0.557141	0.21399	0.282817	0.194147	0	0.177454	0.117793	0.118621	0.182936	0	0.0958297	0.0623573	0	0.0508621	0.60312	0.932758
TCGA.W5.AA2I.01A.32D.A418.05	CHOL	0.161618	0.838815	0.179025	0.227388	0.320237	0	0.0810573	0	0.151665	0.41183	0	0.0267439	0	0.00618739	0.00227882	0.339265	0.907079
TCGA.W5.AA31.11A.11D.A418.05	CHOL	0.129132	0.854279	0.182016	0.305216	0.345306	0	0.173162	0.0328712	0.0960836	0.176156	0	0.06632	0.0231765	0.0639986	0.0229263	0.365749	0.843489
TCGA.3X.AAVB.01A.31D.A418.05	CHOL	0.140638	0.675267	0.184657	0.490752	0	0.785787	0	0	0.0813184	0.0891777	0	0.0316196	0	0.00128103	0.0108163	0.611901	0.803119
TCGA.W5.AA2U.01A.11D.A418.05	CHOL	0.147981	0.767499	0.190803	0.327765	0.0881357	0	0.326711	0.0455613	0.0466085	0.218235	0	0.141271	0.0987879	0.0238188	0.0108719	0.186963	0.834965
TCGA.ZH.A8Y2.01A.11D.A418.05	CHOL	0.0545855	0.932464	0.258697	0.320683	0.945096	0	0.00359814	0	0.0306166	0	0	0.0188894	0.00179971	0	0	1.47984	0.876046
TCGA.W5.AA38.01A.11D.A418.05	CHOL	0.103247	0.785844	0.171326	0.333828	0.251211	0	0.249789	0	0.0856141	0.227488	0	0.0624556	0	0.123443	0	0.207104	0.784628
TCGA.3X.AAV9.01A.72D.A418.05	CHOL	0.0856347	0.735111	0.129225	0.586337	0	0.141467	0.393693	0	0.0425865	0.164172	0	0.095223	0.0529879	0.0217087	0.0881619	0.100855	0.584313
TCGA.W5.AA2X.11A.11D.A418.05	CHOL	0.140241	0.590499	0.180522	0.286512	0.250286	0	0.0571847	0	0.163154	0.397617	0	0	0	0.131759	0	0.3082	0.867582
TCGA.W5.AA2R.11A.11D.A418.05	CHOL	0.127181	0.870508	0.188821	0.343243	0.294255	0	0.252967	0	0.076804	0.138895	0	0.117779	0.0416842	0.0776164	0	0.20428	0.807134
TCGA.3X.AAVE.01A.11D.A418.05	CHOL	0.0822502	0.91001	0.128872	0.479664	0.0434837	0	0.245652	0	0.0807306	0.31973	0	0.0331891	0.10891	0.0367517	0.131553	0.128117	0.631566
TCGA.4G.AAZT.01A.11D.A418.05	CHOL	0.142629	0.83319	0.183985	0.284478	0.263624	0.193342	0	0	0.139849	0.227522	0	0.0680386	0.0345309	0.0538703	0.019224	0.34686	0.865434
TCGA.W6.AA0S.01A.11D.A418.05	CHOL	0.154899	0.767366	0.179093	0.281623	0.32716	0	0.0665217	0	0.154116	0.374659	0	0.00506717	0	0.0391709	0.033305	0.340811	0.912146
TCGA.W5.AA2Z.01A.11D.A418.05	CHOL	0.120311	0.841693	0.185171	0.387665	0.392388	0	0.12821	0	0.143991	0.235805	0	0.000644458	0.00914397	0.052154	0.0376641	0.429295	0.849472
TCGA.ZH.A8Y5.01A.11D.A418.05	CHOL	0.164159	0.695823	0.225147	0.327441	0.284556	0	0.3818	0	0.122234	0.0981895	0	0.096392	0	0	0.0168281	0.578187	0.897082
TCGA.3X.AAVC.01A.21D.A418.05	CHOL	0.0904716	0.824202	0.170282	0.423079	0	0	0.407165	0.0899851	0.113505	0.250912	0	0.0127874	0.022848	0.0287445	0.0740526	0.52265	0.752171
TCGA.ZD.A8I3.01A.11D.A418.05	CHOL	0.119891	0.782751	0.175455	0.304053	0.176668	0	0.327133	0	0.0380928	0.367834	0	0	0	0.0902718	0	0.0831529	0.788185
TCGA.W5.AA39.01A.11D.A418.05	CHOL	0.117278	0.59706	0.223541	0.238336	0	0.266055	0	0	0.269203	0.240939	0	0.0154041	0	0.208399	0	0.579252	0.810702
TCGA.W5.AA2R.01A.11D.A418.05	CHOL	0.104942	0.852167	0.142871	0.482353	0	0.0674474	0.220741	0	0.108963	0.224526	0	0.147353	0.104242	0.0483409	0.0783859	0.180748	0.699277
TCGA.3X.AAVA.01A.11D.A418.05	CHOL	0.151569	0.833485	0.182209	0.303313	0.220941	0	0.311851	0	0.0453981	0.166493	0	0.0829502	0.0529376	0.0472868	0.0721426	0.107627	0.834125
TCGA.W5.AA30.01A.31D.A418.05	CHOL	0.0916466	0.852131	0.157818	0.460888	0	0.47183	0	0.0259487	0.0610225	0.24822	0	0.0533434	0.044187	0.0355757	0.0598725	0.197125	0.704335
TCGA.W5.AA2U.11A.11D.A418.05	CHOL	0.129861	0.798552	0.186213	0.28503	0.210256	0	0.27357	0.0257431	0.112832	0.307998	0	0.00478243	0	0.0497933	0.0150255	0.366991	0.862796
TCGA.W5.AA2X.01A.11D.A418.05	CHOL	0.047621	0.958101	0.238347	0.459617	0	0.841163	0	0.00978235	0.0180075	0.0550164	0	0.0632823	0	0.0127488	0	0.212059	0.723264
TCGA.W5.AA31.01A.11D.A418.05	CHOL	0.0537375	0.896067	0.176176	0.507378	0.577543	0	0.230649	0	0.06093	0.126091	0	0.00149051	0	0.00329603	0	0.46555	0.744112
TCGA.W5.AA34.11A.11D.A418.05	CHOL	0.131269	0.749775	0.179079	0.366837	0.228908	0	0.252278	0.0279635	0.0463229	0.134556	0	0.0884619	0.0325934	0.151598	0.037318	0.167113	0.758186
TCGA.ZU.A8S4.11A.11D.A418.05	CHOL	0.124418	0.824594	0.179074	0.328179	0.438557	0	0.0142467	0	0.18629	0.172756	0	0.0655303	0	0.105146	0.0174736	0.516175	0.862808
TCGA.ZU.A8S4.01A.11D.A418.05	CHOL	0.0654423	0.92608	0.122606	0.650744	0.026907	0.447035	0	0.0883633	0.0488386	0.142838	0	0.0131793	0.188829	0.00302283	0.0409872	0.352834	0.499325
TCGA.YR.A95A.01A.12D.A418.05	CHOL	0.133418	0.960124	0.19305	0.339075	0.192071	0.48442	0	0	0.0907071	0.0369096	0	0.114106	0.07041	0.00992638	0.00144962	0.389633	0.826656
TCGA.4G.AAZO.01A.12D.A418.05	CHOL	0.183073	0.693505	0.219769	0.209051	0.489664	0	0.038383	0	0.136103	0.167476	0	0.134393	0	0.0339807	0	0.405251	0.931812
TCGA.W5.AA33.01A.11D.A418.05	CHOL	0.0825359	0.894765	0.136428	0.421675	0.0587938	0.145171	0.0991099	0.0242976	0.101139	0.259277	0	0.176915	0.0128565	0.0426202	0.07982	0.21949	0.684468
TCGA.W5.AA30.11A.11D.A418.05	CHOL	0.106852	0.849594	0.163527	0.434859	0.298769	0	0.212744	0	0.03247	0.0150826	0	0.173555	0.251198	0.0106488	0.00553201	0.0712037	0.692565
TCGA.ZH.A8Y6.01A.11D.A418.05	CHOL	0.17298	0.459542	0.23311	0.263009	0.0343788	0.147731	0.000649662	0	0.244757	0.363171	0	0.1669	0	0.0129483	0.0294635	0.427536	0.943147
TCGA.WD.A7RX.01A.12D.A418.05	CHOL	0.113491	0.832571	0.142084	0.387753	0.0888849	0	0.175444	0.0154758	0.0989832	0.269646	0	0.124173	0	0.101261	0.126131	0.184251	0.743132
TCGA.W5.AA2Q.11A.11D.A418.05	CHOL	0.0937712	0.925302	0.159457	0.401743	0.218926	0	0.24333	0	0.0674802	0.214042	0	0.12501	0.0179144	0.0772515	0.0360449	0.143495	0.720378
TCGA.W5.AA2Q.01A.11D.A418.05	CHOL	0.151472	0.544367	0.214024	0.277226	0.268826	0	0.195022	0	0.0478411	0.438958	0	0	0	0.0493529	0	0.0979726	0.844076
TCGA.AA.3495.11A.01D.1407.05	COAD	0.0979442	0.891533	0.158263	0.467276	0.360207	0	0.114388	0	0.0484717	0.223372	0	0.101582	0.0530448	0	0.0989345	0.101632	0.706707
TCGA.G4.6297.01A.11D.1721.05	COAD	0.0731974	0.85728	0.188922	0.510504	0.621297	0	0.00923742	0	0.0676935	0.255955	0	0.0458174	0	0	0	0.22432	0.760113
TCGA.A6.2675.01A.02D.1721.05	COAD	0.0626251	0.910009	0.19262	0.506658	0.665878	0	0.0967849	0	0.0199086	0.176834	0	0	0.0405951	0	0	0.0915639	0.68399
TCGA.AA.3502.11A.01D.1407.05	COAD	0.0400468	0.956069	0.163942	0.410593	0.0444443	0	0.0732073	0.00700778	0.0189105	0.115941	0	0.0337872	0.0945886	0	0.612114	0.0302631	0.663397
TCGA.D5.6538.01A.11D.1721.05	COAD	0.157058	0.223122	0.234163	0.395019	0.245835	0.316658	0	0	0.0726721	0.145904	0	0.133122	0.0858085	0	0	0.199192	0.867782
TCGA.D5.6536.01A.11D.1721.05	COAD	0.0889722	0.823055	0.214607	0.313972	0	0.138864	0.0794977	0.235464	0.0711869	0.351949	0	0	0	0.104874	0.0181645	0.645597	0.768911
TCGA.A6.5662.01A.01D.1651.05	COAD	0.151106	0.545372	0.232541	0.368926	0	0.594565	0	0	0.0382178	0.310648	0	0	0.0546711	0	0.00189765	0.104074	0.916827
TCGA.AZ.4308.01A.01D.1407.05	COAD	0.0996235	0.81848	0.215968	0.495552	0	0.868105	0	0	0.0284076	0.100376	0	0.00153578	0	0.00157503	0	0.274504	0.784396
TCGA.AA.3697.01A.01D.1721.05	COAD	0.117476	0.719392	0.21184	0.466541	0	0.568429	0	0.0233715	0.0897235	0.264131	0	0.0080632	0	0.00331438	0.0429669	0.355113	0.801699
TCGA.D5.5541.01A.01D.1651.05	COAD	0.118742	0.745981	0.184182	0.428134	0	0	0.419958	0	0.0402124	0.304661	0	0.141052	0.0361611	0.0131944	0.0447616	0.0744908	0.74482
TCGA.D5.6927.01A.21D.1926.05	COAD	0.0440488	0.963458	0.152007	0.603303	0.507441	0.0278617	0.0703447	0.0382301	0.0308276	0.139445	0	0.0486726	0.096178	0.00298854	0.0380108	0.212292	0.712584
TCGA.G4.6311.11A.01D.1721.05	COAD	0.10669	0.88307	0.156894	0.472132	0.114699	0	0.162628	0	0.0535202	0.219254	0	0.118005	0.0495846	0	0.28231	0.079982	0.710192
TCGA.DM.A1DB.01A.11D.A153.05	COAD	0.146345	0.854106	0.22338	0.388297	0.145244	0	0.231242	0.0652109	0.070273	0.250839	0	0.0430648	0.172424	0	0.0217025	0.277614	0.835008
TCGA.D5.6920.01A.11D.1926.05	COAD	0.109501	0.782459	0.157827	0.497552	0.153101	0	0.149729	0.0165859	0.10401	0.29495	0	0.0669446	0.0300108	0.0461587	0.13851	0.20916	0.799467
TCGA.CM.6677.01A.11D.1837.05	COAD	0.0961544	0.737091	0.214124	0.454413	0	0.845289	0	0	0.00861768	0.101502	0	0.0182326	0	0.00757635	0.0187828	0.0589873	0.702026
TCGA.A6.2686.11A.01D.1551.05	COAD	0.111512	0.869533	0.177712	0.419508	0.181791	0	0.190528	0	0.0677498	0.254612	0	0.102944	0.102523	0	0.0998516	0.120997	0.742714
TCGA.F4.6806.01A.11D.1837.05	COAD	0.0652374	0.877983	0.184745	0.495023	0.169807	0.445086	0.0223898	0	0.0274155	0.17719	0	0.0218047	0.0788787	0	0.0574284	0.0817637	0.775023
TCGA.A6.2671.01A.01D.1407.05	COAD	0.0305095	0.981223	0.239485	0.379213	0.936462	0	0	0	0.0114129	0.017094	0	0.0350315	0	0	0	0.218951	0.843363
TCGA.CM.5864.01A.01D.1651.05	COAD	0.101309	0.862211	0.215995	0.435829	0	0.458834	0.0615729	0	0.082151	0.198731	0	0.130838	0	0.0163211	0.0515524	0.206699	0.774556
TCGA.AA.3492.01A.01D.1407.05	COAD	0.118727	0.805779	0.226374	0.331127	0.265815	0	0.169841	0	0.123014	0.296167	0	0.0262711	0.0341568	0.0536534	0.0310819	0.278736	0.814275
TCGA.CK.4951.01A.01D.1407.05	COAD	0.0342911	0.957504	0.16898	0.55191	0.544793	0	0.274162	0	0.00206093	0.108667	0	0.050833	0.0194841	0	0	0.0115146	0.683972
TCGA.AZ.6605.01A.11D.1837.05	COAD	0.0704736	0.89447	0.144691	0.584974	0.219898	0	0.359264	0	0.0321513	0.280105	0	0.0498557	0.00327473	0.00492748	0.0505232	0.0827178	0.652818
TCGA.AA.3509.01A.01D.1407.05	COAD	0.0549407	0.936232	0.261484	0.385104	0.840901	0.00745103	0	0	0.0592984	0.052493	0	0.0264155	0.0134406	0	0	0.642111	0.858385
TCGA.A6.2685.01A.01D.1407.05	COAD	0.10727	0.772493	0.169095	0.552547	0	0.61886	0.0707389	0.0216795	0.0559967	0.162483	0	0.0111047	0.0254747	0	0.0336623	0.333768	0.714172
TCGA.D5.5538.01A.01D.1651.05	COAD	0.0511403	0.972582	0.23563	0.460639	0.727736	0.0767088	0	0	0	0	0	0.195555	0	0	0	0	0.703312
TCGA.D5.6926.01A.11D.1926.05	COAD	0.125358	0.758187	0.201477	0.387072	0.17657	0	0.130403	0.054504	0.0705446	0.367517	0	0	0.178289	0	0.0221735	0.220164	0.740787
TCGA.DM.A28M.01A.12D.A16X.05	COAD	0.122496	0.792014	0.220465	0.426846	0.197535	0.0224942	0.1561	0.129915	0.0204196	0.251415	0	0.157819	0.044957	0	0.0193459	0.317471	0.809603
TCGA.F4.6463.01A.11D.1721.05	COAD	0.102046	0.874663	0.175709	0.485588	0.167513	0	0.319611	0	0.0557424	0.315403	0	0.0095155	0.057208	0.0080176	0.0669892	0.121939	0.736439
TCGA.CK.6746.01A.11D.1837.05	COAD	0.141344	0.742678	0.221974	0.328511	0.274729	0.0704328	0	0	0.0627701	0.198732	0	0.0906004	0.256385	0	0.0463513	0.106018	0.828293
TCGA.G4.6322.01A.11D.1721.05	COAD	0.134795	0.711288	0.213527	0.365638	0.131522	0	0.22397	0	0.104437	0.273111	0	0.158877	0	0.00145237	0.106631	0.193375	0.835686
TCGA.AA.3510.11A.01D.1407.05	COAD	0.0360905	0.959797	0.168143	0.427312	0.148888	0	0.155802	0	0.0131066	0.0367013	0	0.0503601	0.0426718	0	0.55247	0.0192122	0.665394
TCGA.NH.A6GB.01A.11D.A36Y.05	COAD	0.0338072	0.97676	0.218517	0.518903	0.851837	0.0260899	0.0129556	0	0	0.0202159	0	0.0686509	0	0.000798837	0.0194514	0	0.708545
TCGA.D5.6924.01A.11D.1926.05	COAD	0.0410604	0.96378	0.183603	0.537549	0.0912415	0.680167	0	0	0.0211385	0.0687021	0	0.0418014	0.0524085	0	0.0445412	0.101895	0.680057
TCGA.A6.5667.11A.01D.1721.05	COAD	0.12131	0.790003	0.189033	0.340762	0.152941	0	0.132211	0	0.0638774	0.300128	0	0.0329228	0.118769	0	0.19915	0.0981265	0.785692
TCGA.A6.6780.01A.11D.A27A.05	COAD	0.111483	0.826815	0.184721	0.456825	0.34191	0.0479658	0.0375446	0	0.0117037	0.17686	0	0.181837	0.154544	0	0.0476344	0.0208669	0.703921
TCGA.AA.3662.01A.01D.1721.05	COAD	0.101946	0.790214	0.211335	0.495525	0	0.106779	0.283759	0.0390668	0.12598	0.263364	0	0	0.0247782	0.0995495	0.0567221	0.371381	0.777205
TCGA.D5.6534.01A.21D.1926.05	COAD	0.0504611	0.948017	0.122017	0.680709	0.146192	0	0.416502	0	0.0135578	0.271195	0	0.00937194	0.0974901	0	0.0456917	0.0319951	0.534785
TCGA.AA.3663.11A.01D.1721.05	COAD	0.0982272	0.886511	0.137714	0.567744	0.103469	0	0.363109	0	0.0525766	0.198848	0	0.112069	0	0.012443	0.157486	0.109342	0.63552
TCGA.AZ.6603.01A.11D.1837.05	COAD	0.0987815	0.744927	0.227663	0.483744	0	0.806679	0	0	0	0.193321	0	0	0	0	0	0	0.744837
TCGA.G4.6320.01A.11D.1721.05	COAD	0.0504085	0.950542	0.230206	0.381892	0.918917	0	0	0	0.0132755	0	0	0.0369217	0.030886	0	0	0.195782	0.856869
TCGA.F4.6855.01A.11D.1926.05	COAD	0.0954703	0.867969	0.212389	0.462148	0.716839	0.0204633	0	0	0.0781011	0.136078	0	0	0	0.0485182	0	0.423092	0.791588
TCGA.CA.6716.01A.11D.1837.05	COAD	0.160127	0.677627	0.226211	0.342192	0.338616	0	0.135404	0	0.112561	0.307998	0	0.0219697	0	0.0767179	0.00673401	0.272267	0.898213
TCGA.D5.6537.01A.11D.1721.05	COAD	0.129495	0.825733	0.210822	0.359748	0.134432	0	0.192985	0.0972519	0.0601368	0.323662	0	0.0715399	0.0447153	0	0.0752768	0.305494	0.811062
TCGA.AA.3506.11A.01D.1407.05	COAD	0.0538428	0.937791	0.171438	0.49041	0.764038	0	0	0	0.0296367	0.0136964	0	0.0828741	0.0636657	0	0.046089	0.143641	0.698568
TCGA.G4.6315.01A.11D.1721.05	COAD	0.126686	0.833823	0.195167	0.391171	0.249365	0	0.146117	0.00942057	0.104314	0.343829	0	0.0284183	0.0297779	0	0.0887576	0.231741	0.813013
TCGA.A6.4107.01A.02D.1407.05	COAD	0.117202	0.786964	0.202802	0.391492	0.266135	0	0.0808912	0	0.0824909	0.449713	0	0	0.016758	0.0181564	0.085856	0.144598	0.801363
TCGA.DM.A28A.01A.21D.A16X.05	COAD	0.135995	0.838111	0.22173	0.326501	0.344278	0	0.0972956	0	0.106566	0.288521	0	0.086502	0.0617918	0	0.0150449	0.235839	0.860954
TCGA.A6.5661.01A.01D.1651.05	COAD	0.125395	0.858615	0.187113	0.403677	0.160239	0.010771	0.166446	0	0.0520542	0.182664	0	0.268696	0.0298066	0.0210136	0.108308	0.0852663	0.774001
TCGA.AZ.6608.01A.11D.1837.05	COAD	0.153861	0.590278	0.264187	0.281244	0.136138	0	0.07974	0.0569903	0.104068	0.520742	0	0	0.0618448	0	0.0404763	0.258495	0.869789
TCGA.3L.AA1B.01A.11D.A36Y.05	COAD	0.0861452	0.835587	0.162113	0.561788	0.0862358	0.0207398	0.383335	0	0.0563839	0.27593	0	0.0336123	0.0409472	0.00215803	0.100658	0.124384	0.753236
TCGA.AD.6888.01A.11D.1926.05	COAD	0.117059	0.742043	0.201865	0.370681	0.158381	0.0714156	0.0552561	0	0.0696702	0.39888	0	0.0693853	0.0768502	0	0.100162	0.107969	0.784803
TCGA.A6.5659.01A.01D.1651.05	COAD	0.117316	0.716281	0.244345	0.326613	0.0568289	0.112015	0.0496481	0	0.0497846	0.721193	0	0	0	0	0.0105305	0.0680375	0.744681
TCGA.AZ.4614.01A.01D.1407.05	COAD	0.0441454	0.922713	0.252065	0.416833	0.885407	0.0186666	0	0	0.0318463	0.0470526	0	0	0.0170277	0	0	0.496975	0.885718
TCGA.5M.AATE.01A.11D.A40X.05	COAD	0.0458007	0.956863	0.244813	0.416018	0.814581	0	0.0310503	0	0.0647302	0.0624299	0	0.0259455	0	0.00126297	0	0.722126	0.825331
TCGA.G4.6588.01A.11D.1772.05	COAD	0.0613512	0.95479	0.183892	0.576366	0.604004	0	0.249624	0.0434416	0	0.0771373	0	0.0140951	0	0.00964226	0.0020551	0.422051	0.716363
TCGA.AA.3712.01A.21D.1721.05	COAD	0.124386	0.801983	0.217165	0.450896	0	0.13983	0.257942	0.167666	0.0944462	0.216856	0	0.0117292	0.0498018	0.0181941	0.0435349	0.770656	0.793407
TCGA.A6.A566.01A.11D.A28O.05	COAD	0.0826379	0.962364	0.144238	0.677188	0.118035	0	0.688901	0	0.004511	0.113924	0	0.0488219	0.0254423	0	0.000365657	0.0239242	0.610855
TCGA.CM.6676.01A.11D.1837.05	COAD	0.136458	0.726145	0.171506	0.500818	0.0636854	0	0.503945	0	0.0721463	0.2772	0	0.0395876	0	0.0245238	0.0189111	0.200282	0.786732
TCGA.AZ.6601.11A.01D.1772.05	COAD	0.0927772	0.866709	0.153538	0.473595	0.190034	0.0313117	0.125956	0	0.0438597	0.301841	0	0.0747482	0.0698486	0	0.162401	0.0720384	0.680143
TCGA.A6.6648.01A.11D.1772.05	COAD	0.123185	0.837279	0.201153	0.391948	0.338892	0	0.0642324	0	0.0863779	0.307503	0	0.0785401	0.026972	0	0.0974832	0.169203	0.80364
TCGA.CK.6747.01A.11D.1837.05	COAD	0.132928	0.692062	0.211081	0.424262	0.0789134	0	0.271275	0	0.0921489	0.409652	0	0	0.114939	0	0.0330707	0.165241	0.808263
TCGA.AY.A71X.01A.12D.A36Y.05	COAD	0.155588	0.497496	0.244029	0.327719	0.0139508	0.268592	0	0	0.0832147	0.485079	0	0	0.106826	0	0.0423379	0.131203	0.858079
TCGA.G4.6306.01A.11D.1772.05	COAD	0.075496	0.910346	0.213433	0.462115	0.604634	0.046475	0.0727959	0	0.0409952	0.193581	0	0	0.041519	0	0	0.174373	0.801929
TCGA.G4.6309.01A.21D.1837.05	COAD	0.127604	0.763673	0.221795	0.375938	0.180092	0.0476064	0.0661467	0	0.0736422	0.507733	0	0	0	0.0779415	0.0468386	0.116428	0.867208
TCGA.A6.2684.01A.01D.1407.05	COAD	0.109462	0.739946	0.21113	0.349914	0.174259	0	0.0289121	0	0.134458	0.620352	0	0	0	0.0394878	0.0025314	0.202994	0.798271
TCGA.AZ.4615.01A.01D.1407.05	COAD	0.0870428	0.856586	0.185073	0.387104	0	0.102116	0.102262	0	0.0896049	0.510132	0	0	0.091825	0.0839632	0.0200973	0.126916	0.747311
TCGA.A6.5667.01A.21D.1721.05	COAD	0.127361	0.781737	0.203728	0.424381	0.10605	0	0.269588	0.0216464	0.0877364	0.449079	0	0	0	0.0478318	0.018068	0.212402	0.84234
TCGA.DM.A282.01A.12D.A16X.05	COAD	0.106587	0.828718	0.214918	0.382382	0.292007	0	0.145543	0	0.106667	0.307523	0	0.0272291	0	0.0960011	0.0250307	0.23403	0.829667
TCGA.DM.A0X9.01A.11D.A153.05	COAD	0.129974	0.79509	0.250015	0.32701	0.113745	0.00189032	0.126052	0	0.0602861	0.344695	0	0.109295	0.163828	0.0155042	0.0647033	0.0863666	0.81695
TCGA.G4.6321.01A.11D.1721.05	COAD	0.0991836	0.827537	0.162151	0.468846	0.0680686	0.00299158	0.159933	0	0.0701152	0.209364	0	0.166064	0.133167	0.0203174	0.169979	0.100324	0.70089
TCGA.D5.6531.01A.11D.1721.05	COAD	0.123515	0.823433	0.207333	0.371148	0.0531502	0.0530273	0.134403	0	0.109339	0.487762	0	0	0.0586293	0.0428679	0.0608221	0.168193	0.78033
TCGA.CK.6748.01A.11D.1837.05	COAD	0.144471	0.723087	0.206305	0.399092	0.253332	0	0.308535	0	0.0603928	0.298411	0	0	0	0.0793295	0	0.159879	0.839807
TCGA.G4.6627.01A.11D.1772.05	COAD	0.0570124	0.94442	0.115053	0.656079	0	0.311102	0.14524	0	0.0324714	0.206597	0	0.105726	0.0780029	0.017982	0.102879	0.0635217	0.520188
TCGA.F4.6808.01A.11D.1837.05	COAD	0.116665	0.786893	0.21181	0.48674	0	0	0.805034	0.0548731	0.00936943	0.114324	0	0.00648522	0	0.00604718	0.00386806	0.491436	0.760368
TCGA.D5.6930.01A.11D.1926.05	COAD	0.0785061	0.930345	0.127176	0.619058	0.193865	0	0.27283	0	0.0329765	0.208058	0	0.0644064	0.0974941	0.00308653	0.127284	0.0659096	0.636845
TCGA.A6.6649.01A.11D.1772.05	COAD	0.084595	0.892245	0.169685	0.512589	0	0.419982	0.170091	0	0.0556908	0.186445	0	0.0699126	0	0.0422376	0.0556412	0.157213	0.753102
TCGA.AZ.6601.01A.11D.1772.05	COAD	0.0711953	0.927263	0.127246	0.656106	0.36288	0	0.202305	0.044932	0.0242165	0.164124	0	0.0480624	0.060364	0.0396278	0.0534876	0.189103	0.595953
TCGA.A6.5660.01A.01D.1651.05	COAD	0.116904	0.758522	0.200427	0.453754	0.127023	0	0.5082	0	0.0812621	0.199729	0	0.0753038	0	0	0.00848074	0.286625	0.798108
TCGA.SS.A7HO.01A.21D.A36Y.05	COAD	0.134721	0.598505	0.239557	0.360951	0	0.0854158	0.19723	0.0576568	0.0218905	0.545229	0	0	0.00324	0.0454196	0.0439185	0.12472	0.810797
TCGA.A6.6652.01A.11D.1772.05	COAD	0.0417885	0.975399	0.24393	0.402163	0.947163	0	0.00538967	0	0.0220838	0	0	0.0185489	0	0.00681501	0	0.870677	0.889207
TCGA.WS.AB45.01A.11D.A40X.05	COAD	0.0577653	0.968943	0.128565	0.674773	0.594552	0	0	0.14125	0.0426168	0.116366	0	0.0472375	0.013509	0.0250436	0.0194253	0.829795	0.621307
TCGA.A6.4107.11A.01D.1551.05	COAD	0.0911591	0.883946	0.141433	0.542692	0.266974	0	0.242768	0	0.0613301	0.181272	0	0.0788968	0.0148117	0.0293503	0.124597	0.142985	0.656598
TCGA.AM.5821.01A.01D.1651.05	COAD	0.0425525	0.968685	0.185846	0.581671	0.768709	0.0510618	0	0	0	0.0415662	0	0.0673509	0.0678084	0	0.00350324	0	0.681211
TCGA.DM.A1D9.01A.11D.A153.05	COAD	0.0703248	0.902917	0.242967	0.425794	0.729015	0	0.171151	0	0.00528708	0.0631941	0	0.0313526	0	0	0	0.0559203	0.797887
TCGA.F4.6854.01A.11D.1926.05	COAD	0.118095	0.872243	0.17838	0.443482	0.178251	0	0.155863	0	0.076718	0.340702	0	0	0.140464	0.022814	0.0851884	0.130214	0.771048
TCGA.A6.6650.01A.11D.1772.05	COAD	0.0887486	0.874253	0.244639	0.433335	0.813842	0	0	0	0.0523762	0.120742	0	0.00632314	0.00671647	0	0	0.391504	0.824091
TCGA.A6.6781.01B.06D.A27A.05	COAD	0.0523552	0.977737	0.126275	0.727576	0	0	0.772722	0.0627226	0.0010957	0.101011	0	0.0414115	0	0.00311985	0.0179173	0.390422	0.553327
TCGA.CM.6168.01A.11D.1651.05	COAD	0.0698279	0.93581	0.126493	0.666029	0.263681	0	0.297736	0.0406856	0.0124343	0.301832	0	0.00176023	0.00787986	0.0202129	0.0537789	0.137808	0.608026
TCGA.AA.3660.01A.01D.1721.05	COAD	0.137058	0.719649	0.21754	0.368266	0	0.0610703	0.183065	0.0280974	0.112304	0.427071	0	0	0.0533685	0.00403068	0.130993	0.228123	0.875832
TCGA.A6.6780.01A.11D.1837.05	COAD	0.10166	0.855798	0.183743	0.463481	0.441022	0	0.0970681	0	0.0294925	0.150955	0	0.116639	0.146188	0	0.0186342	0.0682039	0.703855
TCGA.D5.6931.01A.11D.1926.05	COAD	0.10992	0.749745	0.172867	0.448758	0	0.172312	0.111943	0.0128955	0.0508454	0.404441	0	0.00157612	0.115265	0	0.130722	0.0977616	0.73703
TCGA.DM.A1D0.01A.11D.A153.05	COAD	0.0951891	0.842901	0.23277	0.410222	0.54664	0	0.250395	0	0.0252722	0.139113	0	0.00620687	0.0323729	0	0	0.142224	0.780827
TCGA.D5.6541.01A.11D.1721.05	COAD	0.0476434	0.963878	0.204521	0.535563	0.634485	0	0.233758	0	0.0244099	0.0449909	0	0.0597129	0.00264409	0	0	0.227391	0.703386
TCGA.AA.3509.11A.01D.1407.05	COAD	0.0870953	0.93412	0.14906	0.485128	0.447438	0	0.033127	0	0.0583272	0.183096	0	0.0999818	0.0896412	0	0.0883889	0.126494	0.665594
TCGA.QG.A5Z2.01A.11D.A28O.05	COAD	0.102658	0.868869	0.161205	0.477993	0.257128	0.0587004	0	0	0.0662542	0.171617	0	0.122536	0.123525	0	0.200239	0.107222	0.687291
TCGA.AA.3494.01A.01D.1407.05	COAD	0.140456	0.535869	0.231334	0.344669	0.384239	0	0	0	0.17243	0.437812	0	0	0	9.74631e-05	0.00542067	0.388942	0.865097
TCGA.G4.6293.01A.11D.1721.05	COAD	0.104981	0.883705	0.175636	0.440396	0.0117635	0.0172086	0.169023	0.0392997	0.0714112	0.27171	0	0.149327	0.0637594	0.0129337	0.193563	0.16015	0.746168
TCGA.DM.A1DA.01A.11D.A153.05	COAD	0.154729	0.590315	0.257199	0.375287	0.210824	0	0.164539	0	0.101831	0.303239	0	0.0547068	0.0572721	0.0505629	0.0570243	0.194779	0.861934
TCGA.D5.5540.01A.01D.1651.05	COAD	0.159324	0.729682	0.218918	0.263726	0.109071	0.271752	0	0.0761029	0.0384576	0.167173	0	0.335373	0	0	0.00207004	0.227025	0.913967
TCGA.DM.A285.01A.11D.A16X.05	COAD	0.0950741	0.823792	0.185489	0.463105	0.0609482	0	0.330186	0	0.0375069	0.507389	0	0	0	0.0152726	0.0486973	0.0656451	0.731955
TCGA.AA.3496.01A.21D.1837.05	COAD	0.121574	0.690707	0.192332	0.425909	0.0273633	0	0.364162	0.0247593	0.0407588	0.359366	0	0.0726101	0.0400779	0	0.0709029	0.120669	0.717746
TCGA.CK.5914.01A.11D.1651.05	COAD	0.128371	0.779299	0.211561	0.37156	0.331715	0	0.150055	0	0.057802	0.351268	0	0	0.0843925	0	0.0247676	0.12554	0.818055
TCGA.CA.6717.01A.11D.1837.05	COAD	0.0867407	0.942882	0.129286	0.550174	0.139469	0.0160427	0.123804	0	0.0655895	0.263444	0	0.086222	0.118871	0.00553642	0.181021	0.100122	0.60288
TCGA.AZ.4681.01A.01D.1407.05	COAD	0.0712142	0.92505	0.244679	0.425575	0.838143	0	0	0	0.0470933	0.114764	0	0	0	0	0	0.410349	0.852014
TCGA.A6.6781.01A.22D.A27A.05	COAD	0.0604579	0.947749	0.134529	0.63215	0	0.169255	0.451753	0.126283	0.0197313	0.109562	0	0.0532368	0.0144802	0.0556993	0	0.626731	0.588777
TCGA.G4.6314.01A.11D.1721.05	COAD	0.105768	0.68625	0.168697	0.563933	0	0	0.611985	0	0.0440361	0.305259	0	0	0.0109136	0.0147711	0.0130354	0.12802	0.683456
TCGA.F4.6703.01A.11D.1837.05	COAD	0.0479613	0.966259	0.098459	0.782839	0	0.126151	0.447934	0.0384324	0.0303656	0.112782	0	0.109979	0.0885643	0	0.0457927	0.192648	0.392367
TCGA.G4.6298.11A.01D.1721.05	COAD	0.124409	0.690805	0.166662	0.442135	0.0937434	0	0.321616	0	0.0693196	0.266849	0	0.0247503	0.0526819	0	0.17104	0.134517	0.756246
TCGA.NH.A50U.01A.33D.A36Y.05	COAD	0.12372	0.670541	0.259333	0.404054	0.237048	0	0.234905	0	0.0876842	0.406084	0	0	0	0.0188384	0.0154404	0.199118	0.771587
TCGA.A6.6782.01A.11D.1837.05	COAD	0.0517528	0.96509	0.212653	0.462705	0.754545	0	0.0963717	0	0.0225282	0.0803726	0	0.0461826	0	0	0	0.178011	0.744371
TCGA.CM.6162.01A.11D.1651.05	COAD	0.0740451	0.897931	0.126022	0.639965	0	0.250917	0.249103	0.0599015	0.0125288	0.227991	0	0.0829551	0.0652811	0	0.0513233	0.169407	0.566933
TCGA.CA.6715.01A.21D.1837.05	COAD	0.152704	0.747564	0.23239	0.36095	0.142356	0.0495398	0.123275	0.117726	0.0696833	0.264733	0	0.0810006	0	0.0742848	0.0774022	0.376762	0.923473
TCGA.AA.3494.11A.01D.1407.05	COAD	0.0324795	0.967993	0.168172	0.415092	0.150911	0	0.0805009	0	0.00545614	0.0431427	0	0.0434799	0.0952797	0	0.581229	0.00714967	0.6641
TCGA.AM.5820.01A.01D.1651.05	COAD	0.13776	0.558639	0.193106	0.431762	0.339866	0	0.152374	0	0.103588	0.314475	0	0	0.0884052	0	0.00129167	0.256297	0.852019
TCGA.A6.4105.01A.02D.1772.05	COAD	0.111801	0.804465	0.2163	0.27374	0.0767149	0.0613879	0	0.00667881	0.0182013	0.767872	0	0	0.059402	0	0.00974358	0.0297247	0.73174
TCGA.A6.2682.11A.01D.1551.05	COAD	0.0332937	0.939308	0.215459	0.334022	0.0551516	0	0.0760318	0	0.00738218	0.0103398	0	0.00839582	0.00454836	0	0.83815	0.00856963	0.792611
TCGA.A6.2680.01A.01D.1407.05	COAD	0.0640846	0.917171	0.218438	0.44557	0.656743	0.0107607	0	0	0.054806	0.214069	0	0.0509706	0	0.00183997	0.0108101	0.197364	0.77006
TCGA.F4.6460.01A.11D.1772.05	COAD	0.141769	0.7254	0.178291	0.420712	0.047808	0	0.347143	0	0.0676638	0.340418	0	0.0461038	0.0534637	0.0274382	0.0699616	0.125913	0.79309
TCGA.CM.5862.01A.01D.1651.05	COAD	0.149718	0.642515	0.24353	0.330884	0.192102	0	0.16764	0	0.0511117	0.419674	0	0.145444	0	0	0.0240287	0.0867555	0.882263
TCGA.AZ.5403.01A.01D.1651.05	COAD	0.0414974	0.972491	0.180608	0.549028	0.715765	0	0.128589	0	0.0258123	0.0996192	0	0.0302143	0	0	0	0.198811	0.74271
TCGA.AZ.6599.11A.01D.1772.05	COAD	0.117627	0.913879	0.170084	0.479852	0.296209	0	0.253006	0	0.0569547	0.290393	0	0.0268926	0	0.0150165	0.0615274	0.144618	0.767263
TCGA.AY.A8YK.01A.11D.A40X.05	COAD	0.127287	0.601118	0.243816	0.404589	0.235686	0.193845	0	0	0.132555	0.385758	0	0.0462323	0	0	0.00592419	0.302697	0.814194
TCGA.CK.4948.01B.11D.1651.05	COAD	0.0930388	0.754597	0.189803	0.496235	0.233964	0	0.145301	0.143347	0	0.406384	0	0	0.0710045	0	0	0.300273	0.700671
TCGA.DM.A28K.01A.21D.A16X.05	COAD	0.119141	0.772305	0.24481	0.41536	0.259258	0.371709	0	0	0.04756	0.139209	0	0.130961	0	0.0447475	0.00655495	0.147944	0.778008
TCGA.CA.6718.01A.11D.1837.05	COAD	0.107785	0.893706	0.140624	0.531717	0.228112	0	0.117553	0.0610106	0.0451528	0.165663	0	0.080485	0.175257	0.0599534	0.0668126	0.193668	0.653978
TCGA.A6.5661.01B.05D.2299.05	COAD	0.101026	0.805922	0.152237	0.556115	0.128404	0	0.274551	0.0304594	0.0398791	0.344899	0	0.0214069	0.029824	0.0349798	0.0955973	0.133544	0.703274
TCGA.NH.A50V.01A.11D.A28O.05	COAD	0.0908476	0.834084	0.16907	0.518035	0	0	0.556521	0	0.0683942	0.18987	0	0.0441465	0.0843417	0.00264999	0.0540769	0.182343	0.746881
TCGA.DM.A1D8.01A.11D.A153.05	COAD	0.138954	0.704751	0.212559	0.419205	0	0.506101	0.139379	0.00258518	0.0418966	0.195586	0	0.00626857	0.0647882	0.00967491	0.0337212	0.143472	0.860647
TCGA.D5.7000.01A.11D.1926.05	COAD	0.101213	0.847738	0.188048	0.519165	0.250346	0.0521809	0.215323	0	0.099094	0.213687	0	0.00520885	0.115072	0	0.0490884	0.258693	0.783579
TCGA.D5.6923.01A.11D.1926.05	COAD	0.0866076	0.921362	0.180497	0.546141	0	0.495175	0.225656	0	0.0388373	0.176851	0	0.0209013	0	0.0420931	0.000485284	0.161599	0.752605
TCGA.CM.6171.01A.11D.1651.05	COAD	0.120003	0.825012	0.203757	0.301418	0.00855234	0.19121	0.0243624	0.188732	0.0433831	0.330415	0	0.101226	0.0321946	0.0382324	0.0416927	0.426869	0.816157
TCGA.A6.2677.01A.01D.A27A.05	COAD	0.144527	0.485033	0.224437	0.34712	0.24527	0	0.125531	0	0.102176	0.466391	0	0	0.0475949	0	0.0130365	0.193874	0.883696
TCGA.AA.3502.01A.01D.1407.05	COAD	0.0538292	0.909554	0.263668	0.381345	0.785286	0.011209	0	0	0.0593741	0.105213	0	0.00255112	0.0363663	0	0	0.411947	0.860905
TCGA.A6.5666.01A.01D.1651.05	COAD	0.0632473	0.898977	0.257364	0.386792	0.870757	0	0	0	0.017476	0.027622	0	0.0762007	0	0.00794479	0	0.156361	0.841862
TCGA.AU.3779.01A.01D.1721.05	COAD	0.0838639	0.910344	0.197391	0.459904	0.592208	0.0183884	0.0172986	0	0.0266512	0.166065	0	0.150526	0	0.0131054	0.0157575	0.0771484	0.735659
TCGA.G4.6311.01A.11D.1721.05	COAD	0.0467393	0.95198	0.225791	0.261074	0	0	0.133254	0.0404355	0.0163115	0.0947592	0	0	0.0020933	0	0.713147	0.0700582	0.742372
TCGA.A6.5665.01B.03D.2299.05	COAD	0.0726494	0.94199	0.181008	0.49937	0.666633	0.0207833	0.0503135	0	0.0439735	0.165633	0	0	0.0176043	0.0103894	0.0246702	0.201439	0.726097
TCGA.DM.A1HB.01A.22D.A17Z.05	COAD	0.0780518	0.933973	0.196685	0.533589	0.665811	0	0.14955	0	0.04221	0.105609	0	0.0368207	0	0	0	0.296358	0.769826
TCGA.NH.A6GC.01A.12D.A40X.05	COAD	0.129716	0.669581	0.226152	0.433635	0.0799042	0.396706	0	0	0.0776832	0.203322	0	0.0988968	0	0.082861	0.0606268	0.174292	0.794185
TCGA.NH.A8F8.01A.72D.A40X.05	COAD	0.113958	0.757375	0.192447	0.452294	0.330591	0	0.172182	0	0.064955	0.344483	0	0	0.0652441	0	0.022546	0.150264	0.786098
TCGA.DM.A28G.01A.11D.A16X.05	COAD	0.1237	0.760096	0.209741	0.393565	0.14663	0	0.20357	0	0.0666651	0.230485	0	0.0806794	0.184826	0	0.0871449	0.114322	0.850756
TCGA.AZ.6607.01A.11D.1837.05	COAD	0.102179	0.898556	0.196914	0.461759	0.671698	0.0156464	0	0	0.0708821	0.183148	0	0	0.0586251	0	0	0.293176	0.738003
TCGA.CA.5255.01A.11D.1837.05	COAD	0.0959259	0.929517	0.152171	0.570283	0.297064	0	0.350623	0	0.0857603	0.141932	0	0.0424335	0.0711993	0	0.0109881	0.321739	0.704632
TCGA.CM.4744.01A.01D.1407.05	COAD	0.0502515	0.931164	0.218111	0.499625	0.7965	0.00135453	0	0	0.0287295	0.0475835	0	0.0697303	0.0561026	0	0	0.165668	0.780643
TCGA.QL.A97D.01A.12D.A40X.05	COAD	0.0520661	0.920663	0.216198	0.416514	0.783591	0	0	0	0.0428857	0.0481407	0	0.05013	0.0593523	0	0.0159004	0.247147	0.787575
TCGA.D5.6539.01A.11D.1721.05	COAD	0.110586	0.80248	0.17963	0.433728	0.173234	0	0.249499	0	0.0778719	0.212473	0	0.159797	0	0.0429825	0.0841432	0.155932	0.763139
TCGA.CM.5344.01A.21D.1721.05	COAD	0.13119	0.773206	0.18883	0.515135	0.0170807	0	0.531249	0	0.0602527	0.34185	0	0	0.030056	0.000266741	0.0192455	0.153934	0.774821
TCGA.A6.6141.01A.11D.1772.05	COAD	0.0773163	0.916033	0.164658	0.458638	0.0936762	0.0836945	0.0421138	0	0.0207485	0.636765	0	0	0.0162006	0.0100256	0.0967754	0.027309	0.709502
TCGA.F4.6569.01A.11D.1772.05	COAD	0.0928042	0.918653	0.140973	0.633468	0	0.599029	0	0.0155612	0.0225958	0.17153	0	0.0468145	0.00900382	0.0697566	0.0657086	0.10517	0.60162
TCGA.DM.A1D7.01A.11D.A153.05	COAD	0.0849591	0.901723	0.200006	0.412124	0.657952	0	0.041278	0	0.0514677	0.124705	0	0.0698004	0.0499363	0.000322986	0.00453791	0.206447	0.790597
TCGA.AD.6963.01A.11D.1926.05	COAD	0.0368	0.965462	0.149658	0.618687	0.420928	0.0637232	0.0914807	0.0223078	0.0345065	0.21679	0	0.0197951	0.0973943	0.00110325	0.0319706	0.154785	0.671602
TCGA.A6.5657.01A.01D.1651.05	COAD	0.0706581	0.946761	0.11466	0.656837	0.112517	0.0038212	0.174146	0.0164728	0.0495931	0.133816	0	0.167322	0.0911588	0.00486384	0.24629	0.102675	0.590952
TCGA.CM.4746.01A.01D.1407.05	COAD	0.0676024	0.906133	0.220436	0.45849	0.684026	0	0.153493	0	0.0502672	0.0549671	0	0.030985	0.0262624	0	0	0.447957	0.800968
TCGA.AY.5543.01A.01D.1651.05	COAD	0.050839	0.970254	0.215381	0.443002	0.724323	0.0134583	0.0384273	0	0.0191813	0.0563984	0	0.0795403	0.0553398	0	0.0133314	0.0937457	0.730363
TCGA.A6.A565.01A.31D.A28O.05	COAD	0.0576781	0.969149	0.106372	0.666709	0.154986	0	0.16987	0	0.0426232	0.210492	0	0.0553315	0.196692	0	0.170005	0.0673862	0.465632
TCGA.G4.6322.11A.01D.1721.05	COAD	0.134021	0.818767	0.184067	0.41411	0.12834	0	0.285852	0	0.0900354	0.272343	0	0.0306091	0.035391	0.0135282	0.143902	0.181606	0.821295
TCGA.AD.A5EJ.01A.11D.A28O.05	COAD	0.0248137	0.990747	0.206083	0.502636	0.945859	0.00361446	0	0	0.0186192	0	0	0.0208963	0.0110106	0	0	0.583549	0.802387
TCGA.A6.2679.01A.02D.1407.05	COAD	0.043847	0.961043	0.207578	0.452836	0.754244	0	0.0110865	0	0.028083	0.019038	0	0.132395	0.0202802	0	0.034873	0.135938	0.741507
TCGA.AY.6386.01A.21D.1721.05	COAD	0.104422	0.902305	0.176152	0.515854	0.26288	0	0.177438	0.164217	0.0285993	0.26074	0	0.0363683	0.012989	0.00397661	0.0527926	0.525576	0.786712
TCGA.CK.5913.01A.11D.1651.05	COAD	0.0737151	0.837868	0.199476	0.50782	0.652529	0.0612159	0	0.0104956	0	0.106198	0	0.141818	0.0277435	0	0	0.0380609	0.748725
TCGA.F4.6461.01A.11D.1772.05	COAD	0.132462	0.912494	0.153832	0.445375	0.281128	0	0.14697	0	0.0495995	0.214935	0	0.00819472	0.0406004	0.0336419	0.224931	0.0949631	0.748237
TCGA.G4.6314.11A.01D.1721.05	COAD	0.119724	0.749864	0.174696	0.432039	0.0285101	0	0.322691	0	0.0984279	0.248762	0	0.0669325	0.0523658	0	0.182311	0.178839	0.765367
TCGA.CM.5861.01A.01D.1651.05	COAD	0.0954556	0.882163	0.197418	0.434523	0.0791622	0	0.488306	0.138863	0.0571847	0.112543	0	0.0682061	0.0470533	0	0.0086818	0.829008	0.821563
TCGA.AA.3697.11A.01D.1721.05	COAD	0.0920466	0.782326	0.148029	0.556148	0	0.58076	0.0021572	0	0.0301065	0.154487	0	0.0521909	0.0367674	0	0.143531	0.0777993	0.645389
TCGA.CK.5915.01A.11D.1651.05	COAD	0.140461	0.771854	0.229026	0.317999	0.398112	0	0.210699	0	0.0645003	0.103098	0	0.148131	0	0.043116	0.0323436	0.197437	0.917628
TCGA.A6.2672.01B.03D.2299.05	COAD	0.0438524	0.929954	0.172282	0.551321	0.703934	0.0664115	0	0	0	0.141398	0	0.0451002	0.0431559	0	0	0	0.699352
TCGA.5M.AAT4.01A.11D.A40X.05	COAD	0.0509123	0.918445	0.189555	0.519509	0.331293	0.428563	0	0	0.0638762	0.108057	0	0.0682105	0	0	0	0.362383	0.729053
TCGA.AA.3488.11A.01D.1407.05	COAD	0.0638292	0.9237	0.196477	0.282461	0.059669	0	0.0631923	0	0.00854169	0.139482	0	0.00967191	0.0515313	0	0.667912	0.00983389	0.763373
TCGA.G4.6297.11A.01D.1721.05	COAD	0.0940744	0.949345	0.136296	0.558961	0.150206	0	0.139292	0	0.0257416	0.166633	0	0.116866	0.0624974	0.00292632	0.335838	0.0375921	0.620021
TCGA.NH.A8F7.01A.11D.A40X.05	COAD	0.130616	0.669339	0.243357	0.370764	0.214856	0	0.11804	0	0.179521	0.379152	0	0	0	0.095735	0.0126969	0.368185	0.835379
TCGA.CM.6163.01A.11D.1651.05	COAD	0.11178	0.860442	0.164832	0.455142	0.112156	0.0433626	0.145403	0.075227	0.0454547	0.160598	0	0.197966	0.118151	0	0.101681	0.208649	0.714073
TCGA.A6.A56B.01A.31D.A28O.05	COAD	0.102693	0.868455	0.183912	0.515242	0.410576	0	0.292718	0	0.0809206	0.156412	0	0.0211682	0	0.0276624	0.0105422	0.375006	0.774139
TCGA.A6.5656.01A.21D.A27A.05	COAD	0.11667	0.583382	0.203267	0.466134	0.050393	0	0.308593	0.0243069	0.0927739	0.432472	0	0	0	0.0637229	0.0277383	0.223465	0.78809
TCGA.4N.A93T.01A.11D.A36Y.05	COAD	0.139271	0.637237	0.207263	0.358806	0.122275	0.1841	0	0.0179779	0.0903674	0.204995	0	0.146667	0	0.0954978	0.13812	0.185117	0.859497
TCGA.A6.2679.11A.01D.1551.05	COAD	0.040205	0.958452	0.18145	0.361548	0.0583702	0.0158111	0.0630174	0	0.0130522	0.0729033	0	0.0398625	0.160148	0	0.576836	0.01536	0.699797
TCGA.G4.6320.11A.01D.1721.05	COAD	0.118542	0.886834	0.170365	0.434086	0.14376	0	0.184667	0	0.0512126	0.212333	0	0.0905218	0.152923	0	0.164584	0.0825529	0.735202
TCGA.G4.6307.01A.11D.1721.05	COAD	0.138416	0.761141	0.214885	0.393137	0.128672	0	0.202788	0	0.089834	0.494173	0	0	0.0155232	0	0.0690099	0.155232	0.852295
TCGA.DM.A1HA.01A.11D.A153.05	COAD	0.135528	0.808709	0.229119	0.264373	0.538792	0.01428	0.0264632	0	0.0939362	0.0901551	0	0.119096	0.117277	0	0	0.287682	0.907046
TCGA.AY.A54L.01A.11D.A28O.05	COAD	0.0428378	0.964759	0.234806	0.44376	0.84085	0	0.0298732	0	0.0296824	0.0391054	0	0.0577373	0	0	0.00275154	0.298033	0.770348
TCGA.AA.3713.11A.01D.1721.05	COAD	0.082626	0.900725	0.140314	0.547437	0.180549	0	0.249326	0	0.0436552	0.148284	0	0.13458	0.0464031	0.024366	0.172837	0.0829205	0.629673
TCGA.D5.6532.01A.11D.1721.05	COAD	0.0809631	0.818806	0.235886	0.482627	0.565275	0.00516434	0.120347	0	0.0529696	0.112474	0	0.075083	0.0228261	0	0.0458613	0.206715	0.761964
TCGA.G4.6626.01A.11D.1772.05	COAD	0.126078	0.897017	0.195899	0.393384	0.152555	0	0.124023	0.142904	0.0594388	0.342975	0	0.0216362	0.0408561	0.0156155	0.0999965	0.388316	0.791919
TCGA.AZ.6606.01A.11D.1837.05	COAD	0.154748	0.631049	0.206212	0.417374	0	0.599496	0	0.0108666	0.0402139	0.262756	0	0	0.0296313	0.000213652	0.0568225	0.146185	0.879466
TCGA.CA.6719.01A.11D.1837.05	COAD	0.12894	0.756018	0.206872	0.380898	0.0972535	0	0.14918	0	0.0254153	0.679357	0	0	0.0334125	0	0.0153819	0.0349039	0.753911
TCGA.AZ.6599.01A.11D.1772.05	COAD	0.136454	0.546979	0.268909	0.352416	0.249066	0.113199	0	0	0.133786	0.284045	0	0	0.144717	0	0.075187	0.265476	0.770208
TCGA.NH.A50T.01A.11D.A28O.05	COAD	0.131997	0.737164	0.237302	0.296066	0.15278	0.00461965	0.0763219	0.03142	0.198954	0.401296	0	0	0.106837	0	0.0277717	0.429878	0.885972
TCGA.RU.A8FL.01A.11D.A36Y.05	COAD	0.130952	0.70384	0.207201	0.343643	0.0475875	0.110863	0.148945	0	0.111613	0.374911	0	0	0.120109	0	0.0859714	0.192108	0.801882
TCGA.AA.3655.01A.02D.1721.05	COAD	0.131557	0.757373	0.211118	0.417061	0	0.518623	0	0.00123375	0.102968	0.259866	0	0.0401036	0	0.0379781	0.0392275	0.276269	0.839762
TCGA.AZ.6598.11A.01D.1772.05	COAD	0.116317	0.777774	0.143919	0.537807	0	0.353307	0.111372	0	0.0356988	0.165023	0	0.126208	0.0958182	0	0.112573	0.0714515	0.677527
TCGA.A6.A5ZU.01A.11D.A28O.05	COAD	0.134043	0.598385	0.244431	0.334916	0	0	0.446963	0	0.199909	0.166797	0	0.101098	0	0.0366512	0.048581	0.566111	0.851398
TCGA.DM.A1D6.01A.21D.A153.05	COAD	0.109221	0.924154	0.232136	0.339258	0.559131	0	0.0758214	0	0.0740201	0.18145	0	0.0299323	0	0.0389347	0.0407107	0.254341	0.923964
TCGA.AZ.6598.01A.11D.1772.05	COAD	0.145901	0.806835	0.233415	0.267717	0.31429	0.140026	0	0	0.139023	0.257085	0	0.0276987	0.0541021	0.0391597	0.0286158	0.341863	0.896459
TCGA.A6.2681.01A.01D.1407.05	COAD	0.044737	0.975095	0.237456	0.446524	0.906674	0	0	0	0.0470224	0	0.000783829	0.0346404	0	0.0108792	0	1.01553	0.743351
TCGA.AA.3495.01A.01D.1407.05	COAD	0.108419	0.800668	0.185325	0.365834	0.111966	0.0570339	0.0293737	0.0330962	0.0613016	0.372906	0	0.163357	0.00499472	0.0514732	0.114497	0.133476	0.778113
TCGA.G4.6317.02A.11D.2064.05	COAD	0.106648	0.764949	0.25935	0.366347	0.701896	0.0183814	0	0	0.060591	0.165283	0	0.053849	0	0	0	0.276505	0.841748
TCGA.DM.A288.01A.11D.A16X.05	COAD	0.121336	0.784288	0.243398	0.359096	0.233841	0.0228201	0.110463	0.203489	0.0593555	0.162642	0.0256229	0.111285	0	0.0551744	0.0153063	0.710331	0.80565
TCGA.CM.6161.01A.11D.1651.05	COAD	0.100629	0.894733	0.192005	0.422464	0.171294	0	0.197916	0	0.0646976	0.22042	0	0.173738	0.124319	0	0.0476153	0.114288	0.771798
TCGA.A6.2677.01B.02D.A27A.05	COAD	0.100545	0.854844	0.175225	0.48479	0.23598	0	0.256797	0	0.0547629	0.361042	0	0.00303371	0	0.0482573	0.0401273	0.121034	0.736827
TCGA.A6.2671.11A.01D.1551.05	COAD	0.0427023	0.943195	0.218149	0.250566	0.0532754	0	0.0917373	0	0.00792434	0.0683666	0	0	0.0418748	0	0.736821	0.00935508	0.760613
TCGA.CM.4750.01A.01D.1407.05	COAD	0.036404	0.974749	0.230027	0.418285	0.881757	0	0	0	0.0228193	0.0562734	0	0.0391507	0	0	0	0.239135	0.804345
TCGA.CM.6169.01A.11D.1651.05	COAD	0.0652901	0.806894	0.188849	0.531141	0.4226	0	0.228831	0	0.0452449	0.187887	0	0.101652	0	0.000668125	0.0131172	0.149163	0.749128
TCGA.D5.5539.01A.01D.1651.05	COAD	0.116792	0.785771	0.211333	0.439496	0.229014	0.0925073	0.153694	0.0388105	0.0557292	0.229459	0	0.11068	0	0.0322673	0.0578387	0.219735	0.738758
TCGA.CK.5912.01A.11D.1651.05	COAD	0.142466	0.525918	0.250545	0.331706	0	0	0.267124	0.0257046	0.105676	0.362571	0	0.184342	0	0	0.0545819	0.218424	0.858079
TCGA.A6.6653.01A.11D.1772.05	COAD	0.138019	0.811283	0.21878	0.373302	0	0.432623	0	0.108897	0.121269	0.237153	0	0	0	0.0746201	0.0254385	0.682557	0.855982
TCGA.QG.A5YV.01A.11D.A28O.05	COAD	0.152255	0.568385	0.230698	0.320812	0.219065	0.0810309	0	0	0.220885	0.353153	0	0.0852473	0	0.00387388	0.0367446	0.46112	0.888165
TCGA.G4.6298.01A.11D.1721.05	COAD	0.11569	0.88252	0.180934	0.445139	0.24803	0.0613785	0.0338258	0.218011	0.0504042	0.26112	0	0.041381	0	0.00481398	0.0810361	0.691167	0.77879
TCGA.A6.6650.01A.11D.A27A.05	COAD	0.0946512	0.673341	0.239412	0.440662	0.521172	0	0.0341029	0	0.0662444	0.278726	0	0.0277997	0.0719551	0	0	0.175027	0.768405
TCGA.G4.6299.01A.11D.1772.05	COAD	0.0723439	0.950402	0.163523	0.575815	0.285441	0.437923	0	0	0.0292718	0.062862	0	0.0868095	0.0839265	0.00457307	0.00919257	0.118335	0.684047
TCGA.CM.4748.01A.01D.1407.05	COAD	0.0476959	0.904035	0.190105	0.472069	0.779118	0	0.0197908	0	0.0339082	0.067729	0	0.0369755	0.0624784	0	0	0.202821	0.741615
TCGA.G4.6317.01A.11D.1721.05	COAD	0.144232	0.573054	0.209963	0.339142	0	0	0.31072	0.066464	0.101016	0.409175	0	0	0.0407295	0.0297513	0.0421441	0.320966	0.88982
TCGA.5M.AAT5.01A.21D.A40X.05	COAD	0.0449307	0.936778	0.278966	0.142873	0	0.0106963	0.0566684	0.0382555	0.0217616	0.077133	0	0	0.0479953	0	0.74749	0.0687782	0.760523
TCGA.A6.3810.01A.01D.A27A.05	COAD	0.0662909	0.920813	0.172001	0.541936	0	0.47039	0.241709	0.0182458	0.0452885	0.165675	0	0.0217598	0.00905229	0.00164617	0.0262342	0.283171	0.707536
TCGA.G4.6323.01A.11D.1721.05	COAD	0.0953369	0.808461	0.157936	0.536594	0.0372313	0	0.255599	0	0.0715619	0.155077	0	0.114771	0.120101	0	0.24566	0.112588	0.667813
TCGA.D5.6929.01A.31D.1926.05	COAD	0.0385802	0.968693	0.183273	0.509542	0.580899	0	0.180853	0	0.0266321	0.0958615	0	0.0433685	0.005382	0.00977577	0.0572278	0.125851	0.724699
TCGA.QG.A5YX.01A.11D.A28O.05	COAD	0.124276	0.652903	0.25073	0.336546	0.16547	0.00931539	0.0941604	0	0.0974566	0.563579	0	0	0.00948509	0.0298876	0.0306459	0.153815	0.84515
TCGA.G4.6628.01A.11D.1837.05	COAD	0.104205	0.912169	0.147055	0.495419	0.0175583	0.0868994	0.157176	0.0680969	0.0617763	0.165576	0	0.0709446	0.239521	0.0408313	0.0916202	0.213434	0.667767
TCGA.AZ.5407.01A.01D.1721.05	COAD	0.134221	0.750707	0.2133	0.339237	0.0410561	0	0.164285	0	0.0786407	0.412459	0	0.0887356	0.0024317	0.0686095	0.143782	0.109831	0.833599
TCGA.AA.3713.01A.21D.1721.05	COAD	0.0810732	0.90254	0.202356	0.445906	0.100219	0.564877	0	0	0.0588677	0.145132	0	0.0585178	0	0.0565519	0.0158343	0.213261	0.746743
TCGA.AD.A5EK.01A.11D.A28O.05	COAD	0.158998	0.559189	0.223508	0.289528	0.205113	0.034207	0.0655568	0	0.144176	0.377304	0	0.0292058	0.0374972	0.0293139	0.0776259	0.261688	0.940695
TCGA.D5.6922.01A.11D.1926.05	COAD	0.11087	0.751243	0.211458	0.365786	0	0.0390457	0.269178	0.0288095	0.0957457	0.356663	0	0	0.154795	0	0.0557632	0.219588	0.766171
TCGA.G4.6625.01A.21D.1772.05	COAD	0.0909399	0.847196	0.15062	0.501541	0.065931	0.0095962	0.188343	0	0.0954342	0.364602	0	0.0399385	0.0694174	0.0547975	0.11194	0.148954	0.694067
TCGA.AZ.4313.01A.01D.1407.05	COAD	0.0673049	0.970361	0.180053	0.639962	0.451728	0.0725712	0.0694901	0.194036	0	0.114506	0	0.0511469	0	0.0195763	0.0269455	0.914509	0.650944
TCGA.A6.2684.01C.08D.A27A.05	COAD	0.110335	0.787534	0.174284	0.482325	0.140103	0	0.173322	0	0.0858702	0.572428	0	0	0	0.0170021	0.0112746	0.142949	0.792781
TCGA.A6.5665.01A.01D.1651.05	COAD	0.134158	0.844848	0.197309	0.30456	0.193198	0.0636282	0.036687	0	0.11138	0.186549	0	0.135519	0.160778	0	0.11226	0.187161	0.834898
TCGA.A6.2681.11A.01D.1551.05	COAD	0.102839	0.86415	0.173227	0.442917	0.204686	0	0.200959	0	0.0531893	0.258368	0	0.0691802	0.0567332	0	0.156884	0.0982866	0.716266
TCGA.CM.6678.01A.11D.1837.05	COAD	0.117685	0.846948	0.183393	0.474829	0.290339	0	0.206093	0.0979697	0.0395397	0.219411	0	0.0443554	0.0222656	0.0264151	0.0536109	0.375649	0.768057
TCGA.AA.3510.01A.01D.1407.05	COAD	0.0876821	0.923889	0.191678	0.424156	0.529751	0.0403694	0	0.128262	0.00894439	0.23288	0	0	0.0371078	0	0.0226852	0.468803	0.786418
TCGA.A6.6142.01A.11D.1772.05	COAD	0.0374704	0.979521	0.181039	0.576898	0.709689	0	0.137778	0.0052715	0.00163228	0.126097	0	0.00799073	0	0.0115425	0	0.0474064	0.669966
TCGA.CK.4947.01B.11D.1651.05	COAD	0.0809644	0.899274	0.165808	0.56267	0.22509	0	0.207412	0	0.0550544	0.202827	0	0.143758	0.080109	0	0.08575	0.107435	0.663096
[truncated: 7,758 more rows]
