# Supplementary material for: MethylResolver—a method for deconvoluting bulk DNA methylation profiles into known and unknown cell contents
Source: Commun Biol. 2020 Aug 3;3:422. doi: 10.1038/s42003-020-01146-2 (PMC7400544; doi:10.1038/s42003-020-01146-2)
Supplement: Supplementary file 12 — Supplementary Data 8 [file 42003_2020_1146_MOESM12_ESM.xlsx]

## Sheet: SupplementaryData8
Supplementary Data 8. MethylResolver pan-cancer deconvolution of 9,756 cancer samples from TCGA with tumor purity-scaled leukocyte subset fractions and estimated tumor purity. Tumor purity-scaled leukocyte subset fractions and tumor purity are not inferred for hematologic cancers.
Sample	CancerType	RMSE1	R1	RMSE2	R2	Mon	Dendritic	Macro	Neu	Eos	Treg	Tnaive	Tmem	CD8	NK	Bcell	NLR	TumorPurity
TCGA.OR.A5LT.01A.11D.A29J.05	ACC	0.163255	0.352254	0.261673	0.261433	0.0261025	0.00109262	0	0	0.0106726	0.0265394	0	0	0	0.00335125	0.00153429	0.339623	0.930707
TCGA.OR.A5JJ.01A.11D.A29J.05	ACC	0.166636	0.199028	0.193332	0.276673	0.0166057	0	0	0	0.00664753	0.0112053	0	0.00111157	0.00120107	0.000373825	0.00113573	0.442358	0.961719
TCGA.OR.A5LO.01A.11D.A29J.05	ACC	0.15576	0.768689	0.208453	0.205113	0.0433701	0.00650078	0	0	0.015707	0.0249174	0	0	0	0.00340786	0.000374245	0.547291	0.905723
TCGA.OR.A5LA.01A.11D.A29J.05	ACC	0.111523	0.932673	0.192129	0.449629	0.122831	0.00638229	0.0111782	0	0.0168714	0.0481352	0	0	0.0177066	0.00105956	0.0027001	0.2424	0.773136
TCGA.PA.A5YG.01A.11D.A29J.05	ACC	0.131146	0.861549	0.184368	0.430053	0.0882797	0.00638369	0.0354098	0	0.0312724	0.0253658	0.00322151	0.0118611	4.6517e-05	0.0313886	0.00535076	0.404903	0.76142
TCGA.OR.A5KX.01A.11D.A29J.05	ACC	0.175523	0.545317	0.239042	0.204994	0.0179195	0.00707369	0	0	0.00666385	0.0255371	0	0	0	0	0.000968617	0.251411	0.941837
TCGA.OR.A5KU.01A.11D.A29J.05	ACC	0.133212	0.84848	0.199143	0.400807	0.0304169	0	0.0170594	0	0.00970792	0.0229262	0	0	0.000548584	0.00265461	0.00114296	0.355962	0.915543
TCGA.OR.A5L3.01A.11D.A29J.05	ACC	0.0824827	0.933048	0.244993	0.366371	0.133655	0	0.00573695	0	0.0114439	0.00948663	0	0.00056643	0.00591318	0	0	0.716753	0.833198
TCGA.OR.A5JF.01A.11D.A29J.05	ACC	0.143524	0.868161	0.207556	0.375244	0.0306516	0	0.0291973	0	0.0101893	0.0224402	0	0	0.00469241	0	0.000711434	0.36594	0.902118
TCGA.OR.A5J7.01A.11D.A29J.05	ACC	0.152087	0.761851	0.203163	0.282489	0.00523484	0.0531515	0	0	0.0159255	0.0318694	0	0	0	0.00940172	0	0.385874	0.884417
TCGA.OR.A5LP.01A.11D.A29J.05	ACC	0.139665	0.7603	0.205906	0.428512	0	0.147088	0	0	0.0157397	0.0216467	0	0	0.00133744	0.00466242	0	0.56932	0.809525
TCGA.OR.A5K1.01A.11D.A29J.05	ACC	0.160067	0.539265	0.218993	0.360957	0	0.00981113	0.0385915	0	0.0212063	0.0224396	0.000356934	0	0	0.0119173	0.00406347	0.546875	0.891614
TCGA.OR.A5L5.01A.11D.A29J.05	ACC	0.129064	0.828106	0.170814	0.472522	0.0626515	0.000734869	0.0645145	0	0.0284849	0.0371354	0	0.00489797	0.000624964	0.00950158	0.00478667	0.500204	0.786668
TCGA.OR.A5J4.01A.11D.A29J.05	ACC	0.117529	0.872662	0.240278	0.325777	0.0964934	0.0065255	0	0	0.00848847	0.00914644	0	0.0017445	0	0	0	0.779406	0.877602
TCGA.OR.A5JV.01A.11D.A29J.05	ACC	0.0735103	0.955565	0.195161	0.462867	0.163507	0	0.0578126	0	0.0237708	0.0223267	0	0.00466979	0.00338836	0.00401194	0.00427043	0.614754	0.716243
TCGA.OR.A5LJ.01A.11D.A29J.05	ACC	0.0770323	0.865439	0.247982	0.279475	0.106366	0	0	0	0.00634924	0.00459315	0	0.0021514	0	0	0	0.941389	0.88054
TCGA.OR.A5LG.01A.11D.A29J.05	ACC	0.139295	0.653727	0.254919	0.317505	0.038503	0.0151227	0	0	0.0193491	0.0362861	0	0	0	0.0101666	0.00673182	0.36381	0.873841
TCGA.OR.A5JA.01A.11D.A29J.05	ACC	0.152418	0.625026	0.205736	0.32342	0.00604516	0.046205	0	0	0.0177242	0.0297625	0	0	0	0.000887218	0	0.578282	0.899376
TCGA.PK.A5HB.01A.11D.A29J.05	ACC	0.144707	0.788486	0.23206	0.28817	0	0.0757796	0	0	0.00641689	0.010093	0	0	0	0.00262923	0.00121109	0.460543	0.90387
TCGA.OR.A5K9.01A.11D.A29J.05	ACC	0.176756	0.425631	0.240278	0.221025	0.0122496	0.00633994	0	0	0.0115226	0.0144179	0	0	0	0.00444986	0	0.610706	0.95102
TCGA.OR.A5JZ.01A.11D.A29J.05	ACC	0.16662	0.606734	0.255198	0.257236	0.0213934	0.00428985	0	0	0.0135225	0.0269898	0	0	0	0.00979022	0	0.367658	0.924014
TCGA.OR.A5J8.01A.11D.A29J.05	ACC	0.126952	0.943445	0.183737	0.45579	0.177733	0	0.0247436	0	0.0252837	0.0122633	0	0.0404423	0.0320346	0.00860738	0	0.270855	0.678892
TCGA.OR.A5K6.01A.11D.A29J.05	ACC	0.155059	0.632609	0.231797	0.271184	0.0276107	0	0.00737775	0	0.0106268	0.025511	0	0.0024888	0	0.00178388	0.00497044	0.30577	0.919631
TCGA.OR.A5LH.01A.11D.A29J.05	ACC	0.136656	0.847201	0.188724	0.420673	0.0347526	0	0.0293706	0	0.00944155	0.0234487	0	0	0.00269105	0.00265355	0.000122857	0.326515	0.897519
TCGA.OR.A5K8.01A.11D.A29J.05	ACC	0.157955	0.491827	0.226729	0.365938	0	0.00917367	0.0430723	0	0.0184029	0.0299741	0	0	0	0.00588456	0.00271703	0.477059	0.890775
TCGA.OR.A5LD.01A.11D.A29J.05	ACC	0.171876	0.498376	0.199412	0.216582	0.00517361	0	0.00676106	0	0.00898573	0.0119718	0	0	0	0.00551428	0.000260925	0.506323	0.961333
TCGA.OR.A5K4.01A.11D.A29J.05	ACC	0.144142	0.569437	0.291537	0.250419	0.0116958	0.029798	0	0	0.0109631	0.0324846	0	0	0.00574617	0.000498721	0.00703041	0.239579	0.901783
TCGA.OR.A5KW.01A.11D.A29J.05	ACC	0.144428	0.749595	0.298575	0.294668	0.0427506	0.0214174	0	0	0.0192721	0.0331033	0	0.00429045	0	0.00459322	0.00113226	0.446948	0.873441
TCGA.OR.A5LC.01A.11D.A29J.05	ACC	0.149312	0.576759	0.242804	0.24859	0.016838	0.0187772	0	0	0.0180852	0.0251706	0	0	0	0.00996495	0.0019151	0.488121	0.909249
TCGA.OR.A5L8.01A.11D.A29J.05	ACC	0.181358	0.393661	0.206276	0.246053	0.0069449	0.00577525	0	0	0.00866587	0.010151	0	0.00172127	0	0.00157888	0.000714878	0.611735	0.964448
TCGA.OR.A5J9.01A.11D.A29J.05	ACC	0.166467	0.501931	0.189746	0.330865	0.0104446	0.0357882	0	0	0.0114633	0.0195678	0.00094531	0.00468944	0	0.00906361	0.00330923	0.305074	0.904729
TCGA.OR.A5KO.01A.11D.A29J.05	ACC	0.168752	0.417516	0.228937	0.289341	0	0.012949	0.0129346	0	0.0120004	0.0140366	0	0.0030113	0	0.00263186	0.00403082	0.506119	0.938406
TCGA.OR.A5JC.01A.11D.A29J.05	ACC	0.132554	0.862632	0.196465	0.336204	0.0258767	0.0565377	0	0	0.0161159	0.0230092	0.00136094	0	0	0.00827395	0	0.493684	0.868826
TCGA.OR.A5LR.01A.11D.A29J.05	ACC	0.148958	0.658742	0.224931	0.309785	0.0315244	0.0206563	0	0	0.0249478	0.0333235	0	0	0	0	0	0.748655	0.889548
TCGA.OR.A5LN.01A.11D.A29J.05	ACC	0.142338	0.770504	0.194779	0.426802	0.0561337	0	0.0165199	0	0.0116975	0.0241583	0	0	0.0106263	0.00171987	0.00225001	0.301836	0.876894
TCGA.OR.A5JW.01A.11D.A29J.05	ACC	0.155536	0.738698	0.207176	0.349272	0.00765555	0.0196488	0.0273108	0	0.0203997	0.0341337	0	0	0.00462701	0.00680029	0.00158948	0.432651	0.877835
TCGA.OR.A5LM.01A.11D.A29J.05	ACC	0.172152	0.553997	0.189299	0.308695	0.0138461	0.0199729	0	0	0.0132951	0.0216581	0	0	0	0.00599388	0	0.480802	0.925234
TCGA.OR.A5KT.01A.11D.A29J.05	ACC	0.0983915	0.903601	0.197115	0.373165	0.138024	0	0	0	0.0076103	0.0309665	0	0	0.0176428	0	0.0225186	0.106995	0.783238
TCGA.OR.A5LE.01A.11D.A29J.05	ACC	0.155119	0.473099	0.242635	0.243613	0.0616572	0	0	0	0.0241757	0.0753994	0	0	0	0.00545237	0	0.299012	0.833315
TCGA.PK.A5H8.01A.11D.A29J.05	ACC	0.172357	0.575341	0.226554	0.35929	0	0.0850451	0	0	0.0141324	0.00947728	0.00405149	0.0044689	0	0.00356462	0	0.65542	0.87926
TCGA.OR.A5JG.01A.11D.A29J.05	ACC	0.181266	0.493686	0.214486	0.280076	0.0355707	0	0.0136968	0	0.0094557	0.0214492	0.00634091	0	0	0.00461248	0	0.291819	0.908874
TCGA.OR.A5K2.01A.11D.A29J.05	ACC	0.17107	0.620575	0.191873	0.258791	0.0182237	0	0.0100135	0	0.00981843	0.0144034	0	0.00112462	0	0.00582602	0	0.459792	0.94059
TCGA.OR.A5LL.01A.11D.A29J.05	ACC	0.154506	0.39033	0.239711	0.246411	0.0121036	0.00447352	0.000679472	0.000858046	0.0246481	0.052904	0	0	0	0.0118206	0	0.394072	0.892513
TCGA.OR.A5JR.01A.11D.A29J.05	ACC	0.157303	0.682635	0.212445	0.329321	0.0496974	0	0.0323731	0	0.0223371	0.00549576	0	0.00844982	0.0130417	0	0.00389875	0.723208	0.864706
TCGA.OR.A5LS.01A.11D.A29J.05	ACC	0.184213	0.579481	0.212101	0.191591	0.0118863	0.0175152	0	0	0.0084943	0.00909033	0	0.00720608	0	0.00647348	0.00227242	0.339198	0.937062
TCGA.OR.A5K5.01A.11D.A29J.05	ACC	0.161077	0.604725	0.218307	0.191958	0.0194557	0	0.00752935	0	0.0146577	0.0359429	0	0	0	0.0106083	0	0.314873	0.911806
TCGA.OR.A5JE.01A.11D.A29J.05	ACC	0.148546	0.870124	0.191458	0.380735	0.0171346	0	0.0503824	0	0.00871226	0.0168712	0	0	0	0.00447682	0	0.408107	0.902423
TCGA.OR.A5JX.01A.11D.A29J.05	ACC	0.169601	0.421568	0.233066	0.236974	0.0142304	0	0	0	0.00887709	0.00793806	0	0.00282109	0.000619497	0.000496903	0.000563144	0.713667	0.964454
TCGA.OR.A5J3.01A.11D.A29J.05	ACC	0.0987145	0.732726	0.285831	0.35199	0.111953	0.0141228	0	0	0.0239894	0.0155639	0	0	0.00386567	0	0	1.23469	0.830505
TCGA.OR.A5J1.01A.11D.A29J.05	ACC	0.164539	0.487685	0.197175	0.329022	0.0128483	0.0207437	0	0	0.0164124	0.0346978	0	0	0	0.00675699	0	0.395911	0.908541
TCGA.OR.A5K0.01A.11D.A29J.05	ACC	0.15977	0.676383	0.266479	0.221166	0.0291024	0.00968725	0	0	0.0183554	0.0405232	0	0	0.00583681	0	0.00311357	0.371014	0.893381
TCGA.OR.A5J5.01A.11D.A29J.05	ACC	0.179898	0.482131	0.228622	0.148412	0.00972619	0.0018489	0	0	0.00689034	0.00821638	0	0.00289494	0.0017738	0	0.00101865	0.495573	0.967631
TCGA.OR.A5JB.01A.11D.A29J.05	ACC	0.125411	0.842709	0.195346	0.3771	0.0564168	0.0124307	0.0153936	0	0.0209977	0.0315219	0	0.0134	0.0511923	0.00914345	0.00805245	0.185312	0.781451
TCGA.OR.A5J6.01A.31D.A29J.05	ACC	0.0830738	0.804714	0.214746	0.529168	0	0	0.232422	0	0.00484696	0.00745058	0	0	0	0	0	0.650547	0.755281
TCGA.OR.A5JS.01A.11D.A29J.05	ACC	0.159451	0.618487	0.235103	0.238774	0.0194562	0.0121081	0	0	0.00728277	0.00931521	0	0.000450711	0.00281985	0.000386668	0.000145157	0.555191	0.948035
TCGA.OR.A5JO.01A.11D.A29J.05	ACC	0.104256	0.897724	0.191037	0.383297	0.124402	0	0.024629	0	0.0148543	0.0505918	0	0	0.00628871	0.0161313	0	0.203451	0.763103
TCGA.OR.A5L4.01A.11D.A29J.05	ACC	0.140734	0.754762	0.22211	0.393243	0.0399351	0	0.0371669	0	0.0169452	0.0377887	0	0.00166807	0	0.00662418	0.00592443	0.325835	0.853947
TCGA.OR.A5JQ.01A.11D.A29J.05	ACC	0.137204	0.750685	0.181084	0.442004	0	0.117654	0	0	0.0180219	0.0171117	0	0.0104723	0.0270278	0.000636475	0.00639523	0.292357	0.802681
TCGA.OR.A5JT.01A.11D.A29J.05	ACC	0.173176	0.578824	0.25297	0.274197	0.023864	0	0.00991827	0	0.0179173	0.0122094	0	0	0.00612096	0.00143687	0.00351095	0.769706	0.925022
TCGA.OR.A5JM.01A.11D.A29J.05	ACC	0.171702	0.550841	0.244656	0.160361	0.0104707	0.000606939	0	0	0.0166174	0.0281147	0	0.00443541	0	0.0115941	0.0011379	0.366975	0.927023
TCGA.OR.A5J2.01A.11D.A29J.05	ACC	0.117517	0.938451	0.330349	0.393669	0.0569576	0.142357	0	0	0.00783286	0.012774	0	0	0.00840007	0	0.00764749	0.271771	0.764031
TCGA.P6.A5OF.01A.11D.A29J.05	ACC	0.151232	0.559217	0.205647	0.269031	0.0234582	0.00230333	0.00276682	0	0.0139232	0.0314037	0	0	0	0.00219164	0.0018517	0.392789	0.922101
TCGA.OR.A5L9.01A.11D.A29J.05	ACC	0.108631	0.860355	0.20619	0.370478	0.0798376	0	0.0414956	0	0.0150873	0.0249739	0	0	0	0.0006309	0.000746458	0.572545	0.837228
TCGA.PK.A5HA.01A.11D.A29J.05	ACC	0.157109	0.67274	0.182751	0.337973	0.0199415	0	0.0655632	0	0.0267971	0.0286346	0	0	0	0.0256555	0.00474371	0.453928	0.828664
TCGA.OR.A5JD.01A.11D.A29J.05	ACC	0.153553	0.717302	0.206261	0.394558	0	0.080977	0.00264922	0	0.0139505	0.0182943	0	0.000173352	0.00556569	0.000794541	0.00419873	0.48061	0.873397
TCGA.OR.A5JK.01A.11D.A29J.05	ACC	0.1082	0.806063	0.202804	0.405953	0.0223763	0.0569107	0.0227832	0	0.0178689	0.0669614	0	0	0.0277664	0.0156087	0.0245608	0.132463	0.745164
TCGA.OR.A5JI.01A.11D.A29J.05	ACC	0.14784	0.811151	0.181886	0.360295	0.0489533	0.00481657	0.00816575	0	0.0161389	0.0266193	0	0.0100093	0	0.0149634	0.00624588	0.279038	0.864088
TCGA.OR.A5JP.01A.11D.A29J.05	ACC	0.0623155	0.911851	0.226947	0.286412	0.10972	0	0	0	0.00500544	0.00380351	0	0.00126935	0.00149125	0	0	0.762545	0.87871
TCGA.OR.A5JY.01A.31D.A29J.05	ACC	0.149029	0.724363	0.223482	0.278942	0.0162845	0	0.0192197	0	0.0149339	0.0314659	0	0	0	0.0104354	0.00318642	0.33122	0.904474
TCGA.OU.A5PI.01A.12D.A29J.05	ACC	0.17199	0.255055	0.214363	0.278725	0.0297368	0.00024561	0.000646791	0	0.00794769	0.0156992	0	0.00202777	0	0.00223823	0.000147068	0.395166	0.941311
TCGA.P6.A5OG.01A.22D.A29J.05	ACC	0.0518622	0.980965	0.110481	0.802051	0.114142	0.0728095	0	0.21081	0	0.00993053	0	0.0233686	0.0170124	0	0.00722909	3.66367	0.544697
TCGA.OR.A5JL.01A.11D.A29J.05	ACC	0.14561	0.648915	0.214162	0.412061	0.0106117	0	0.0433925	0	0.00856106	0.0238132	0	0	0.00176558	0.00114178	0.00453991	0.273862	0.906174
TCGA.OR.A5LB.01A.11D.A29J.05	ACC	0.180694	0.605527	0.223716	0.258587	0.00736394	0.0215946	0	0	0.0084911	0.015001	0	0.000737968	0	0.00148248	0.00132257	0.45789	0.944006
TCGA.OR.A5LK.01A.11D.A29J.05	ACC	0.123938	0.810646	0.178925	0.540889	0	0.193855	0	0	0.0132918	0.00558638	0	0.0142323	0.00391909	0.00577751	0.00258653	0.41405	0.760751
TCGA.OR.A5KV.01A.11D.A29J.05	ACC	0.161224	0.391618	0.218583	0.273188	0.00887734	0	0.0106493	0	0.0072865	0.0125165	0	0	0.000462704	0.0030528	0.0009781	0.428363	0.956177
TCGA.OR.A5K3.01A.11D.A29J.05	ACC	0.145848	0.849458	0.206021	0.284103	0.0410188	0	0.0129057	0	0.0175766	0.0191986	0	0.00817092	0	0.00829222	0.00292444	0.455515	0.889913
TCGA.OR.A5L6.01A.11D.A29J.05	ACC	0.126466	0.614902	0.233217	0.383755	0	0.173961	0	0	0.0107676	0.0133379	0	0	0.0046243	0.000473031	0.000258514	0.576003	0.796578
TCGA.PK.A5H9.01A.11D.A29J.05	ACC	0.125446	0.852765	0.231511	0.346306	0	0.176317	0	0	0.0103304	0.0194624	0	0	0	0.000912633	0	0.507013	0.792977
TCGA.OR.A5KY.01A.11D.A29J.05	ACC	0.144144	0.850505	0.188351	0.369829	0.0524091	0	0.029719	0	0.0132583	0.0158046	0	0	0	0.00642049	0	0.596547	0.882389
TCGA.OR.A5KZ.01A.11D.A29J.05	ACC	0.0735276	0.88222	0.256914	0.322827	0.106494	0	0	0	0.0055243	0	0	0.00357562	0	0	0	1.54499	0.884406
TCGA.BT.A20J.11A.11D.A14Z.05	BLCA	0.0714418	0.955617	0.146807	0.629257	0.121529	0.158081	0	0	0.0193552	0.0222425	0	0.00513429	0.0203646	0	0.0082032	0.345971	0.64509
TCGA.CF.A8HY.01A.11D.A365.05	BLCA	0.112072	0.640965	0.293772	0.30633	0.00814348	0.0143527	0.0276251	0	0.0269749	0.0369275	0	0.0113767	0.00259527	0	0.0142775	0.413871	0.857727
TCGA.BT.A20W.01A.21D.A14Z.05	BLCA	0.110535	0.77222	0.161209	0.443107	0.00255856	0.039311	0.0366966	0	0.0188933	0.0905348	0	0.0183456	0.056247	0	0.0244993	0.0996342	0.712914
TCGA.ZF.A9R3.01A.11D.A38H.05	BLCA	0.113948	0.820037	0.230391	0.366023	0.0254961	0	0.0280156	0.000269499	0.027961	0.0694851	0	0.0180376	0.0120278	0	0.0195886	0.236954	0.799119
TCGA.DK.A6B1.01A.12D.A30F.05	BLCA	0.143703	0.465616	0.255257	0.358973	0	0.0695201	0	0	0.0231203	0.020411	0	0.000633454	0.00948289	0	0.00340218	0.681422	0.87343
TCGA.XF.A9T8.01A.11D.A392.05	BLCA	0.0520616	0.9826	0.175407	0.639493	0.0553449	0.0948768	0.104271	0.0458655	0	0.0208425	0	0.00863198	0.0466296	0	0.00627556	0.556758	0.617262
TCGA.DK.AA6T.01A.11D.A392.05	BLCA	0.0385655	0.990375	0.193961	0.728852	0.0817846	0.00795531	0	0	0.0163038	0	0	0.00464496	0.000616232	0	0.298462	0.0536799	0.590233
TCGA.CF.A1HS.01A.11D.A13Z.05	BLCA	0.0829088	0.890198	0.159198	0.502494	0.0366341	0.0523613	0.0196904	0.00144877	0.0292664	0.107862	0	0	0.027466	0.0191488	0.0317421	0.164941	0.67438
TCGA.2F.A9KP.01A.11D.A38H.05	BLCA	0.114287	0.588311	0.216741	0.457042	0	0.158109	0	0	0.0142042	0.0615435	0	0	0.00646594	0.00106865	0.00495105	0.191874	0.753658
TCGA.CF.A3MG.01A.11D.A211.05	BLCA	0.12003	0.575788	0.308965	0.422285	0	0.213046	0	0	0.00848793	0.0315102	0	0.00285726	0	0	0	0.246976	0.744098
TCGA.XF.A8HD.01A.11D.A365.05	BLCA	0.0518265	0.938811	0.157419	0.553058	0.198844	0	0.0135594	0	0.0142113	0.0249032	0	0	0.0495854	0	0.00346297	0.182309	0.695434
TCGA.XF.AAN3.01A.11D.A42F.05	BLCA	0.104144	0.757027	0.18263	0.561954	0	0.162214	0	0	0.013406	0.0683681	0	0	0.00936432	0	0.00442535	0.163174	0.742222
TCGA.S5.A6DX.01A.11D.A31M.05	BLCA	0.0696186	0.85411	0.162708	0.560593	0	0.200061	0	0	0.0198523	0.128823	0	0	0	0.0117782	0.0120884	0.130017	0.627396
TCGA.XF.AAN4.01A.11D.A42F.05	BLCA	0.0681707	0.937052	0.129299	0.612258	0	0.0884544	0.165837	0	0.0532692	0.116877	0	0	0.0282252	0.0129906	0.0129735	0.311394	0.521373
TCGA.CU.A5W6.01A.11D.A28N.05	BLCA	0.111539	0.589229	0.177186	0.506094	0	0.153887	0	0	0.017671	0.024218	0	0.0102779	0.0142881	0	0.00583917	0.323507	0.773819
TCGA.G2.A3VY.01A.11D.A231.05	BLCA	0.156488	0.531735	0.254159	0.197453	0.0108238	0.0115019	0	0	0.0269398	0.0478622	0	0	0.012595	0	0.00313931	0.423605	0.887138
TCGA.GC.A3RB.01A.12D.A223.05	BLCA	0.124682	0.494823	0.237967	0.425117	0	0.113158	0	0	0.0187424	0.0305168	0	0.00317915	0.0119803	0	0.000126365	0.4092	0.822297
TCGA.DK.AA6S.01A.21D.A392.05	BLCA	0.0837904	0.832334	0.188328	0.521668	0	0.204911	0	0	0.00814526	0.0321461	0	0	0.0230052	0	0.00333207	0.139275	0.72846
TCGA.FD.A6TG.01A.11D.A32C.05	BLCA	0.0881971	0.842753	0.201388	0.460659	0	0.139242	0.0629421	0	0.0192943	0.0264104	0	0.013243	0.00246105	0.0026351	0.00966154	0.354603	0.724111
TCGA.4Z.AA83.01A.11D.A392.05	BLCA	0.124959	0.490031	0.254007	0.418636	0.00187902	0	0.0850395	0	0.0324227	0.0694669	0	0.00155488	0.0116828	0	0.00256347	0.380244	0.795391
TCGA.E7.A519.01A.11D.A26N.05	BLCA	0.105542	0.9318	0.187605	0.505528	0.0975902	0	0.00228814	0	0.0292861	0.0519477	0	0.0214231	0.0129551	0	0.0120373	0.297734	0.772472
TCGA.ZF.A9R5.01A.12D.A42F.05	BLCA	0.143009	0.655383	0.263093	0.288169	0.0133235	0.00736258	0	0	0.023294	0.0817556	0	0	0.000560417	0.00133625	0.00407579	0.265525	0.868292
TCGA.GV.A3QK.01B.11D.A23O.05	BLCA	0.0507039	0.95251	0.198957	0.479927	0.0330601	0.149174	0	0	0.0140374	0.0309904	0	0.0106434	0.0105902	0	0.000123522	0.268158	0.751381
TCGA.5N.A9KI.01A.31D.A42F.05	BLCA	0.0565816	0.94356	0.244387	0.390779	0.154309	0	0.0129821	0	0.00793317	0	0	0.0172962	0	0	0	0.458665	0.807479
TCGA.K4.A54R.11A.11D.A26N.05	BLCA	0.0412882	0.965823	0.168064	0.573632	0.146663	0.130436	0	0	0.0150632	0.00188973	0	0.0111998	0.0246417	0	0	0.399224	0.670106
TCGA.C4.A0F0.01A.12D.A10W.05	BLCA	0.0417769	0.985094	0.211041	0.569987	0.313343	0	0.00178302	0	0.0132907	0.0248245	0	0	0	0.00295311	0	0.478468	0.643806
TCGA.BT.A20U.01A.11D.A14Z.05	BLCA	0.066503	0.922282	0.154019	0.622176	0	0.195181	0.0942038	0	0.00521492	0.055291	0	0.00498259	0.0462466	0	0.0104131	0.0445973	0.588467
TCGA.ZF.AA4U.01A.11D.A38H.05	BLCA	0.0987534	0.72558	0.265799	0.421537	0	0.167257	0	0	0.0126525	0.04116	0	0.00684823	0.00764711	0	0.000261687	0.226273	0.764173
TCGA.FD.A3N5.01A.11D.A21B.05	BLCA	0.0494058	0.960221	0.206805	0.555368	0.240293	0	0	0	0.0114075	0.0296122	0	0	0.000421533	0	0	0.379824	0.718266
TCGA.DK.A3WY.01A.11D.A231.05	BLCA	0.048355	0.986236	0.0611088	0.934613	0.00412903	0	0.0697227	0	0.0102875	0.0444516	0	0.0891385	0.109664	0	0.435566	0.0151549	0.237041
TCGA.K4.A5RI.01A.11D.A28N.05	BLCA	0.109188	0.744757	0.214939	0.351481	0.011458	0	0.0606322	0	0.0227955	0.0826395	0	0	0.0270484	0.00415239	0.0107864	0.18291	0.780488
TCGA.GV.A3JZ.01A.11D.A21B.05	BLCA	0.129689	0.643799	0.242717	0.252825	0.0132831	0.0282144	0	0	0.0390624	0.0727891	0	0	0.0168652	0	0.00148404	0.428605	0.828302
TCGA.KQ.A41S.01A.12D.A33I.05	BLCA	0.0844467	0.853906	0.187811	0.542478	0	0.190129	0	0	0.021492	0.0339928	0	0	0	0	0.00324071	0.57722	0.751146
TCGA.XF.A9T5.01A.11D.A42F.05	BLCA	0.078493	0.877063	0.165128	0.487641	0	0.120471	0	0	0.0176078	0.0870667	0	0.0208575	0.0477906	0.00833609	0.0265176	0.0923959	0.671353
TCGA.GC.A3BM.01A.11D.A231.05	BLCA	0.155382	0.275683	0.265651	0.32359	0	0.0178223	0.0284319	0.0003153	0.0233676	0.0708044	0	0.0196285	0.0078007	0	0.0102516	0.218305	0.821578
TCGA.XF.AAMR.01A.31D.A42F.05	BLCA	0.0479616	0.897851	0.182311	0.547045	0.148948	0	0.0460059	0	0.00968603	0.0101027	0	0	0	0	0	0.958759	0.785257
TCGA.HQ.A5ND.01A.11D.A26N.05	BLCA	0.0527813	0.961221	0.237258	0.549191	0.162393	0.0948005	0	0	0.00312296	0.0380147	0	0	0	2.79903e-05	0.000229841	0.0815977	0.701411
TCGA.UY.A8OD.01A.11D.A365.05	BLCA	0.113964	0.611193	0.20313	0.375106	0.0112601	0	0.0671062	0	0.0195765	0.094645	0	0	0.0183673	0	0.0096989	0.159533	0.779346
TCGA.PQ.A6FN.01A.11D.A31M.05	BLCA	0.0433458	0.95781	0.131018	0.69138	0.0858805	0.106396	0.0631435	0	0.0247739	0.0733442	0	0.0252622	0.0306456	0	0.0325006	0.153159	0.558054
TCGA.DK.A3IS.01A.21D.A21B.05	BLCA	0.106724	0.912577	0.286247	0.431081	0	0.160436	0	0	0.00862861	0.00815428	0	0.00595204	0	0	0	0.611684	0.816829
TCGA.DK.AA76.01A.11D.A392.05	BLCA	0.0988268	0.776605	0.275299	0.42114	0	0.172803	0	0	0.0113367	0.0439972	0	0	0.0105776	0	0	0.207728	0.761286
TCGA.K4.A83P.01A.11D.A34V.05	BLCA	0.0410165	0.955168	0.102445	0.736006	0.0932955	0.0162853	0.0885593	0	0.0267599	0.0938213	0	0.0763323	0.0485878	0.0033845	0.195232	0.0641173	0.357742
TCGA.GD.A3OP.11A.11D.A223.05	BLCA	0.112848	0.84709	0.153464	0.508843	0.0460956	0.00684358	0.038338	0	0.0297352	0.0950166	0	0	0.0541464	0	0.0140544	0.182182	0.71577
TCGA.UY.A9PD.01A.11D.A38H.05	BLCA	0.127575	0.458976	0.246119	0.363843	0.0156139	0	0.0431126	0.00186231	0.013853	0.0570187	0	0.0126707	0	0	0.0113754	0.193861	0.844493
TCGA.BT.A20N.11A.11D.A14Z.05	BLCA	0.0895981	0.937958	0.150936	0.585068	0.201194	0.0144148	0	0	0.0140465	0.0455373	0	0	0.0205502	0	0.0158448	0.171441	0.688412
TCGA.DK.A3IU.01A.11D.A211.05	BLCA	0.0626792	0.871393	0.120653	0.676498	0	0.147641	0.0342814	0	0.0153075	0.125824	0	0.0827541	0.089735	0	0.103001	0.0381434	0.401455
TCGA.G2.AA3D.01A.11D.A392.05	BLCA	0.0512113	0.923142	0.188758	0.46999	0.226601	0.00162321	0.0115145	0	0.0205775	0.0378292	0	0.00629897	0	0	0	0.466313	0.695556
TCGA.DK.A1A7.01A.11D.A13Z.05	BLCA	0.12835	0.499577	0.20662	0.387072	0	0.140964	0	0.00455501	0.0177553	0.056781	0	0	0.0184273	0.000455594	0.0119965	0.254508	0.749065
TCGA.GC.A3OO.01A.11D.A231.05	BLCA	0.0922657	0.809595	0.138979	0.68224	0	0	0.163739	0	0.0229757	0.0454701	0	0.00472052	0.018911	0	0.0151224	0.272793	0.729061
TCGA.XF.AAML.01A.11D.A42F.05	BLCA	0.119344	0.767867	0.217669	0.320194	0.00554337	0.0280074	0	0.00127303	0.0356425	0.0770106	0	0.00802215	0	0.0199839	0.0101696	0.320486	0.814347
TCGA.BT.A20N.01A.11D.A14Z.05	BLCA	0.0964618	0.840463	0.175431	0.566217	0.00627423	0	0.163479	0	0.0234786	0.0503891	0	0.0167157	0.00113754	0.00310713	0.00481671	0.308255	0.730602
TCGA.BT.A20W.11A.11D.A14Z.05	BLCA	0.0535235	0.951138	0.118637	0.660604	0.119491	0.0518876	0.0492776	0	0.0261842	0.0817714	0	0.0155712	0.0621971	0	0.0288579	0.138984	0.564761
TCGA.GV.A3JW.01A.11D.A211.05	BLCA	0.148541	0.538393	0.256175	0.427044	0	0.083243	0	0	0.00842866	0.0126437	0	0.000299315	0.00049671	0.000341429	0.00155876	0.549459	0.892988
TCGA.FD.A5BU.01A.31D.A26N.05	BLCA	0.0479746	0.974329	0.136628	0.682737	0	0.130797	0.179249	0	0.0148782	0.0329342	0	0.0199226	0.00310329	0.00551538	0.0271824	0.167816	0.586418
TCGA.FD.A3SN.01A.12D.A231.05	BLCA	0.124763	0.634565	0.201811	0.522304	0	0.127394	0	0.00567049	0.0272723	0.07455	0	0	0.00394948	0.00996792	0.00851614	0.339674	0.74268
TCGA.FD.A43S.01A.21D.A23V.05	BLCA	0.0523776	0.90156	0.0880631	0.771784	0.0486508	0.0693695	0.0671615	0	0.0141876	0.15583	0	0.0621995	0.0928475	0	0.111901	0.033558	0.377853
TCGA.H4.A2HO.01A.11D.A17Y.05	BLCA	0.123322	0.621846	0.216131	0.409869	0	0.134956	0	0	0.0118638	0.0266913	0	0.00630445	0.0142023	0	0.00183022	0.241978	0.804152
TCGA.CF.A47X.01A.31D.A23V.05	BLCA	0.106771	0.706484	0.293928	0.38329	0	0.255024	0	0	0.00662523	0.0596782	0	0.00773186	0	8.06583e-06	0.00580083	0.0904852	0.665132
TCGA.DK.A1A6.01A.11D.A13Z.05	BLCA	0.0543963	0.890824	0.21708	0.446357	0.0936249	0.0512027	0	0	0.0236474	0.0626955	0	0	0.00999218	0.00236835	0	0.315064	0.756469
TCGA.KQ.A41O.01A.12D.A34V.05	BLCA	0.163801	0.395181	0.314818	0.125428	0.00673659	0.0023072	0	0	0.00629894	0.0346689	0	0	0	0.00364688	4.14715e-05	0.164218	0.9463
TCGA.FD.A3NA.01A.11D.A21B.05	BLCA	0.054433	0.948312	0.180618	0.562852	0.0374619	0.185044	0	0	0.0213273	0.0380385	0	0	0.0348255	0	0.00913368	0.260097	0.674169
TCGA.BT.A42E.01A.11D.A23V.05	BLCA	0.103535	0.916948	0.158693	0.55806	0.0616671	0	0.0736973	0	0.0112714	0.0662541	0	0.0168721	0.072553	0.000556586	0.0202083	0.0638808	0.67692
TCGA.DK.AA74.01A.11D.A392.05	BLCA	0.0455819	0.941293	0.125421	0.710302	0	0.182256	0.176724	0	0.0253005	0.0649728	0	0.0215541	0.0332047	0.015303	0.00652086	0.178732	0.474165
TCGA.BL.A13I.01A.11D.A13Z.05	BLCA	0.0651491	0.913619	0.148618	0.676319	0	0.380651	0	0	0.00725919	0.0337469	0	0.0184649	0.0158773	0	0.00464178	0.0998089	0.539359
TCGA.G2.AA3B.01A.11D.A392.05	BLCA	0.0456899	0.953012	0.249235	0.396669	0.0821221	0.00413042	0	0	0.00901134	0.00958708	0	0.00246974	0.00375598	0	0.000359755	0.557199	0.888564
TCGA.BL.A0C8.01A.11D.A276.05	BLCA	0.123137	0.726375	0.205333	0.38247	0.0539694	0	0.0421953	0	0.0241271	0.0321104	0	0.00464084	0.00517331	0.00415659	0.00540857	0.46858	0.828219
TCGA.BT.A0S7.01A.11D.A10W.05	BLCA	0.0452978	0.962434	0.176998	0.555312	0.122657	0	0.122328	0	0.00918718	0.0280418	0	0	0.0208259	0	0	0.188001	0.696959
TCGA.ZF.AA5H.01A.11D.A392.05	BLCA	0.0965145	0.734763	0.231575	0.392457	0.0369522	0	0.040045	0	0.0320297	0.124895	0	0	0.0370838	0.0114853	0.0226088	0.163356	0.6949
TCGA.BL.A13I.01A.11D.A276.05	BLCA	0.0711426	0.8679	0.143611	0.667113	0.138611	0	0.158296	0	0.0162376	0.0362196	0	0.0559019	0.0231357	0	0	0.140882	0.571599
TCGA.DK.AA6R.01A.11D.A42F.05	BLCA	0.1151	0.846879	0.188051	0.498713	0.00929226	0	0.0600191	0.0342097	0.0125195	0.0686461	0	0	0.0193258	0.0092064	0.00771859	0.445478	0.779063
TCGA.GC.A3RD.01A.12D.A231.05	BLCA	0.113676	0.768026	0.214938	0.46248	0.0300709	0	0.0297583	0	0.0177747	0.033224	0	0	0.0120158	0	0.00161977	0.379317	0.875537
TCGA.LT.A5Z6.01A.11D.A28N.05	BLCA	0.144053	0.744815	0.195444	0.295082	0.00936685	0	0.0244386	0	0.0333033	0.0370895	0	0.013746	0.0215499	0	0.0127577	0.391145	0.847748
TCGA.FD.A62O.01A.11D.A30F.05	BLCA	0.133622	0.600193	0.230574	0.422538	0	0.0598485	0	0.00493682	0.0110838	0.042127	0	0	0.0120813	0	0.00329739	0.278593	0.866625
TCGA.CF.A47T.01A.11D.A23V.05	BLCA	0.100463	0.953699	0.301394	0.413221	0.0838933	0.197949	0	0	0.012578	0.0350629	0	0.00448826	0	0.00276482	0	0.29724	0.663264
TCGA.DK.A3WX.01A.22D.A231.05	BLCA	0.0504803	0.981161	0.116443	0.780347	0.105346	0.0863935	0	0.12174	0	0.0396575	0	0.0165913	0.0154592	0.00288159	0.00702239	1.4917	0.604909
TCGA.BL.A0C8.01B.04D.A276.05	BLCA	0.138086	0.531085	0.236334	0.39514	0	0.145567	0	0	0.00637413	0.00598733	0	0.00134191	0.000608973	0.00124484	0.00146324	0.598718	0.837413
TCGA.XF.AAMY.01A.11D.A42F.05	BLCA	0.0729352	0.903225	0.208711	0.388699	0.144944	0	0.0268976	0	0.0257444	0.0484402	0	0	0	0.00103292	0	0.520371	0.75294
TCGA.XF.AAMG.01A.11D.A42F.05	BLCA	0.11958	0.642803	0.232929	0.403213	0	0.103234	0.00647388	0	0.0211186	0.0559427	0	0.000334735	0	0	0	0.375258	0.812896
TCGA.MV.A51V.01A.11D.A26N.05	BLCA	0.14082	0.722666	0.224553	0.331231	0.0266916	0	0.0235595	0	0.0199872	0.0542562	0	0	0	0.000861111	0.00253777	0.346669	0.872107
TCGA.FD.A5BV.01A.11D.A26N.05	BLCA	0.131012	0.649312	0.246621	0.303968	0.0336955	0	0.0150063	0	0.0257663	0.071548	0	0	0.00721958	0	0	0.327118	0.846764
TCGA.CF.A47W.01A.11D.A23V.05	BLCA	0.0987679	0.817793	0.229535	0.428042	0.106607	0.00114256	0	0	0.0180061	0.0193546	0	0.00519092	0.00143479	0	0.00789213	0.531586	0.840372
TCGA.UY.A78L.01A.12D.A33I.05	BLCA	0.0623999	0.894513	0.193143	0.560435	0.0757509	0	0.0877145	0	0.0130177	0.0644033	0	0.00470164	0	0.00992828	0.0107138	0.145049	0.73377
TCGA.CF.A47V.01A.11D.A23V.05	BLCA	0.153963	0.656326	0.256217	0.290794	0.0311003	0	0.014805	0	0.0216443	0.0381692	0	0.013662	0.00744361	0	0.00855756	0.319086	0.864618
TCGA.GC.A3YS.01A.11D.A23O.05	BLCA	0.102923	0.827564	0.183458	0.55696	0.0577211	0	0.0815132	0	0.0265499	0.080023	0	0.00654907	0	0.00388568	0.00875333	0.26761	0.735005
TCGA.E7.A3X6.01A.12D.A231.05	BLCA	0.0627976	0.958131	0.237551	0.437401	0.160228	0.00394244	0.00156628	0	0.0106992	0.00332382	0	0.0226392	0.0109695	0.00484065	0.00449152	0.231261	0.777299
TCGA.DK.A1AB.01A.11D.A13Z.05	BLCA	0.0912485	0.781561	0.184079	0.528401	0	0.193562	0.0240751	0.00258463	0.00556304	0.0363995	0	0.00236813	0.000297293	0.00740391	0.00450543	0.159839	0.723241
TCGA.GD.A3OS.01A.12D.A223.05	BLCA	0.0895456	0.893953	0.18845	0.518121	0.0868669	0.024136	0	0.0936487	0	0.0318152	0	0.0104066	0.0100016	0	0	1.79323	0.743125
TCGA.XF.A9SI.01A.11D.A392.05	BLCA	0.0611636	0.863944	0.109226	0.68346	0.0217282	0	0.183537	0	0.0182176	0.106657	0	0.0383708	0.155355	0	0.116306	0.0437198	0.359828
TCGA.FT.A3EE.01A.11D.A203.05	BLCA	0.0465039	0.970802	0.20825	0.45496	0.215369	0.00214186	0.00685544	0	0.0106882	0.00667629	0	0.017577	0.00600071	0	0.00636962	0.29184	0.728322
TCGA.XF.A8HI.01A.11D.A38H.05	BLCA	0.122209	0.653157	0.260095	0.35811	0.0270971	0.0106893	0.0304591	0	0.0326132	0.108573	0	0	0	0.00163956	0.01237	0.266051	0.776559
TCGA.BT.A2LA.11A.11D.A18G.05	BLCA	0.11069	0.90204	0.166356	0.546928	0.0724113	0.0826621	0	0	0.0240973	0.0397625	0	0.0107533	0.0340149	0	0.00411106	0.271851	0.732188
TCGA.E7.A677.01A.11D.A30F.05	BLCA	0.140503	0.650876	0.248855	0.272594	0	0.0292006	0	0	0.0147563	0.0964796	0	0	0.00826504	0	0.00079091	0.139823	0.850508
TCGA.G2.A2ES.01A.11D.A17Y.05	BLCA	0.0667781	0.91087	0.190145	0.51883	0.0102415	0.18125	0	0	0.010761	0.0256359	0	0.0015291	0.0126655	0.00753469	0	0.227192	0.750383
TCGA.DK.A6AW.01A.11D.A30F.05	BLCA	0.150683	0.670607	0.237862	0.222783	0.0204677	0	0.00500977	0	0.0142387	0.0339434	0	2.05301e-05	0.00306925	0.0028189	0.00393246	0.325199	0.916499
TCGA.FD.A5C1.01A.11D.A28N.05	BLCA	0.0560593	0.910931	0.134516	0.638746	0.0515496	0	0.20423	0	0.0141313	0.108418	0	0.00852455	0.0425304	0	0.0240167	0.077014	0.546599
TCGA.GD.A2C5.01A.12D.A17Y.05	BLCA	0.134058	0.636464	0.21919	0.439064	0.00417819	0	0.124011	0	0.0356029	0.106948	0	0.00300731	0.000799951	0.000539279	0.01906	0.273123	0.705853
TCGA.BL.A13J.01A.11D.A276.05	BLCA	0.0836492	0.911659	0.201195	0.53996	0	0	0.197254	0	0.0114571	0.010638	0	0.00493149	0	0.000135855	0	0.729504	0.775584
TCGA.GU.A42Q.01A.11D.A23V.05	BLCA	0.0478692	0.963499	0.154791	0.594059	0	0.180214	0	0.0771138	0.00548854	0.036398	0	0.000642729	0.0274494	0	0.00842377	1.13287	0.664269
TCGA.ZF.AA54.01A.11D.A392.05	BLCA	0.0485675	0.95926	0.19951	0.521954	0.213524	0.00236894	0	0	0.0146508	0	0	0.0137725	0.013123	0.00305562	0	0.489155	0.739505
TCGA.KQ.A41N.01A.11D.A33I.05	BLCA	0.129534	0.713575	0.273999	0.396367	0	0.263595	0	0	0.0222468	0.0616202	0	0	0	0	0	0.361032	0.652538
TCGA.HQ.A2OE.01A.11D.A203.05	BLCA	0.13655	0.497354	0.27198	0.296539	0.0279617	0.0362316	0	0	0.0213007	0.0650114	0	0	0.0049761	0.00244254	0.0034222	0.280819	0.838654
TCGA.FT.A61P.01A.11D.A30F.05	BLCA	0.0965145	0.884496	0.161551	0.585818	0.0451726	0.107481	0.00429548	0	0.0234908	0.0611637	0	0.0171522	0.0298335	0.00308956	0.0123408	0.190086	0.695981
TCGA.S5.AA26.01A.11D.A38H.05	BLCA	0.112841	0.891551	0.315592	0.398627	0.0131921	0.152084	0	0	0.017103	0.0224082	0	0.00420624	0.00202685	0	0	0.597146	0.78898
TCGA.ZF.A9RL.01A.11D.A38H.05	BLCA	0.107237	0.668291	0.27007	0.400387	0	0.13921	0	0	0.0302045	0.0435485	0	0	0.0184596	0	0.00145936	0.475905	0.767118
TCGA.DK.A1AF.01A.11D.A13Z.05	BLCA	0.0423305	0.942415	0.115995	0.706894	0	0.129073	0.212347	0	0.0246271	0.0720339	0	0.00845505	0.0340905	0.00537192	0.019558	0.176527	0.494444
TCGA.XF.A9SY.01A.21D.A42F.05	BLCA	0.0404268	0.957238	0.112713	0.753196	0.106522	0.0832985	0	0.0357372	0.0118316	0.0651733	0	0.0390426	0.0339201	0.011945	0.046164	0.242395	0.566365
TCGA.K4.A5RH.01A.11D.A30F.05	BLCA	0.0840815	0.89405	0.157011	0.56046	0.0367052	0	0.0901843	0	0.0189912	0.0497174	0	0.0341544	0.117934	0.000934441	0.0192781	0.0855392	0.632101
TCGA.4Z.AA7Q.01A.11D.A392.05	BLCA	0.0737748	0.82386	0.152446	0.602687	0	0	0.127356	0	0.0157108	0.0920316	0	0.0101401	0.0326966	0.0105175	0.0278908	0.090669	0.683657
TCGA.K4.A5RJ.01A.11D.A28N.05	BLCA	0.0740335	0.836736	0.136876	0.654259	0	0.328968	0	0	0.0112335	0.0325588	0	0.0539886	0.119362	0	0.00867407	0.0523505	0.445215
TCGA.C4.A0F6.01A.11D.A10W.05	BLCA	0.0491329	0.909708	0.229356	0.407819	0.118734	0	0.00471102	0	0.00671284	0.0176647	0	0	0.00536257	0	0	0.291516	0.846815
TCGA.H4.A2HQ.01A.11D.A17Y.05	BLCA	0.152642	0.675582	0.246169	0.273182	0	0.0241485	0.0253675	0.00337968	0.0197402	0.0620159	0	0	0.013875	0	0.0117755	0.263726	0.839698
TCGA.CF.A9FF.01A.11D.A38H.05	BLCA	0.112225	0.69899	0.234822	0.259118	0	0.00474484	0.0275511	0	0.00872453	0.165216	0	0	0.0216588	0	0.00464709	0.0455537	0.767458
TCGA.CF.A7I0.01A.22D.A34V.05	BLCA	0.0911074	0.927303	0.241806	0.454139	0.0671693	0.0990074	0	0	0.00748508	0.0667457	0	0	0.00116386	0	0	0.110221	0.758429
TCGA.K4.AAQO.01A.11D.A38H.05	BLCA	0.0965641	0.759543	0.1595	0.531809	0	0.148371	0.00534769	0	0.0251384	0.0700927	0	0.0107716	0.00305592	0.00417068	0.0220656	0.228207	0.710986
TCGA.XF.A9SX.01A.21D.A392.05	BLCA	0.100609	0.870717	0.160345	0.513824	0	0.0251106	0.0813756	0	0.0442742	0.119769	0	0.00722359	0.0428878	0.0173997	0.00974502	0.224713	0.652214
TCGA.XF.A9SH.01A.11D.A392.05	BLCA	0.0462296	0.976873	0.248236	0.477177	0.205467	0	0	0	0.0155295	0.0109687	0	0.0134031	0	0	0	0.637191	0.754632
TCGA.YC.A89H.01A.11D.A365.05	BLCA	0.0945323	0.727299	0.184571	0.504528	0	0.193172	0	0.00122354	0.00929671	0.0488332	0	0	0.0110381	0.00299309	0.0105124	0.143373	0.72293
TCGA.FD.A43N.01A.11D.A23V.05	BLCA	0.0803651	0.911949	0.243726	0.455694	0.0564613	0.0568947	0.0589501	0	0.0114261	0.0349264	0	0.00398577	0.00317454	0	0	0.271489	0.774181
TCGA.DK.A2HX.01A.12D.A18G.05	BLCA	0.136286	0.71544	0.189518	0.453361	0.0310035	0	0.063287	0	0.0157174	0.077909	0	0	0.0148664	0	0.00359437	0.163094	0.793622
TCGA.BT.A20V.01A.11D.A14Z.05	BLCA	0.1285	0.79171	0.204839	0.433245	0.0271177	0.00943622	0.0377191	0	0.0209376	0.0401764	0	0	0.0314273	0	0.00774066	0.263883	0.825445
TCGA.DK.AA6L.01A.11D.A392.05	BLCA	0.0482666	0.969563	0.225808	0.469252	0.213002	0.0151764	0	0	0.0151817	0.0241626	0	0.000160275	0.00405528	0	0	0.534977	0.728261
TCGA.K4.A3WV.11A.21D.A231.05	BLCA	0.14619	0.838079	0.178535	0.317066	0.017751	0	0.0188372	0	0.0211394	0.0384454	0	0.0111568	0.0369897	0	0.0157551	0.206546	0.839925
TCGA.K4.A6FZ.01A.11D.A31M.05	BLCA	0.093924	0.884704	0.156431	0.578455	0.0601824	0	0.0421575	0.0085277	0.0151136	0.0691978	0	0	0.00495597	0	0.00746809	0.289643	0.792397
TCGA.ZF.AA4W.01A.12D.A38H.05	BLCA	0.0629257	0.974283	0.12753	0.776304	0	0.0202655	0.230853	0.142097	0	0.00911563	0	0.0212041	0	0.00901074	0.00463134	3.23229	0.562822
TCGA.FD.A5BZ.01A.11D.A28N.05	BLCA	0.108941	0.522232	0.199717	0.442497	0.0510283	0	0.0663299	0	0.0174706	0.107321	0	0	0.0198231	0	0	0.137408	0.738028
TCGA.CU.A0YO.01A.11D.A10W.05	BLCA	0.0600853	0.910977	0.127524	0.651869	0	0.0314819	0.134388	0	0.0560837	0.140626	0	0.0160312	0.0240167	0.0224068	0.0195042	0.251965	0.555462
TCGA.BL.A0C8.01A.11D.A10W.05	BLCA	0.103675	0.666876	0.196769	0.377348	0	0	0.0807593	0	0.0225375	0.0834983	0	0	0	0.0198204	0.00591354	0.206326	0.787471
TCGA.GU.A766.01A.11D.A32C.05	BLCA	0.032975	0.970441	0.13645	0.687241	0.336773	0.0195116	0	0	0.0110901	0.0597616	0	0.0305106	0.00779359	0.00806437	0	0.104495	0.526495
TCGA.YF.AA3L.01A.11D.A38H.05	BLCA	0.154533	0.545142	0.269503	0.255967	0.00136143	0	0.0367086	0	0.0274624	0.051217	0	0.0059922	0.0194794	0	0.00571525	0.333266	0.852064
TCGA.FD.A3B5.01A.11D.A211.05	BLCA	0.0717881	0.890424	0.228484	0.506655	0.0819637	0.10604	0	0	0.0140727	0.0206595	0	0.0181896	0	0.0160431	0.00582984	0.231757	0.737201
TCGA.GU.A762.01A.11D.A33I.05	BLCA	0.0520097	0.909005	0.135595	0.645479	0.037843	0.242814	0	0	0.0111144	0.0863361	0	0.0236579	0.120854	0	0.00967551	0.0462091	0.467705
TCGA.XF.AAMT.01A.11D.A42F.05	BLCA	0.054939	0.966697	0.167308	0.669347	0.0599939	0.147307	0.0294099	0.0198375	0.0179995	0.0718446	0	0	0	0.00869278	0	0.469807	0.644915
TCGA.FD.A3B4.01A.12D.A203.05	BLCA	0.11909	0.82316	0.17585	0.45877	0.0095874	0.0118785	0.0480004	0.00721696	0.0173286	0.0618537	0	0.0183609	0.0270369	0	0.0496821	0.156407	0.749055
TCGA.4Z.AA84.01A.11D.A392.05	BLCA	0.103858	0.703381	0.187943	0.403986	0.0216497	0	0.0477846	0	0.0243729	0.0633604	0	0	0	0.0197385	0.0322121	0.211367	0.790882
TCGA.BT.A20P.11A.11D.A14Z.05	BLCA	0.0705878	0.968367	0.178202	0.524257	0.201219	0.0160038	0	0	0.0117332	0.0141253	0	0.00689445	0.0165288	0	0.00148533	0.300591	0.73201
TCGA.UY.A78M.01A.21D.A34V.05	BLCA	0.0695826	0.842865	0.219406	0.455571	0.0357243	0	0.0914434	0	0.0254096	0.0840401	0	0	0.0194766	0	0.00613547	0.23173	0.73777
TCGA.XF.AAN0.01A.11D.A42F.05	BLCA	0.113596	0.776844	0.182424	0.434993	0	0.131306	0	0.00144175	0.0208306	0.0738327	0	0	0.00764286	0.00468829	0.00756876	0.237616	0.752689
TCGA.XF.AAN1.01A.31D.A42F.05	BLCA	0.135107	0.641235	0.237756	0.410279	0	0.0504117	0	0	0.0193673	0.0388873	0	0.00256061	0.00447843	0	0.000478084	0.417359	0.883817
TCGA.2F.A9KR.01A.11D.A38H.05	BLCA	0.08984	0.904947	0.263427	0.458947	0.00912765	0.146882	0	0	0.0162427	0.0663813	0	0	0	0.00116797	0.0042267	0.226298	0.755972
TCGA.YF.AA3M.01A.11D.A42F.05	BLCA	0.108463	0.625634	0.230122	0.511366	0	0.134275	0	0	0.0208124	0.0618877	0	0	0	0.0040476	0.00235032	0.304784	0.776627
TCGA.XF.A9T3.01A.11D.A42F.05	BLCA	0.0933509	0.784695	0.172607	0.55838	0	0.143734	0	0	0.0231184	0.0854964	0	0	0.0213114	0.00775542	0.00629073	0.191292	0.712293
TCGA.XF.A9SL.01A.11D.A392.05	BLCA	0.0455447	0.939631	0.110327	0.654542	0.0243269	0.211315	0	0	0.0354768	0.0866125	0	0.00834001	0.0416585	0	0.0781877	0.165163	0.514083
TCGA.K4.A4AC.01A.21D.A26N.05	BLCA	0.0429182	0.95653	0.144177	0.677372	0.176238	0	0.018815	0	0.0175089	0.0325074	0	0.00538923	0.015395	0.00136706	0	0.320331	0.73278
TCGA.UY.A78K.01A.11D.A33I.05	BLCA	0.0630016	0.796769	0.136696	0.587689	0	0.173133	0	0	0.0223091	0.0954287	0	0.00848978	0.0379206	0	0.0629636	0.10893	0.599755
TCGA.BT.A20T.01A.11D.A14Z.05	BLCA	0.122945	0.655177	0.203233	0.382368	0.0329457	0	0.051356	0	0.0155089	0.0749034	0	0.00225752	0.0232567	0	0.0133466	0.136325	0.786425
TCGA.GC.A3I6.01A.11D.A211.05	BLCA	0.0675712	0.926949	0.204491	0.495756	0.109569	0	0.0459479	0	0.00893536	0.020872	0	0.0013604	0.0196717	0	0	0.213233	0.793644
TCGA.GC.A3WC.01A.31D.A231.05	BLCA	0.0753456	0.8123	0.131676	0.567022	0.0477001	0.0652129	0.0258347	0	0.0122297	0.118246	0	0.00905704	0.0712505	0	0.0485981	0.0494826	0.601871
TCGA.E7.A4IJ.01A.31D.A26N.05	BLCA	0.11024	0.810543	0.20622	0.340254	0.000417215	0	0.0475404	0.00149594	0.0317209	0.0745784	0	0.00715204	0.0387012	0	0.0183562	0.239335	0.780038
TCGA.CF.A8HX.01A.11D.A365.05	BLCA	0.0657218	0.921857	0.304283	0.352668	0.143146	0	0.0229629	0	0.0135109	0.0185013	0	0.00674993	0	0	0	0.535061	0.795129
TCGA.BL.A13J.01A.11D.A10W.05	BLCA	0.126345	0.463662	0.191652	0.531786	0	0.143807	0	0	0.0173272	0.0608062	0	0	0.00344525	0.00206567	0	0.261277	0.772549
TCGA.2F.A9KQ.01A.11D.A38H.05	BLCA	0.105011	0.692179	0.308184	0.278837	0	0.0648082	0	0	0.0495261	0.100215	0	0.00447412	0	0.022843	0.0218548	0.33153	0.736279
TCGA.E7.A678.01A.11D.A30F.05	BLCA	0.102732	0.684293	0.274806	0.430449	0	0.181898	0	0	0.012432	0.0397378	0	0	0	0	0	0.312852	0.765932
TCGA.FD.A5BS.01A.21D.A26N.05	BLCA	0.0606226	0.88177	0.107822	0.732048	0.00465561	0.0125975	0.181778	0	0	0.155148	0	0.114198	0.138485	0	0.119466	0	0.273673
TCGA.ZF.A9R9.01A.11D.A38H.05	BLCA	0.139418	0.442962	0.275035	0.382209	0.0163283	0	0.0352666	0	0.0311854	0.0428489	0	0.00978036	0	0.00679928	0.00842048	0.45963	0.849371
TCGA.FD.A43Y.01A.21D.A26N.05	BLCA	0.0764241	0.85589	0.164872	0.589983	0	0.212928	0	0	0.00948728	0.0507833	0	0.00197121	0.021296	0	0.00248996	0.123951	0.701045
TCGA.DK.A3IK.01A.32D.A21B.05	BLCA	0.0831904	0.735229	0.183917	0.47421	0	0.146024	0.00583586	0	0.0149697	0.0739479	0	0	0	0.011924	0.0251611	0.134822	0.722137
TCGA.FD.A3SP.01A.31D.A231.05	BLCA	0.0440305	0.973515	0.142859	0.657531	0.195302	0	0.141609	0	0.0118785	0.0350916	0	0.0335993	0.0264687	0.012784	0.0113452	0.0995779	0.531922
TCGA.FD.A6TK.01A.42D.A33I.05	BLCA	0.0602579	0.878832	0.134006	0.643525	0	0.172019	0.0994283	0	0.0136803	0.0936448	0	0.0156819	0.0547634	0	0.0124706	0.077482	0.538311
TCGA.FD.A3B3.01A.12D.A203.05	BLCA	0.0453222	0.936968	0.110674	0.749727	0.0469272	0	0.171102	0.058591	0	0.122835	0	0.0397621	0.0406427	0.00603516	0.0388495	0.236136	0.475256
TCGA.XF.AAMH.01A.11D.A42F.05	BLCA	0.14091	0.654423	0.230231	0.293547	0.0375427	0.000684228	0.00312313	0	0.0211975	0.0391052	0	0	0.00303095	0	0.000782947	0.493894	0.894533
TCGA.FJ.A871.01A.11D.A34V.05	BLCA	0.126363	0.679936	0.21704	0.329347	0.0387806	0	0.0191279	0	0.021781	0.0533449	0	0	0.00739519	0.00681147	0.00624571	0.295146	0.846513
TCGA.FD.A3SQ.01A.21D.A231.05	BLCA	0.109493	0.763774	0.17612	0.538839	0	0.201774	0	0	0.0101918	0.0243774	0	0.00591461	0.00757831	0	0.0106959	0.209854	0.739468
TCGA.CF.A47S.01A.11D.A23V.05	BLCA	0.148207	0.506545	0.260716	0.274092	0.0378329	0	0	0	0.0286789	0.02825	0	0.0192721	0.0108236	0	0.00598387	0.445812	0.869159
TCGA.ZF.AA5P.01A.11D.A392.05	BLCA	0.0450207	0.935328	0.117169	0.6687	0.0849801	0	0.081508	0	0.0188075	0.0899834	0	0.0149017	0.0344409	0	0.0648201	0.0921275	0.610558
TCGA.FD.A6TE.01A.12D.A33I.05	BLCA	0.126227	0.50847	0.225356	0.409314	0.000747729	0	0.0619691	0	0.0324821	0.0689516	0	0	0.00647225	0.00551713	0.013558	0.343729	0.810302
TCGA.DK.A3IL.01A.11D.A211.05	BLCA	0.123491	0.78651	0.221545	0.361158	0.027185	0.0303486	0	0	0.0290345	0.053164	0	0.00532047	0	0.00463741	0.00927749	0.401033	0.841033
TCGA.4Z.AA80.01A.11D.A392.05	BLCA	0.103514	0.860348	0.226011	0.462708	0	0.144277	0	0	0.01528	0.0395072	0	0	0.01001	0.00143781	0.00318345	0.28224	0.786305
TCGA.SY.A9G5.01A.11D.A38H.05	BLCA	0.0594446	0.911019	0.166771	0.508807	0	0.194523	0	0	0.0239061	0.0727439	0	0.0252336	0.0406129	0.0156854	0.015834	0.140533	0.611461
TCGA.GD.A6C6.01A.21D.A31M.05	BLCA	0.136369	0.66578	0.251243	0.253702	0.00572123	0	0.0161136	0	0.0209614	0.0780726	0	0	0.00429266	0	0.00356729	0.243928	0.871271
TCGA.FD.A5BX.01A.11D.A26N.05	BLCA	0.0812824	0.92721	0.216399	0.458698	0.150165	0	0.0286961	0	0.00921862	0.0124127	0	0.0104963	0.0239558	0	0	0.196707	0.765055
TCGA.DK.A2I2.01A.11D.A17Y.05	BLCA	0.0388794	0.980098	0.139663	0.726145	0.0885243	0	0.251983	0.0396445	0	0.0209363	0	0.00252403	0.00447635	0	0	1.41908	0.591911
TCGA.E7.A5KF.01A.11D.A28N.05	BLCA	0.0458848	0.952216	0.304883	0.322564	0.162625	0	0	0	0.0080847	0.000728117	0	0.00584891	0	0	0	1.22923	0.822713
TCGA.BL.A13J.01B.04D.A276.05	BLCA	0.120443	0.626462	0.19116	0.454006	0.0138898	0	0.0649317	0	0.0421529	0.0967113	0	0.0219049	0.00213874	0.0072705	0.0112596	0.302638	0.739741
TCGA.G2.AA3C.01A.21D.A392.05	BLCA	0.039258	0.980573	0.212618	0.603828	0.247819	0.0140069	0	0	0.0164319	0.0216657	0	0.0106098	0	0.00935118	0.00470473	0.354661	0.67541
TCGA.R3.A69X.01A.22D.A30F.05	BLCA	0.0855247	0.773577	0.137544	0.63835	0	0.212589	0.0440555	0	0.0195929	0.0778197	0	0	0.0171807	0.0073371	0.0200107	0.160141	0.601415
TCGA.2F.A9KT.01A.11D.A38H.05	BLCA	0.0495718	0.943274	0.182717	0.593602	0.0911311	0	0.079249	0.0420727	0.0189228	0.0395207	0	0.00513168	0	0.0177394	0.00619013	0.889381	0.700042
TCGA.UY.A9PA.01A.11D.A38H.05	BLCA	0.0745732	0.912469	0.155932	0.570669	0.0375792	0	0.0608457	0	0.0177557	0.0395422	0	0.00735222	0.0257133	0.00643996	0.00928035	0.20102	0.795491
TCGA.GC.A6I3.11A.11D.A31M.05	BLCA	0.0414037	0.942715	0.0806896	0.816304	0.102119	0	0.0998524	0.00324738	0.0187055	0.127976	0	0.111679	0.0450952	0	0.123198	0.0538128	0.368127
TCGA.BT.A2LA.01A.11D.A18G.05	BLCA	0.110231	0.71813	0.25401	0.233191	0	0.0193795	0.0188547	0	0.0235481	0.112317	0	0	0.0319219	0	0.00894587	0.153723	0.785033
TCGA.FD.A3SR.01A.11D.A231.05	BLCA	0.110968	0.666655	0.192144	0.433057	0	0.159536	0.0398758	0	0.0116923	0.0403874	0	0	0.0292458	0	0.00233016	0.162476	0.716932
TCGA.YC.A9TC.01A.22D.A392.05	BLCA	0.0726494	0.864398	0.231902	0.456668	0	0.134909	0.00567118	0.00352697	0.016304	0.0668513	0	0	0	0.00372214	0.0156719	0.229936	0.753344
TCGA.GV.A3JX.01A.11D.A211.05	BLCA	0.121008	0.680558	0.195977	0.43938	0	0.108998	0	0	0.0168958	0.0428835	0	0.00226744	0.0249544	0	0.00404445	0.22786	0.799956
TCGA.E7.A6MF.01A.12D.A32C.05	BLCA	0.0581927	0.912646	0.278068	0.37409	0.128306	0.00709691	0	0	0.00933148	0.0100805	0	0	0	0.000896627	0	0.850085	0.844288
TCGA.4Z.AA7S.01A.11D.A392.05	BLCA	0.124175	0.615391	0.236316	0.397888	0	0	0.0667912	0	0.0246384	0.0604694	0	0.000585934	0	0.00607286	0.00257383	0.353482	0.838868
TCGA.4Z.AA81.01A.11D.A392.05	BLCA	0.0670526	0.86212	0.211777	0.411673	0.00877201	0.0426863	0.00871041	4.5767e-05	0.031777	0.10492	0	0	0.0243881	0.0184669	0.0171836	0.192913	0.74305
TCGA.BT.A3PK.01A.21D.A223.05	BLCA	0.0637586	0.914549	0.103662	0.815184	0	0.122071	0.139751	0.140844	0	0.0510052	0	0.0242876	0.0250069	0	0.00726593	1.30938	0.489768
TCGA.GC.A4ZW.01A.11D.A26N.05	BLCA	0.132565	0.697277	0.253145	0.256702	0.0027148	0	0.016696	0	0.014377	0.0194848	0	0	0.00932031	0.00168881	0.00705051	0.382932	0.928668
TCGA.UY.A78P.01A.12D.A365.05	BLCA	0.0571755	0.949494	0.133803	0.725306	0	0.156242	0.102246	0	0.0277727	0.0693977	0	0.0151139	0.056758	0	0.0215549	0.170569	0.550915
TCGA.G2.A2EF.01A.12D.A18G.05	BLCA	0.096461	0.898708	0.187741	0.46617	0.0751945	0.0167357	0.0150255	0.0253476	0.016564	0.0648369	0	0	0.0449758	0.00657764	0.014455	0.320314	0.720287
TCGA.BL.A13J.11A.13D.A10W.05	BLCA	0.0453676	0.949597	0.194173	0.508085	0.235743	0	0.00031417	0	0.0113665	0.0286875	0	0	0	0	0	0.396218	0.723889
TCGA.XF.A9SG.01A.12D.A42F.05	BLCA	0.10349	0.755212	0.21207	0.384634	0.0371193	0.0138943	0.0194991	0	0.0177937	0.0860666	0	0	0.0644571	0	0	0.118212	0.76117
TCGA.FD.A6TA.01A.12D.A33I.05	BLCA	0.111825	0.924808	0.217494	0.505534	0	0.0406996	0.184633	0	0.0151934	0.0277437	0	0.0190074	0.0187196	0	0.0208101	0.176093	0.673193
TCGA.DK.AA71.01A.31D.A392.05	BLCA	0.0838751	0.808365	0.232831	0.388303	0.0689491	0.000170427	0.03865	0	0.0260856	0.0467711	0	0.00780419	0.0103836	0	0.00139262	0.393143	0.799793
TCGA.GV.A40G.01A.11D.A23O.05	BLCA	0.154798	0.629912	0.236647	0.471283	0	0.125452	0	0	0.00695677	0.00336953	0	0.00169862	0	0	0.000199542	1.32065	0.862324
TCGA.CF.A47Y.01A.11D.A23V.05	BLCA	0.0610061	0.879506	0.286841	0.107308	0.0120777	0	0.00677917	0	0.00881905	0	0	0	0.00916193	0	0.115321	0.0708456	0.847841
TCGA.5N.A9KM.01A.11D.A42F.05	BLCA	0.121523	0.660809	0.2343	0.43845	0	0.155712	0	0	0.00488634	0.010454	0	0	0.00893018	0	0	0.252079	0.820018
TCGA.E7.A85H.01A.11D.A34V.05	BLCA	0.142232	0.555355	0.181449	0.350835	0.0158187	0	0.0476009	0	0.0179077	0.0302984	0	0.0134702	0.012263	0.00635597	0.0133291	0.236509	0.842956
TCGA.CU.A0YR.11A.13D.A10W.05	BLCA	0.103501	0.839033	0.14709	0.452483	0.000635703	0.0667572	0	0	0.0363495	0.0949534	0	0	0.0262262	0.0123169	0.0504363	0.197624	0.712325
TCGA.DK.A3WW.01A.22D.A23O.05	BLCA	0.0579801	0.917999	0.164979	0.607904	0	0	0.253905	0.00437948	0	0.0102111	0	0.0622611	0.0190029	0	0.00269929	0.0465039	0.647541
TCGA.K4.A6MB.01A.11D.A31M.05	BLCA	0.0899165	0.792514	0.234421	0.453796	0	0.184846	0	0	0.0101038	0.0292854	0	0.00018817	0	0.00852095	0	0.265929	0.767055
TCGA.BT.A20U.11A.11D.A14Z.05	BLCA	0.0810812	0.738034	0.118858	0.634847	0	0.126011	0.0567556	0	0.00479674	0.100886	0	0.0395092	0.0732333	0	0.0818486	0.0162339	0.516959
TCGA.GC.A6I3.01A.11D.A31M.05	BLCA	0.0508703	0.883148	0.141567	0.588742	0.083569	0	0.0573025	0	0.0344347	0.094718	0	0.0171899	0.0529161	0	0.0338399	0.173331	0.62603
TCGA.E7.A7XN.01A.11D.A34V.05	BLCA	0.0710775	0.861738	0.141667	0.65443	0	0.207103	0.062842	0.0297436	0.0081161	0.019537	0	0.0188947	0.0726911	0.0026237	0.00953571	0.307098	0.568913
TCGA.CU.A3QU.01A.11D.A231.05	BLCA	0.142532	0.585557	0.262346	0.358307	0.0306461	0.0179834	0	0	0.0279944	0.0625766	0	0	0	0	0	0.447362	0.860799
TCGA.UY.A9PE.01A.11D.A38H.05	BLCA	0.0721126	0.834982	0.192493	0.474352	0.139801	0	0.0225645	0	0.0178299	0.0242708	0	0.0141616	0.0133142	0	0.00657917	0.305694	0.761479
TCGA.XF.AAN8.01A.11D.A42F.05	BLCA	0.0304958	0.987644	0.0990388	0.866379	0	0.153009	0.070172	0.175945	0	0.0224728	0	0.00670973	0	0.00700051	0.00510444	4.26147	0.559586
TCGA.UY.A8OC.01A.11D.A365.05	BLCA	0.0654179	0.922364	0.220494	0.571708	0.0245424	0.190958	0	0	0.0108763	0.0304069	0	0	0	0.00354537	0.00458279	0.282243	0.735089
TCGA.ZF.A9RG.01A.21D.A42F.05	BLCA	0.0515988	0.916079	0.135315	0.640131	0.0200812	0.0256488	0.0888991	0	0.0305106	0.137437	0	0.0403489	0.0811148	0.0296386	0.034236	0.0945259	0.512085
TCGA.LT.A8JT.01A.11D.A365.05	BLCA	0.107644	0.671425	0.263466	0.318809	0.0241985	0.00567453	0.0344592	0	0.0276094	0.075962	0	0	0.0277891	0	0.00918284	0.244474	0.795125
TCGA.BT.A2LB.01A.11D.A18G.05	BLCA	0.0923196	0.786606	0.186285	0.506693	0.0194453	0	0.0950519	0	0.017588	0.0707048	0	0.0163095	0.0238061	0	0.0199824	0.134462	0.737112
TCGA.XF.A9T0.01A.11D.A392.05	BLCA	0.112688	0.70037	0.229043	0.251901	0.0323613	0.00648185	0	0	0.0255288	0.0936852	0	0	0.0182846	0	0.0120325	0.205873	0.811626
TCGA.GU.A763.01A.11D.A32C.05	BLCA	0.130854	0.398452	0.311533	0.259878	0	0.0494689	0	0	0.0480481	0.128716	0	0	0	0.019305	0.00553066	0.312912	0.748931
TCGA.ZF.A9R7.01A.11D.A38H.05	BLCA	0.0990737	0.85907	0.204907	0.376952	0.0144736	0.0156872	0.02969	0	0.0215484	0.0872088	0	0.00726477	0.0651531	0	0.0249021	0.116775	0.734072
TCGA.GU.AATO.01A.11D.A392.05	BLCA	0.0695032	0.924939	0.177188	0.525314	0	0.0745904	0.076586	0	0.0158472	0.065681	0	0	0.0175891	0.00609469	0.0221901	0.142057	0.721422
TCGA.ZF.A9R1.01A.11D.A392.05	BLCA	0.0677047	0.84876	0.193954	0.464241	0.00830421	0.102223	0	0	0.0122962	0.0314395	0	0	0.00574062	0	0.00413213	0.297642	0.835864
TCGA.BT.A20O.01A.21D.A14Z.05	BLCA	0.0593564	0.883623	0.104774	0.735967	0.0965065	0.0533987	0.0978271	0	0.00250339	0.114893	0	0.0710837	0.228103	0.0097579	0.0652726	0.00511826	0.260654
TCGA.CF.A5UA.01A.11D.A28N.05	BLCA	0.148591	0.462961	0.217381	0.418976	0	0.0433482	9.38077e-05	0	0.0129085	0.0131192	0	0.007129	0	0.00394932	0.00384132	0.460379	0.915611
TCGA.DK.A1AA.01A.11D.A13Z.05	BLCA	0.116045	0.932437	0.279584	0.448799	0	0.0498252	0.104952	0	0.00704955	0	0	0.00496066	0.000836726	0	0	1.21599	0.832376
TCGA.4Z.AA7Y.01A.11D.A392.05	BLCA	0.133841	0.454441	0.287589	0.300453	0.0114307	0.00663735	0.0255825	0	0.0173473	0.106253	0	0	0	0.0145633	0.00614816	0.136631	0.812038
TCGA.FD.A3B7.01A.31D.A211.05	BLCA	0.0568471	0.916069	0.125505	0.670084	0.0556719	0.121813	0.0565765	0.0410968	0.0195542	0.0872879	0	0.0613623	0.0823026	0	0.0261699	0.235884	0.448164
TCGA.ZF.A9RM.01A.11D.A38H.05	BLCA	0.139041	0.703868	0.233134	0.327765	0	0.0304446	0.00246807	0.00859558	0.0215696	0.0606612	0	0.00217531	0	0.00347565	0.00260479	0.437703	0.868005
TCGA.ZF.AA4R.01A.11D.A38H.05	BLCA	0.0827297	0.918405	0.179149	0.540454	0.00804829	0.139038	0	0	0.0123492	0.0253412	0	0.00569452	0.0113333	0	0.00245717	0.27549	0.795739
TCGA.DK.A3IT.01A.31D.A211.05	BLCA	0.0486405	0.892556	0.194606	0.415166	0.18361	0	0.0421294	0	0.0103046	0.0112965	0	0.0168649	0.017674	0	0.0123115	0.177217	0.705809
TCGA.DK.A6B6.01A.11D.A30F.05	BLCA	0.11044	0.870565	0.164862	0.446065	0.00656858	0.0325171	0.0228129	0	0.0241511	0.0666197	0	0.0427053	0.0417039	0.0214359	0.042099	0.112559	0.699386
TCGA.E7.A8O7.01A.11D.A365.05	BLCA	0.0928126	0.858861	0.23183	0.386937	0.0596756	0	0.0201229	0	0.0261253	0.0660722	0	0	0.00874179	0.00700638	0.0166543	0.2653	0.795602
TCGA.CF.A3MH.01A.11D.A211.05	BLCA	0.138725	0.489177	0.3011	0.332508	0.0243304	0.016081	0	0	0.0239193	0.0433621	0	0.0154411	0	0	0.0130454	0.332913	0.863821
TCGA.BL.A3JM.01A.12D.A21B.05	BLCA	0.124748	0.719765	0.216492	0.364457	0.0217553	0.0172565	0.0122099	0	0.0242421	0.0619481	0	0.00225632	0.00900248	0	0.00656532	0.303892	0.844764
TCGA.FD.A3N6.01A.11D.A21B.05	BLCA	0.0535997	0.957309	0.2535	0.468275	0.108793	0	0.0990336	0	0.00728861	0	0	0.0112942	0.01838	0	0.000762055	0.239472	0.754449
TCGA.XF.A9SK.01A.11D.A42F.05	BLCA	0.0686773	0.952079	0.226862	0.449132	0.159337	0.00499119	0	0	0.0157416	0.0294074	0	0	0	0.0061408	0	0.442825	0.784382
TCGA.E7.A6ME.01A.22D.A32C.05	BLCA	0.117553	0.689409	0.192408	0.333207	0.0208542	0.020776	0.000875121	0	0.0252355	0.0960945	0	0.00978128	0.0213424	0.00115787	0.0196274	0.170506	0.784256
TCGA.E7.A7DV.01A.11D.A33I.05	BLCA	0.0921443	0.808877	0.192862	0.623468	0	0.455489	0	0	0.0151199	0.032739	0	0.00242317	0.00688633	0.0117594	0	0.280997	0.475583
TCGA.G2.A3IE.01A.11D.A211.05	BLCA	0.0615391	0.926244	0.214685	0.463762	0.0945697	0	0.0595808	0	0.00569361	0.00482178	0	0.00649076	0.0120667	0	0	0.243533	0.816777
TCGA.C4.A0F1.01A.11D.A10W.05	BLCA	0.207101	0.885821	0.282055	0.539494	0	0.0222342	0.109825	0	0.00870529	0.0765056	0	0	0.0196169	0.0142253	0.011154	0.0716475	0.737734
TCGA.GV.A3JV.01A.11D.A223.05	BLCA	0.129646	0.75033	0.211861	0.323854	0	0	0.0475063	0	0.022178	0.0445561	0	0.0245544	0.0356038	0	0.0266943	0.168771	0.798907
TCGA.CU.A0YN.01A.21D.A10W.05	BLCA	0.0332506	0.970468	0.149966	0.639065	0.216736	0.00639305	0.0265372	0	0.0160942	0.0518986	0	0.00297063	0.0242787	0.00383444	0.014379	0.165303	0.636878
TCGA.FD.A6TC.01A.21D.A33I.05	BLCA	0.0443201	0.950813	0.188568	0.542717	0.0208888	0.191614	0	0	0.0100133	0.055472	0	0	0.000714366	0.00129441	0.00133031	0.170263	0.718673
TCGA.G2.A2EJ.01A.11D.A17Y.05	BLCA	0.0558002	0.958741	0.18171	0.609625	0.163735	0	0.0101222	0.0588845	0	0.033257	0	0	0.0217539	0	0.000898158	1.05322	0.711349
TCGA.ZF.A9RD.01A.11D.A42F.05	BLCA	0.0674187	0.918595	0.14861	0.565399	0	0.0577696	0.0612697	0.00133036	0.0223441	0.138303	0	0.0201007	0.0045779	0.0354213	0.0640746	0.0901962	0.594809
TCGA.BT.A42B.01A.32D.A23O.05	BLCA	0.0463902	0.959146	0.208863	0.481651	0.215638	0.00126664	0.0037601	0	0.00755011	0.0109148	0	0.0092767	0	0.00387824	0.00472918	0.262167	0.742987
TCGA.CU.A0YR.01A.12D.A10W.05	BLCA	0.0247227	0.973372	0.171708	0.580811	0.244783	0	0.00138845	0.0441181	0.00188792	0.00265221	0	0.00530131	0	0.00144313	0	4.89601	0.698426
TCGA.G2.A2EL.01A.12D.A18G.05	BLCA	0.135859	0.384487	0.301404	0.304237	0	0.00716919	0.0426959	0	0.0195985	0.0417491	0	0.00302384	0.0653014	0	0.00992117	0.163327	0.810541
TCGA.GU.A42P.01A.11D.A23V.05	BLCA	0.0967106	0.769611	0.279969	0.31879	0.091863	0.00979295	0.0265918	0	0.00527698	0.0565573	0	0	0	0	0	0.0933032	0.809918
TCGA.DK.A3IQ.01A.31D.A211.05	BLCA	0.069271	0.921528	0.181281	0.581445	0.0421539	0	0.222467	0	0.0201994	0.0328406	0	0	0.0111879	0	0	0.458781	0.671151
TCGA.XF.AAMZ.01A.11D.A42F.05	BLCA	0.0951467	0.7749	0.173122	0.344913	0	0	0.0290347	0	0.0435574	0.103739	0	0	0.00245928	0.00949173	0.0350299	0.288996	0.776688
TCGA.LC.A66R.01A.41D.A30F.05	BLCA	0.0617069	0.950029	0.160539	0.59311	0.13639	0.114531	0	0	0.00553533	0.017454	0	0.0468033	0.0319381	0	0.0325057	0.0430092	0.614843
TCGA.XF.AAMW.01A.11D.A42F.05	BLCA	0.0447598	0.9625	0.223592	0.523861	0.230015	0.00580267	0	0	0.0110386	0.0065033	0	0.00633677	0	0.00240571	0	0.724045	0.737898
TCGA.UY.A78O.01A.12D.A33I.05	BLCA	0.117744	0.595007	0.243819	0.332482	0.0369771	0	0.0269447	0	0.0193402	0.0757639	0	0.0100988	0.0205551	0	0.00978989	0.166428	0.80053
TCGA.DK.A1AC.01A.11D.A13Z.05	BLCA	0.122401	0.822711	0.216369	0.294743	0.0102697	0.0395068	0	0	0.0408237	0.0718727	0	0.00887743	0.0169297	0.0312167	0.0105418	0.292772	0.769962
TCGA.4Z.AA86.01A.11D.A392.05	BLCA	0.0371432	0.971264	0.125888	0.708136	0.148114	0.128923	0.0324004	0.0013784	0.0165014	0.0740419	0	0	0.0442391	0.00490847	0.00441887	0.140115	0.545075
TCGA.4Z.AA89.01A.11D.A392.05	BLCA	0.0835784	0.794655	0.231887	0.500805	0	0.164097	0	0	0.0136372	0.0506351	0	0	0	0	0	0.269324	0.771631
TCGA.CF.A1HR.01A.11D.A13Z.05	BLCA	0.0440702	0.895389	0.190988	0.45822	0.253507	0	0.0158272	0	0.0105285	0.0511967	0	0	0.0314195	0	0.000181333	0.12716	0.63734
TCGA.ZF.AA4V.01A.11D.A38H.05	BLCA	0.130317	0.643728	0.227092	0.388602	0	0	0.0821068	0	0.0320446	0.0630593	0	0.0174221	0.0602962	0.00476277	0.00703876	0.210019	0.733269
TCGA.GD.A3OQ.01A.32D.A223.05	BLCA	0.114266	0.769273	0.213895	0.5075	0	0.0947604	0.0239298	0	0.0218208	0.0380579	0	0.0227408	0	0.0130078	0.00276691	0.284965	0.782916
TCGA.FD.A5BR.01A.11D.A26N.05	BLCA	0.0518961	0.957025	0.184647	0.560627	0.073129	0.138524	0	0	0.0134797	0.022192	0	0.00744892	0.00791674	0	0.0108608	0.2784	0.726449
TCGA.4Z.AA87.01A.11D.A392.05	BLCA	0.0985675	0.654988	0.214489	0.43232	0	0.145564	0	0	0.0182677	0.0792482	0	0	0.0532514	0.000351177	0.0158444	0.122853	0.687473
TCGA.FD.A5C0.01A.11D.A28N.05	BLCA	0.0435794	0.953061	0.193764	0.473367	0.113039	0.0595507	0	0	0.0117035	0.013218	0	0.00729028	0.00723072	0	0.000614668	0.412767	0.787353
TCGA.DK.A2I6.01A.12D.A18G.05	BLCA	0.10366	0.866747	0.214685	0.526414	0.0143903	0	0.153238	0	0.0134497	0.0825152	0	0	0	0.0103089	0.000662914	0.143867	0.725435
TCGA.BT.A20X.11A.12D.A16P.05	BLCA	0.0974794	0.910554	0.157466	0.539579	0.169506	0	0.0193707	0	0.0261913	0.0251765	0	0.0101245	0.0442664	0	0.00792449	0.299357	0.69744
TCGA.FD.A5BT.01A.11D.A26N.05	BLCA	0.072859	0.880142	0.122811	0.694307	0	0.177747	0.144544	0	0.0152391	0.0501423	0	0.0170692	0.0647242	0.00445791	0.0139067	0.101391	0.51217
TCGA.ZF.AA53.01A.11D.A392.05	BLCA	0.0503215	0.965021	0.136225	0.717278	0.0376368	0.0249235	0.170714	0.0610559	0.0185047	0.0800008	0	0	0.0175862	0.0043663	0	0.780363	0.585212
TCGA.G2.A2EK.01A.22D.A18G.05	BLCA	0.112238	0.731267	0.176912	0.454772	0	0	0.0872482	0	0.0232954	0.09143	0	0.0145163	0.0395927	0	0.0354865	0.128685	0.708431
TCGA.DK.A3IM.01A.11D.A211.05	BLCA	0.117763	0.608935	0.207198	0.476735	0.013271	0.0925528	0	0.0188491	0.0104128	0.032079	0	0.00666948	0.00679087	0	0.00415985	0.588781	0.815215
TCGA.XF.A9SU.01A.31D.A392.05	BLCA	0.0392873	0.949726	0.149268	0.605783	0.0706291	0.0776126	0.0551793	0	0.0405886	0.0559268	0	0.00685306	0.0134509	0	0.0077	0.483597	0.67206
TCGA.ZF.AA4X.01A.11D.A38H.05	BLCA	0.113415	0.480487	0.182998	0.502629	0	0.11265	0	0	0.0193341	0.0478209	0	0.0133801	0.0114425	0	0.00737505	0.241621	0.787997
TCGA.BT.A20V.11A.11D.A14Z.05	BLCA	0.124045	0.91088	0.164442	0.405032	0.0252464	0	0.0290005	0	0.0284986	0.0513186	0	0.0254526	0.0363982	0.00348856	0.0227441	0.204435	0.777852
TCGA.XF.A9SM.01A.11D.A42F.05	BLCA	0.0585922	0.929535	0.138575	0.66038	0	0	0.279923	0	0.0170281	0.0534898	0	0.00943312	0.0561973	0	0.00440336	0.137853	0.579525
TCGA.XF.A8HB.01A.11D.A365.05	BLCA	0.149193	0.606961	0.252681	0.325744	0.0318654	0.00528509	0	0	0.0213173	0.0326915	0	0.0125446	0	0.00625422	0.000938381	0.406597	0.889103
TCGA.FD.A43P.01A.31D.A23V.05	BLCA	0.0875488	0.807628	0.138988	0.568478	0	0.173531	0	0	0.0138774	0.0800725	0	0.0417181	0.0570309	0	0.0231444	0.0687114	0.610625
TCGA.FD.A62S.01A.11D.A30F.05	BLCA	0.0882809	0.691798	0.156396	0.624686	0	0.284052	0	0	0.0070686	0.0928488	0	0	0.0114099	0.00270258	0.0115436	0.0596482	0.590375
TCGA.E7.A5KE.01A.11D.A28N.05	BLCA	0.135166	0.640572	0.308662	0.263237	0.0457918	0.0083629	0.00609067	0	0.0224341	0.0594139	0	0	0.0291792	0	0.0049822	0.239744	0.823745
TCGA.BT.A20Q.01A.11D.A14Z.05	BLCA	0.0914836	0.859541	0.178117	0.429749	0.0975419	0	0.0450215	0	0.018948	0.0433318	0	0.0235466	0.0241804	0.00166916	0.0168981	0.172842	0.728862
TCGA.GU.A767.01A.11D.A32C.05	BLCA	0.119721	0.619544	0.163834	0.509171	0	0	0.0982359	0	0.0204612	0.067492	0	0	0	0.00989151	0.00715918	0.242022	0.79676
TCGA.FD.A6TD.01A.51D.A33I.05	BLCA	0.0503819	0.964046	0.170133	0.620476	0.19354	0	0.0735046	0	0.00463035	0	0	0.0437336	0.0338812	0	0.0158118	0.0495614	0.634898
TCGA.GD.A3OQ.11A.21D.A223.05	BLCA	0.0475865	0.928348	0.163959	0.606347	0.17442	0.103286	0	0	0.0102547	0.00210788	0	0.00812473	0.0168534	0	0	0.378597	0.684953
TCGA.E7.A6MD.01A.41D.A34V.05	BLCA	0.0702868	0.833942	0.194962	0.360403	0	0.0157125	0.0218524	0	0.0665267	0.0852504	0	0	0.0262827	0	0.0306701	0.467828	0.753705
TCGA.BT.A0YX.01A.11D.A10W.05	BLCA	0.0695087	0.830751	0.165809	0.518983	0	0.118078	0.012434	0.0272185	0.00804839	0.0815803	0	0.00376424	0.0332976	0.0125292	0.0203538	0.232746	0.682696
TCGA.XF.A8HG.01A.11D.A365.05	BLCA	0.0638849	0.967578	0.316454	0.372182	0.193839	0	0	0	0.0115312	0	0	0.00565477	0.00368548	0	0	1.23457	0.78529
TCGA.FD.A3B8.01A.31D.A211.05	BLCA	0.0477912	0.955974	0.0828065	0.814716	0.00945421	0.0522952	0.194029	0.0242695	0.0203429	0.0802246	0	0.105685	0.136557	0	0.0437235	0.121828	0.333418
TCGA.HQ.A2OF.01A.11D.A26N.05	BLCA	0.159036	0.513404	0.262487	0.25124	0.0418917	0	0	0	0.0158557	0.0233569	0	0	0.0149206	0	0.00235508	0.390221	0.90162
TCGA.CF.A5U8.01A.11D.A28N.05	BLCA	0.13255	0.454849	0.253889	0.411174	0.0246722	0.0465108	0	0	0.0228591	0.032281	0	0.0143145	0	0.00589459	0.0127343	0.350469	0.840733
TCGA.XF.AAMF.01A.21D.A42F.05	BLCA	0.122199	0.717826	0.207587	0.452476	0.0228439	0.076204	0	0	0.0381451	0.0421063	0	0.00159594	0	0	0	0.872843	0.819105
TCGA.K4.A4AB.01B.12D.A28N.05	BLCA	0.115291	0.86965	0.259158	0.480611	0.0438448	0.0969339	0	0	0.00486649	0.109141	0	0	0	0	0	0.0445892	0.745214
TCGA.FD.A6TB.01A.12D.A33I.05	BLCA	0.0394451	0.938582	0.103103	0.697938	0.0917363	0	0.122617	0	0.018912	0.102177	0	0.0520818	0.130089	0	0.112011	0.0477143	0.370377
TCGA.XF.A9T6.01A.11D.A42F.05	BLCA	0.0454488	0.961909	0.264638	0.40311	0.154389	0	0.0151348	0	0.00581469	0.00303647	0	0.000679208	0.00240561	0	0	0.949912	0.81854
TCGA.FD.A62N.01A.11D.A30F.05	BLCA	0.0573126	0.937915	0.112746	0.684469	0.113335	0.0448229	0.118734	0	0.0357292	0.0957845	0	0.0995459	0.148016	0.0103697	0.0596024	0.0864447	0.274061
TCGA.FD.A3B6.01A.21D.A211.05	BLCA	0.0452874	0.966101	0.166415	0.629264	0.0932554	0.12779	0.047841	0	0.0108115	0.0482475	0	0.0184782	0.0368368	0.0169239	0.014548	0.0800651	0.585268
TCGA.XF.A9SW.01A.11D.A42F.05	BLCA	0.0652214	0.91954	0.160987	0.516769	0.199883	0.00245226	0	0	0.0190615	0.0511227	0	0	0.00724794	0	0	0.326559	0.720233
TCGA.GV.A40E.01A.12D.A23O.05	BLCA	0.0659315	0.898883	0.18943	0.561229	0	0.262483	0	0	0.0179983	0.0308956	0	0.00379936	0.002898	0	0	0.478768	0.681925
TCGA.BT.A20X.01A.11D.A16P.05	BLCA	0.0557797	0.93372	0.180461	0.57309	0.0674388	0.168426	0	0	0.00747227	0.0374143	0	0.0077284	0.022044	0.00529005	0.0100831	0.0905075	0.674104
TCGA.KQ.A41R.01A.21D.A34V.05	BLCA	0.0969675	0.639625	0.320433	0.333296	0.0178435	0.0352213	0.028475	0	0.0248616	0.0844383	0	0	0	0.0239476	0.0126138	0.205469	0.772599
TCGA.XF.A9T2.01A.11D.A42F.05	BLCA	0.183934	0.867219	0.345518	0.346276	0.0779152	0.00211784	0	0	0.00759935	0.0741246	0	0.00698457	0	0	0	0.0936929	0.831258
TCGA.GD.A2C5.11A.11D.A17Y.05	BLCA	0.0720519	0.866639	0.128057	0.627081	0	0.259475	0	0	0.0131235	0.0712031	0	0.0170451	0.0261199	0	0.0481874	0.0807325	0.564846
TCGA.ZF.AA56.01A.31D.A392.05	BLCA	0.0385502	0.956289	0.145653	0.604534	0	0.195954	0	0	0.0344699	0.0556864	0	0.0301375	0.0205499	0	0.039374	0.236504	0.623829
TCGA.GU.AATP.01A.11D.A392.05	BLCA	0.131771	0.618522	0.213453	0.431213	0	0	0.138938	0	0.0324721	0.0563532	0	0.0133344	0	0.010358	0.00659537	0.374789	0.741949
TCGA.DK.A1A5.01A.11D.A13Z.05	BLCA	0.0659234	0.951038	0.219583	0.488059	0.0733667	0	0.159821	0	0.00867739	0.0144656	0	0	0.00420727	0	0	0.464706	0.739463
TCGA.K4.A3WU.01B.11D.A23O.05	BLCA	0.0496056	0.943279	0.140917	0.52562	0.14084	0.0197554	0	0	0.0286196	0.0875595	0	0	0.0340927	0	0.0335142	0.184445	0.655619
TCGA.BL.A13I.01B.04D.A276.05	BLCA	0.0852058	0.927056	0.138084	0.680119	0.137145	0	0.172657	0	0.0116013	0.0547915	0	0.045981	0	0.0129199	0	0.102042	0.564904
TCGA.E7.A97P.01A.11D.A38H.05	BLCA	0.0645833	0.92333	0.162059	0.589406	0.106768	0.129969	0	0	0.0169315	0.0228883	0	0.0346836	0.0743306	0	0.00130013	0.127111	0.613129
TCGA.GV.A6ZA.01A.12D.A33I.05	BLCA	0.0614149	0.964536	0.237404	0.415528	0.151206	0.00570848	0.000330841	0	0.0152634	0.0224499	0	0.00543986	0.0118423	0	0.00510299	0.340435	0.782656
TCGA.DK.A3X2.01A.11D.A231.05	BLCA	0.15401	0.453506	0.297081	0.195633	0.021231	0	0.00158749	0	0.0304572	0.0504422	0	0.00833441	0	0.00877701	0.00940522	0.39576	0.869765
TCGA.CF.A9FH.01A.11D.A38H.05	BLCA	0.0584757	0.975623	0.274655	0.365892	0.183687	0	0.00515461	0	0.00811367	0.000792516	0	0.00257844	0.00665826	0	0	0.809003	0.793016
TCGA.GU.A42R.01A.11D.A23O.05	BLCA	0.131151	0.675351	0.203614	0.356897	0.0396153	0	0.0339626	0.0185764	0.0110215	0.0568805	0	0.00740115	0.00381852	0	0.0114242	0.372187	0.8173
TCGA.E7.A7DU.01A.11D.A32C.05	BLCA	0.0963176	0.956753	0.308234	0.354293	0.168676	0.021375	0	0	0.0272063	0.0344672	0	0.00377205	0.00582043	0	0	0.617487	0.738683
TCGA.XF.AAME.01A.12D.A42F.05	BLCA	0.032244	0.97002	0.113145	0.714423	0.0376347	0	0.236192	0	0.0381504	0.101283	0	0.0181787	0.0156817	0.00619365	0.0420895	0.207987	0.504596
TCGA.4Z.AA7M.01A.11D.A392.05	BLCA	0.0701383	0.85601	0.216007	0.556573	0	0	0.16349	0	0.0095237	0.0292233	0	0	0.00438877	5.14241e-05	0.00217051	0.265773	0.791152
TCGA.FJ.A3ZE.01A.11D.A23O.05	BLCA	0.136944	0.399644	0.257905	0.407667	0	0.0940542	0	0	0.0133273	0.0143598	0	0	0.00788111	0	0.00261536	0.536174	0.867762
TCGA.2F.A9KW.01A.11D.A38H.05	BLCA	0.118477	0.762543	0.192112	0.417891	0.0248066	0	0.0823081	0.00234044	0.0357025	0.0304	0	0.0095804	0	0.00606349	0.0128894	0.645525	0.795909
TCGA.GD.A3OP.01A.21D.A223.05	BLCA	0.109133	0.861994	0.170648	0.451089	0.0794327	0	0.019384	0	0.0279721	0.0679083	0	0.00469595	0.0290375	0	0.0162789	0.237211	0.755291
TCGA.G2.A2EC.01A.11D.A17Y.05	BLCA	0.11987	0.673878	0.161327	0.550822	0	0	0.150132	0	0.0189212	0.0648336	0	0.0224882	0.0175251	0	0.0140763	0.159104	0.712024
TCGA.FD.A5BY.01A.31D.A28N.05	BLCA	0.0730773	0.910631	0.197559	0.531217	0.0574097	0.063266	0.0354316	0	0.0186036	0.0376166	0	0	0.0126718	0	0	0.369937	0.775001
TCGA.KQ.A41P.01A.12D.A33I.05	BLCA	0.0617982	0.940609	0.257742	0.317046	0.126701	0	0.0181684	0	0.0115632	0.0134634	0	0.00338381	0.0188763	0	0	0.323686	0.807844
TCGA.GC.A3BM.11A.11D.A231.05	BLCA	0.0833928	0.956443	0.165985	0.539257	0.176582	0.0108028	0	0	0.022165	0.0326848	0	0.00168849	0.0367317	0	0.00571149	0.288545	0.713634
TCGA.E5.A4TZ.01A.11D.A31M.05	BLCA	0.0947096	0.92963	0.269129	0.394343	0	0.197757	0	0	0.006374	0.00541682	0	0.0163078	0.0196318	0	0.00336044	0.142542	0.751152
TCGA.2F.A9KO.01A.11D.A38H.05	BLCA	0.069925	0.872371	0.161696	0.450982	0.0133909	0	0.0370273	0	0.00944399	0.192556	0	0	0.0426734	0	0.0212316	0.0368242	0.683677
TCGA.XF.AAN7.01A.11D.A42F.05	BLCA	0.12815	0.656525	0.274375	0.284325	0.0226341	0	0.0258717	0	0.0366738	0.0524423	0	0	0.00237151	0.00590296	0.00593079	0.550265	0.848173
TCGA.DK.AA6X.01A.12D.A42F.05	BLCA	0.06853	0.921513	0.135527	0.619264	0.0372976	0	0.104005	0	0.0254244	0.091996	0	0	0.00374567	0.0047422	0.00894825	0.232331	0.723841
TCGA.ZF.AA51.01A.21D.A392.05	BLCA	0.0797904	0.868947	0.170152	0.421856	0	0.0704276	0	0	0.0138023	0.138754	0	0	0.010889	0.00728359	0.0104628	0.0824564	0.748381
TCGA.E5.A4U1.01A.11D.A31M.05	BLCA	0.114683	0.553784	0.266744	0.387291	0	0.116341	0	0	0.0196506	0.110501	0	0	0.00195141	0.00311685	0.00219755	0.166859	0.746241
TCGA.XF.AAMX.01A.11D.A42F.05	BLCA	0.129582	0.875547	0.315351	0.40753	0	0.221096	0	0	0.0063	0.0260276	0	0	0	0	0	0.24205	0.746576
TCGA.ZF.AA58.01A.12D.A42F.05	BLCA	0.0529106	0.927643	0.132288	0.676904	0	0.169491	0.00878585	0.0569454	0.0313072	0.07593	0	0.028601	0.0205691	0.0132998	0.0248359	0.540645	0.570235
TCGA.CF.A27C.01A.11D.A16P.05	BLCA	0.150249	0.434319	0.303236	0.298091	0.0172517	0.0157106	0	0.000751136	0.0188678	0.0682195	0	0	0	0.00331457	0.00287801	0.263652	0.873007
TCGA.ZF.A9R0.01A.11D.A38H.05	BLCA	0.114431	0.75934	0.210983	0.367853	0.00474641	0	0.0531042	0	0.0206298	0.0891666	0	0.00170659	0.0468496	0	0.00921131	0.140402	0.774586
TCGA.DK.A3IN.01A.11D.A211.05	BLCA	0.0505609	0.967785	0.187837	0.576904	0.0159145	0.196242	0.0969395	0	0.0106733	0.0578322	0	0.00720455	0	0.0196256	0.00524639	0.118712	0.590322
TCGA.DK.AA75.01A.11D.A392.05	BLCA	0.104714	0.943818	0.282814	0.399776	0.0136178	0.19602	0	0	0.0192	0.0426324	0	0	0	0.00425388	0	0.409501	0.724276
TCGA.XF.AAN2.01A.11D.A42F.05	BLCA	0.0792594	0.929804	0.171657	0.550209	0.100498	0.020341	0.0279988	0.0321987	0.0189016	0.0699478	0	0	0.0256092	0.0147122	0.00393487	0.447448	0.685858
TCGA.ZF.A9R4.01A.11D.A38H.05	BLCA	0.12667	0.718322	0.244913	0.375423	0.0204509	0.0520829	0	0	0.0276585	0.0453805	0	0.023218	0.00364457	0	0.0047636	0.35917	0.822801
TCGA.FD.A3SS.01A.12D.A231.05	BLCA	0.134575	0.813691	0.189279	0.419353	0.0111855	0	0.0577003	0	0.0248651	0.0429007	0	0.00326121	0.0239481	0.000409367	0.0122006	0.300594	0.823529
TCGA.BT.A20P.01A.11D.A14Z.05	BLCA	0.152751	0.355816	0.213728	0.408558	0	0.0182101	0.0087938	0.000106059	0.00819867	0.0199742	0	0.00149573	0.000765975	0	0.0060519	0.29358	0.936404
TCGA.E7.A3Y1.01A.11D.A231.05	BLCA	0.13603	0.48863	0.264317	0.328972	0.0156745	0	0.0336525	0	0.0158343	0.0899819	0	0	0.0238814	0	0.00800446	0.12993	0.812971
TCGA.XF.A8HH.01A.11D.A38H.05	BLCA	0.0854332	0.844814	0.180408	0.510047	0.0638907	0.0571465	0.00262901	0	0.0306499	0.0548682	0	0.0047627	0.0142426	0.00255994	0.00214789	0.390041	0.767103
TCGA.BT.A3PH.01A.11D.A223.05	BLCA	0.0838583	0.828971	0.322315	0.308391	0.080935	0	0.0358692	0	0.00998117	0.0716059	0	0	0	0.00415588	0.000101139	0.131569	0.797352
TCGA.FD.A6TI.01A.11D.A32C.05	BLCA	0.129197	0.62795	0.192116	0.429405	0.020211	0	0.0679299	0	0.0241125	0.0626219	0	0	0.0187411	0	0	0.296357	0.806384
TCGA.SY.A9G0.01A.12D.A38H.05	BLCA	0.0630847	0.924255	0.150478	0.555421	0.102063	0.106179	0	0	0.0346044	0.0536504	0	0	0.014038	0.00513479	0.0276538	0.344401	0.656677
TCGA.ZF.AA4T.01A.11D.A38H.05	BLCA	0.0854881	0.748943	0.207338	0.439238	0.0530422	0	0.0550193	0	0.0250201	0.0586926	0	0.0074974	0.0315907	0	0.0113075	0.229357	0.75783
TCGA.BT.A42C.01A.11D.A23O.05	BLCA	0.125827	0.559987	0.21077	0.493948	0	0	0.133767	0	0.00864512	0.0216032	0	0.000812952	0.000672373	0	0.00460965	0.312119	0.82989
TCGA.DK.AA6W.01A.12D.A392.05	BLCA	0.0712793	0.850139	0.194605	0.349178	0.056566	0.0194196	0.0127624	0	0.0119939	0.0945937	0	0.0102266	0	0.00762591	0.00505514	0.102074	0.781757
TCGA.XF.A9SZ.01A.11D.A392.05	BLCA	0.0542184	0.931985	0.157022	0.619334	0.0972189	0	0.142144	0	0.0125393	0.0619895	0	0	0	0.0106754	0	0.172563	0.675433
TCGA.HQ.A5NE.01A.12D.A28N.05	BLCA	0.0735041	0.829586	0.188183	0.556251	0	0.0989376	0.0888233	0	0.00872257	0.0956667	0	0	0.0088922	0	0	0.0834225	0.698958
TCGA.ZF.A9RF.01A.11D.A38H.05	BLCA	0.086244	0.774965	0.180947	0.583073	0	0.0607004	0.183337	0	0.00759326	0.0113272	0	0.0104338	0.0522333	0	0.00508465	0.0960213	0.669291
TCGA.GU.A764.01A.11D.A34V.05	BLCA	0.0600754	0.924686	0.130067	0.691614	0	0.17233	0.0450211	0	0.0117504	0.0944239	0	0.0146942	0.0114238	0.0148321	0.045558	0.064944	0.589966
TCGA.ZF.AA5N.01A.11D.A42F.05	BLCA	0.110536	0.881428	0.227593	0.325674	0.0923633	0.00924873	0.000946505	0.00327741	0.0129028	0.0292169	0	0.00493473	0	0	0	0.473775	0.84711
TCGA.UY.A9PB.01A.11D.A38H.05	BLCA	0.0468138	0.955169	0.137948	0.644536	0.257149	0	0.0537582	0	0.0136184	0.0290859	0	0.0269499	0.0710288	0	0.0183452	0.093655	0.530065
TCGA.ZF.AA52.01A.12D.A392.05	BLCA	0.0308525	0.983066	0.189435	0.582044	0.181511	0	0.0461837	0	0.0235144	0.031234	0	0.00660274	0.00495686	0.00738171	0.000457955	0.464407	0.698157
TCGA.BT.A20R.11A.11D.A16P.05	BLCA	0.0696092	0.98209	0.142157	0.692318	0.232798	0.0212948	0	0.0657298	0	0.00905221	0.000700316	0.012781	0	0.00251073	0	2.62455	0.655133
TCGA.BT.A20J.01A.11D.A14Z.05	BLCA	0.0656931	0.85561	0.17106	0.515586	0	0.112222	0.0453946	0	0.0122792	0.0693589	0	0.0122374	0.0404073	0	0.0355744	0.0779244	0.672527
TCGA.XF.A8HE.01A.11D.A365.05	BLCA	0.0673307	0.91746	0.133952	0.708919	0	0.045597	0.179453	0.0764391	0	0.0780416	0	0	0.0304019	0	0.00796012	0.656673	0.582107
TCGA.BL.A5ZZ.01A.31D.A30F.05	BLCA	0.0650351	0.887462	0.150356	0.582592	0.020694	0.00448566	0.152301	0	0.0230662	0.136578	0	0	0	0.0161333	0	0.151045	0.646742
TCGA.E5.A2PC.01A.11D.A203.05	BLCA	0.116366	0.667243	0.247605	0.433083	0	0	0.117117	0	0.00423713	0.0378729	0	0	0.0193251	0	0.00293343	0.0704645	0.818514
TCGA.GV.A3QF.01A.31D.A231.05	BLCA	0.0490345	0.936827	0.226891	0.500539	0.192655	0	0	0.0186776	0	0	0	0.0137043	0.0018942	0	0	1.1974	0.773069
TCGA.E7.A4XJ.01A.11D.A26N.05	BLCA	0.129294	0.815345	0.205318	0.425473	0	0.0862711	0	0	0.0178437	0.0486997	0	0.00193776	0.001455	0.000997991	0.00672773	0.298299	0.836067
TCGA.DK.A6B2.01A.11D.A30F.05	BLCA	0.107222	0.596469	0.175614	0.522877	0	0.174262	0.00302214	0	0.0174084	0.0416822	0	0.0170775	0.0324011	0	0.010815	0.170711	0.703331
TCGA.K4.A3WV.01A.11D.A231.05	BLCA	0.0911065	0.876715	0.181861	0.458988	0	0.0892797	0.0178396	0	0.0134374	0.0403632	0	0	0.00453818	0	0.00200662	0.286462	0.832535
TCGA.FD.A3SL.01A.21D.A231.05	BLCA	0.113548	0.760832	0.210193	0.482732	0	0.182855	0	0	0.00477544	0.00794482	0	0.00186799	0	0	0	0.486653	0.802557
TCGA.XF.A9SV.01A.21D.A42F.05	BLCA	0.0507192	0.960358	0.261336	0.396703	0.141033	0	0.0132139	0	0.00915099	0.0116469	0	0.0044689	0	0	0	0.567828	0.820486
TCGA.XF.AAMJ.01A.11D.A42F.05	BLCA	0.0557363	0.936723	0.164151	0.627522	0.158484	0	0.0992907	0	0.0179867	0.0261258	0	0.00131066	0.00120074	0.00323625	0.0024241	0.52443	0.689941
TCGA.FD.A6TF.01A.52D.A32C.05	BLCA	0.113562	0.783498	0.166864	0.442798	0.0646283	0.00645023	0.00421495	0	0.0261744	0.0739436	0	0	0.00869275	0.0019185	0.0194333	0.251706	0.794544
TCGA.UY.A9PH.01A.11D.A38H.05	BLCA	0.0952761	0.692422	0.198745	0.52829	0	0.161081	0	0.00708801	0.0180092	0.0514882	0	0	0.0121935	0.00677087	0.0103038	0.310777	0.733066
TCGA.K4.A3WS.01A.11D.A231.05	BLCA	0.0798251	0.844172	0.160231	0.597141	0.0834312	0	0.183864	0	0.00928201	0.0210987	0	0.0106561	0.0122196	0	0.00625112	0.184807	0.673197
TCGA.C4.A0F7.01A.11D.A10W.05	BLCA	0.109035	0.742998	0.217289	0.359621	0.00814023	0.0151053	0.0267054	0	0.0209347	0.0531631	0	0	0.00773745	0.0139843	0.0129865	0.238243	0.841243
TCGA.BT.A3PJ.01A.21D.A223.05	BLCA	0.0509023	0.972488	0.227444	0.561859	0.234245	0	0.00847911	0	0	0.00928374	0	0.0297478	0.00342911	0	0	0	0.714815
TCGA.DK.A1AD.01A.11D.A13Z.05	BLCA	0.0981616	0.914082	0.28301	0.388496	0.0998638	0	0.0581548	0	0.0162471	0.0417774	0	0.00726018	0.000187829	0.000518835	0	0.326612	0.77599
TCGA.4Z.AA7R.01A.11D.A392.05	BLCA	0.126299	0.616786	0.281967	0.344625	0.0110376	0.0772143	0	0	0.0377644	0.0847253	0	0.0186141	0	0.00911275	0.00101359	0.332826	0.760518
TCGA.DK.A1AG.01A.11D.A13Z.05	BLCA	0.0626382	0.938304	0.256904	0.419337	0.101614	0.0626369	0	0	0.0131761	0.0081363	0	0.00332342	0	0	0	1.14978	0.811113
TCGA.FD.A62P.01A.32D.A30F.05	BLCA	0.0518996	0.912753	0.157122	0.60084	0.0570079	0	0.190246	0	0.0201649	0.032094	0	0.00137742	0.0114229	3.05359e-05	0	0.448859	0.687656
TCGA.GC.A3WC.11A.11D.A231.05	BLCA	0.0780204	0.920658	0.130932	0.633227	0.124909	0.135472	0	0	0.0135049	0.0478464	0	0.0196356	0.0193599	0	0.0397534	0.106678	0.599519
TCGA.DK.AA6U.01A.11D.A392.05	BLCA	0.0477103	0.947484	0.235875	0.396491	0.111628	0.00281634	0.00304845	0	0.0229293	0.0287432	0	0	0	0.00102109	0	0.770363	0.829813
TCGA.XF.A9SJ.01A.11D.A392.05	BLCA	0.108052	0.636743	0.170445	0.485955	0.0215914	0	0.088573	0	0.0282333	0.0482634	0	0.00768013	0.075975	0	0.0155349	0.191473	0.714149
TCGA.CF.A3MF.01A.12D.A21B.05	BLCA	0.0722208	0.954986	0.301917	0.417872	0.0714267	0.18116	0	0	0.00882626	0.0128564	0	0.00027087	0	0	0	0.67236	0.72546
TCGA.FJ.A3Z9.01A.11D.A26N.05	BLCA	0.0757263	0.938464	0.272104	0.366659	0.0762216	0.00792195	0.00198982	0	0.00553782	0.00728006	0	0.00344311	0.00744285	0	0	0.304845	0.890163
TCGA.4Z.AA7O.01A.31D.A392.05	BLCA	0.076907	0.939624	0.268483	0.404457	0.0780925	0.0979166	0	0	0.00610091	0.00781667	0	0.00998283	0.00637497	0	0	0.25237	0.793715
TCGA.E7.A8O8.01A.11D.A365.05	BLCA	0.054489	0.895561	0.280468	0.375263	0.116923	0.00849292	0	0	0.014979	0.0297531	0	0	0.00772815	0	0	0.399638	0.822124
TCGA.CF.A9FM.01A.11D.A38H.05	BLCA	0.140865	0.646154	0.238541	0.403417	0.0258722	0.0271256	0.00792287	0	0.0288402	0.0193299	0	0.0266022	0.0138528	0	0.00676385	0.433369	0.84369
TCGA.DK.A2I1.01A.11D.A17Y.05	BLCA	0.0642489	0.961736	0.22319	0.471179	0.00240565	0.189404	0	0	0.0154012	0.00828823	0	0.0109824	0.0134243	0	0.0026439	0.435816	0.757451
TCGA.K4.A5RI.11A.11D.A28N.05	BLCA	0.0383393	0.948218	0.112694	0.686863	0	0.172541	0.162645	0	0.0285063	0.037651	0	0.0658867	0.0401179	0	0.0444303	0.15156	0.448222
TCGA.FD.A3SO.01A.11D.A231.05	BLCA	0.103562	0.875586	0.163401	0.619429	0.0520641	0	0.186756	0	0.0134201	0.0265343	0	0.0272129	0.0244337	0	0.00898589	0.153959	0.660593
TCGA.PQ.A6FI.01A.11D.A31M.05	BLCA	0.10866	0.854495	0.233739	0.537234	0	0	0.263855	0	0.00656862	0.0236716	0	0.00606939	0.00116768	0.000323139	0.00335635	0.18991	0.694988
TCGA.DK.AA6P.01A.11D.A392.05	BLCA	0.142214	0.479848	0.250923	0.361519	0	0.123828	0	0	0.00861415	0.00988591	0	0	0.00352729	0	0.00267803	0.535332	0.851467
TCGA.GD.A76B.01A.11D.A32C.05	BLCA	0.0472568	0.925666	0.189879	0.338549	0.014989	0	0.0272277	0	0.0231791	0.0372504	0	0.0166498	0.00745884	0	0.11441	0.131873	0.758835
TCGA.DK.A1A6.06A.11D.A42F.05	BLCA	0.0499679	0.941035	0.198777	0.463629	0.0790413	0.0470979	0.00437764	0	0.0299551	0.0487112	0	0	0.0133075	0.0189325	0	0.37004	0.758577
TCGA.GV.A3QI.01A.11D.A223.05	BLCA	0.156975	0.32509	0.251652	0.295773	0	0.0155117	0	0	0.0064015	0.0173693	0	0	0.00741682	0	0.0020006	0.23898	0.9513
TCGA.C4.A0EZ.01A.21D.A10W.05	BLCA	0.089638	0.794473	0.253477	0.263901	0.0755267	0.00393942	0	0	0.00647394	0.0186299	0	0	0.0212611	0	0	0.162291	0.874169
TCGA.DK.A6B5.01A.11D.A31M.05	BLCA	0.0562451	0.943435	0.221578	0.402531	0.136831	0.0149604	0.00124257	0	0.0105486	0.00619356	0	0.0243807	0.0178192	0	0.000558658	0.215488	0.787465
TCGA.XF.A9SP.01A.11D.A392.05	BLCA	0.0990332	0.637485	0.18571	0.454544	0	0.173389	0	0	0.0205676	0.0964479	0	0	0.0359289	0	0	0.155372	0.673667
TCGA.E7.A7PW.01A.11D.A34V.05	BLCA	0.13561	0.726866	0.232183	0.384618	0	0.0168491	0.0236029	0	0.0417408	0.0508388	0	0	0	0.00247548	0.000962261	0.76904	0.863531
TCGA.BT.A20R.01A.12D.A16P.05	BLCA	0.118872	0.625427	0.189124	0.53791	0	0.18463	0	0	0.0125607	0.036856	0	0	0.000966484	0.000163544	0	0.330666	0.764823
TCGA.4Z.AA7N.01A.11D.A392.05	BLCA	0.0452764	0.965558	0.0966223	0.771955	0.052934	0.127301	0.0172803	0	0.0267384	0.11679	0	0.0443748	0.0676916	0	0.159862	0.068786	0.387028
TCGA.DK.A2I4.01A.11D.A21B.05	BLCA	0.062884	0.915081	0.131547	0.630858	0	0.0169236	0.147748	0.00399656	0.0385505	0.106165	0	0.0230976	0.117213	0.0349312	0.0403656	0.132227	0.47101
TCGA.G2.AA3F.01A.12D.A42F.05	BLCA	0.133	0.58737	0.213584	0.434836	0	0.120999	0	0	0.0162742	0.0182161	0	0.00250163	0.00674804	0	0	0.592527	0.835261
TCGA.YC.A8S6.01A.31D.A38H.05	BLCA	0.0437051	0.958686	0.141589	0.65053	0	0.265	0	0	0.0360342	0.0503625	0	0.0128372	0.00144632	0.00716749	0.0131909	0.423909	0.613961
TCGA.UY.A78N.01A.12D.A33I.05	BLCA	0.119589	0.54427	0.175132	0.489432	0.0132268	0	0.0422519	0	0.0173038	0.0499906	0	0	0.00609757	0	0.000583179	0.305337	0.870546
TCGA.FD.A3SJ.01A.12D.A231.05	BLCA	0.105209	0.702327	0.196494	0.402731	0	0.00795826	0.0358172	0	0.016904	0.0791491	0	0	0	0.0200629	0.00839822	0.157086	0.83171
TCGA.FD.A3SM.01A.11D.A231.05	BLCA	0.124388	0.586811	0.234636	0.462651	0	0.145113	0	0	0.00364706	0.0277131	0	0	0.00770379	0	0	0.102975	0.815823
TCGA.DK.A1AE.01A.11D.A13Z.05	BLCA	0.0644942	0.97426	0.241949	0.404909	0.148751	0	0.0310345	0	0.00997247	0.0119763	0	0	0.0213139	0	0	0.299562	0.776952
TCGA.FD.A43X.01A.11D.A23V.05	BLCA	0.10958	0.755286	0.291172	0.41746	0	0.140657	0	0	0.0041206	0.00790191	0	0	0.0048435	0	0.0002862	0.3162	0.84219
TCGA.GC.A3RC.01A.11D.A231.05	BLCA	0.0985355	0.921852	0.195057	0.536973	0.152554	0	0.0220789	0	0.0112192	0.0368653	0	0	0.0254037	0	0	0.180173	0.751879
TCGA.XF.AAN5.01A.11D.A42F.05	BLCA	0.100923	0.899675	0.148363	0.527778	0.000331738	0.115874	0	0	0.0653525	0.0636317	0	0.0227583	0.054279	0.0171126	0.0149051	0.378445	0.645755
TCGA.CU.A72E.01A.12D.A33I.05	BLCA	0.146009	0.886391	0.24298	0.491213	0	0.126211	0	0	0.028979	0.103268	0	0	0	0.00377336	0.00291705	0.263544	0.734851
TCGA.4Z.AA7W.01A.11D.A392.05	BLCA	0.0984358	0.745353	0.157556	0.55956	0	0.217917	0	0	0.0207083	0.0818553	0	0	0.0821133	0.0148921	0.0192398	0.104535	0.563274
TCGA.E7.A541.01A.11D.A26N.05	BLCA	0.109932	0.832329	0.170102	0.398175	0.0218154	0.00982266	0.0204759	0	0.0200358	0.0704138	0	0.00855371	0.0541635	0.00209156	0.0209802	0.128268	0.771648
TCGA.DK.A6B0.01A.11D.A31M.05	BLCA	0.089882	0.852862	0.252291	0.41089	0.116707	0.00674255	0.00483253	0	0.0173576	0.0255987	0	0.0147357	0.000343571	0	0.00274621	0.399722	0.810936
TCGA.ZF.A9RE.01A.11D.A38H.05	BLCA	0.115683	0.903761	0.247528	0.470579	0	0.0561173	0.166306	0	0.0174334	0.0512944	0	0.00893307	0	0	0.00672523	0.260384	0.693191
TCGA.XF.A9T4.01A.11D.A392.05	BLCA	0.0825998	0.870324	0.204336	0.514999	0.0989923	0	0.0386356	0	0.0219772	0.0497948	0	0	0.00150806	0.00856236	0.0107615	0.311174	0.769768
TCGA.E7.A97Q.01A.11D.A38H.05	BLCA	0.0582333	0.936931	0.259296	0.374265	0.133328	0.000956957	0	0	0.0125063	0.00677961	0	0.0156263	0.00266175	0	0	0.4989	0.828141
TCGA.CU.A3KJ.01A.11D.A21B.05	BLCA	0.122583	0.683514	0.249858	0.341814	0.0277914	0.00113952	0.0209195	0	0.0199985	0.0712296	0	0	0	0.00755877	0	0.253826	0.851363
TCGA.GC.A6I1.01A.12D.A31M.05	BLCA	0.065427	0.936875	0.146562	0.66316	0.108646	0.151233	0	0	0.00568147	0.0220907	0	0.0591219	0.0683869	0	0.0434454	0.0294308	0.541394
TCGA.CF.A3MI.01A.11D.A211.05	BLCA	0.102842	0.736792	0.267174	0.428426	0	0.154379	0	0	0.0167031	0.0320885	0	4.43517e-05	0.00603931	0	0	0.437573	0.790746
TCGA.CU.A0YN.11A.11D.A10W.05	BLCA	0.0731983	0.906831	0.178319	0.472426	0.133308	0	0	0	0.0221077	0.0471986	0	0	0.00177373	0.00331152	0.00687979	0.37367	0.785421
TCGA.KQ.A41Q.01A.11D.A33I.05	BLCA	0.0508207	0.965705	0.23579	0.421032	0.20554	0	0.00554516	0	0.0215682	0.00458699	0	0.0105385	0.00455077	0	0	1.09616	0.747671
TCGA.G2.A2EO.01A.11D.A17Y.05	BLCA	0.0908124	0.810648	0.15677	0.593971	0	0.0257208	0.102624	0	0.0299479	0.0780772	0	0.0203746	0.0225214	0.0103576	0.0307071	0.18482	0.679669
TCGA.ZF.A9RN.01A.11D.A42F.05	BLCA	0.124482	0.697956	0.25981	0.242594	0.0307515	0.0141807	0	0	0.0264336	0.0705948	0	0	0.023728	0	0.0140271	0.243965	0.820284
TCGA.UY.A8OB.01A.12D.A42F.05	BLCA	0.129718	0.653277	0.216958	0.486917	0	0.0293692	0.0531192	0	0.0256888	0.0433854	0	0.0297741	0	0.0123697	0.00149315	0.295198	0.8048
TCGA.FJ.A3Z7.01A.12D.A23O.05	BLCA	0.113724	0.848375	0.192839	0.441824	0.102591	0	0.0335814	0	0.0161991	0.0143278	0	0.0179907	0.00526273	0.00352328	0.00174899	0.37801	0.804775
TCGA.DK.AA6Q.01A.11D.A392.05	BLCA	0.119973	0.792219	0.184066	0.370269	0.0533103	0.00362892	0	0	0.0264439	0.0902362	0	0	0.0493354	0.0055641	0.00590157	0.175082	0.76558
TCGA.FD.A6TH.01A.11D.A32C.05	BLCA	0.139747	0.594926	0.205483	0.375163	0.00741405	0	0.0518946	0	0.0301033	0.0301583	0	0.00320593	0	0.00308888	0	0.825808	0.874135
TCGA.XF.A9ST.01A.11D.A42F.05	BLCA	0.156117	0.540801	0.202815	0.157217	0.0162736	0.0282495	0	0	0.0216718	0.0345066	0	0.00670917	0	0.00672598	0.00373332	0.419385	0.88213
TCGA.DK.A1A3.01A.11D.A13Z.05	BLCA	0.102619	0.763276	0.185582	0.359591	0	0	0.0834428	0	0.0335569	0.131016	0	0	0.00760726	0.0208216	0.0231526	0.183775	0.700403
TCGA.G2.A3IB.01A.11D.A211.05	BLCA	0.0700904	0.949447	0.286639	0.437262	0.148433	0.00394248	0.0258126	0	0.00595285	0.0235303	0	0.00534961	0.0141935	0	0	0.138202	0.772785
TCGA.DK.A6AV.01A.12D.A30F.05	BLCA	0.0879616	0.857273	0.185416	0.492728	0.0331339	0	0.0925471	0	0.0286047	0.0629966	0	0.0256429	0.012225	0.00421941	0.0166781	0.234923	0.723952
TCGA.FJ.A3ZF.01A.11D.A23O.05	BLCA	0.127659	0.583107	0.269622	0.304769	0.00234908	0.0623475	0	0	0.0379926	0.044248	0	0	0.0146343	0.0117139	0	0.538167	0.826715
TCGA.DK.A3X1.01A.12D.A231.05	BLCA	0.050947	0.945079	0.208824	0.503133	0.152408	0	0.0460161	0	0.013423	0.0248716	0	0.00343323	0.0158184	0	0.000152767	0.303165	0.743877
TCGA.ZF.A9RC.01A.11D.A38H.05	BLCA	0.0432991	0.930689	0.192499	0.532528	0.153227	0	0.0491795	0	0.0111635	0.00822725	0	0.00639466	0.00929224	0	0	0.466817	0.762516
TCGA.BT.A2LD.01A.12D.A211.05	BLCA	0.0958383	0.923153	0.176519	0.440381	0.0936148	0.0120419	0.0667256	0.00586651	0.025323	0.104885	0	0.0137436	0.0315247	0	0.00985731	0.194921	0.636417
TCGA.UY.A9PF.01A.11D.A38H.05	BLCA	0.0779169	0.892683	0.194809	0.485542	0	0.138047	0	0	0.0137695	0.0815122	0	0	0.00954593	0	0	0.151216	0.757125
TCGA.ZF.AA4N.01A.11D.A38H.05	BLCA	0.0460136	0.951589	0.175062	0.595006	0.193998	0.0305475	0	0	0.0155618	0.0328166	0	0.00189535	0.0116746	0	0.000485598	0.332004	0.71302
TCGA.ZF.A9R2.01A.11D.A392.05	BLCA	0.0658653	0.961311	0.278706	0.381104	0.123188	0.00982566	0	0	0.0132317	0.017455	0	0	0.00146022	0	0	0.699526	0.83484
TCGA.GU.AATQ.01A.11D.A392.05	BLCA	0.113009	0.650117	0.250965	0.357191	0.0119408	0.00979453	0.0559099	0	0.0166933	0.100536	0	0	0.0198735	0	0.0113888	0.126657	0.773863
TCGA.K4.A54R.01A.11D.A26N.05	BLCA	0.0424696	0.966008	0.198283	0.469386	0.201046	0	0.0296441	0	0.017351	0.0168474	0	0.0233876	0.0183091	0.00292764	0	0.282261	0.690487
TCGA.FD.A43U.01A.11D.A23V.05	BLCA	0.0543127	0.907377	0.137862	0.657889	0	0.291846	0	0	0.0205291	0.0452725	0	0.0472951	0.0225285	0.00280288	0.0278769	0.140826	0.541849
TCGA.4Z.AA82.01A.11D.A392.05	BLCA	0.0532594	0.929889	0.187585	0.538573	0.0636621	0.0923604	0.0498773	0	0.0170096	0.0356439	0	0	0.0135749	0	0.0039831	0.319717	0.723889
TCGA.GV.A3QG.01A.11D.A223.05	BLCA	0.0477033	0.960463	0.16495	0.519922	0.129765	0.10371	0	0	0.00374528	0.0278452	0	0.0329805	0.01935	0	0.0517281	0.028394	0.630876
TCGA.CU.A3YL.01A.11D.A231.05	BLCA	0.122851	0.58259	0.221986	0.464106	0	0.137627	0.0126383	0	0.00976178	0.014973	0	0.00290382	0.00474466	0.000581199	0.00298397	0.372777	0.813787
TCGA.BT.A42F.01A.11D.A23V.05	BLCA	0.0617487	0.943557	0.117127	0.719659	0	0.17398	0.0840201	0.01149	0.0104807	0.0952596	0	0.0586317	0.0207279	0.0169262	0.0586995	0.0877967	0.469784
TCGA.XF.AAMQ.01A.11D.A42F.05	BLCA	0.111525	0.809784	0.230332	0.254099	0.0410965	0.00766134	0	2.22425e-05	0.0273848	0.0855351	0	0	0.025196	0.011759	0.0111551	0.205073	0.79019
TCGA.DK.AA77.01A.11D.A392.05	BLCA	0.119203	0.687832	0.253431	0.292372	0.019283	0	0.0234565	0	0.0228583	0.101488	0	0	0.0301497	0	0.0121747	0.158946	0.79059
TCGA.XF.A8HF.01A.11D.A365.05	BLCA	0.0994611	0.677899	0.267746	0.361209	0.0334666	0	0.0464942	0	0.0165093	0.0909768	0	0	0.00663388	0	0.00311657	0.163901	0.802803
TCGA.DK.A3IV.01A.22D.A21B.05	BLCA	0.0893913	0.81028	0.174964	0.469203	0.0128001	0.02917	0.0125078	0	0.0176196	0.0930569	0	0.0693502	0.0406657	0	0.0360014	0.0736992	0.688828
TCGA.CF.A9FL.01A.11D.A38H.05	BLCA	0.099453	0.783966	0.262366	0.410559	0	0.171542	0	0	0.00913722	0.0272965	0	0	0.00849175	0	0	0.255313	0.783533
TCGA.DK.AA6M.01A.11D.A392.05	BLCA	0.0449901	0.940703	0.179149	0.586033	0.170475	0.0904337	0	0	0.0198418	0.0217508	0	0	0.0119747	0.00158234	0.000670879	0.551487	0.683271
TCGA.XF.A8HC.01A.11D.A365.05	BLCA	0.139585	0.641363	0.254708	0.355077	0	0.0453766	0	0	0.0300657	0.0513798	0	0.00564445	0.00264675	0.000974123	0.000452558	0.492092	0.86346
TCGA.GV.A3QH.01A.11D.A223.05	BLCA	0.0761335	0.920106	0.182447	0.437122	0.107367	0	0.0138011	0.0195738	0.0193693	0.0491203	0	0.00617551	0.00477154	0	0.00502314	0.598292	0.774798
TCGA.E9.A5FL.01A.11D.A27Y.05	BRCA	0.0860419	0.752423	0.166672	0.582345	0	0.185478	0	0	0.00989581	0.0321468	0	0.00290502	0.025106	0	0.00520879	0.151389	0.739259
TCGA.EW.A1J6.01A.11D.A13K.05	BRCA	0.144929	0.819591	0.218398	0.289141	0.0260854	0.0145707	0.0305469	0	0.0178464	0.0173461	0	0.0358766	0.0407089	0	0.00764996	0.175686	0.809369
TCGA.AO.A03N.01B.11D.A10N.05	BRCA	0.114551	0.752049	0.22364	0.464866	0	0.172154	0	0	0.00910814	0.00723974	0	0.00698123	0.000208823	0	0	0.631204	0.804308
TCGA.A8.A08O.01A.21D.A10P.05	BRCA	0.135963	0.493818	0.199271	0.43239	0	0.070124	0.0542939	0	0.0111324	0.0285004	0	0.0042437	0.0134325	0	0.00206199	0.230777	0.816211
TCGA.AO.A1KT.01A.11D.A13K.05	BRCA	0.10744	0.812252	0.220177	0.325285	0.0661919	0	0.037114	0	0.0188603	0.00870744	0	0.0273298	0	0.00459918	0	0.464122	0.837197
TCGA.AC.A6IV.01A.12D.A33F.05	BRCA	0.0670712	0.926231	0.136149	0.557014	0.0120383	0.176965	0	0	0.0336806	0.0529377	0	0.0513805	0.0574501	0	0.00340911	0.203906	0.612139
TCGA.B6.A1KI.01A.11D.A14N.05	BRCA	0.0610864	0.879068	0.195155	0.510811	0.0745583	0.129644	0	0	0.00793624	0	0	0.00466175	0.00844019	0	0	0.60573	0.774759
TCGA.A2.A0YM.01A.11D.A10A.05	BRCA	0.141441	0.759337	0.198153	0.476643	0.0189474	0	0.130019	0	0.0133182	0.0382409	0	0.00701112	0.0188666	0	0.00402152	0.195454	0.769576
TCGA.BH.A0HX.01A.21D.A10P.05	BRCA	0.153891	0.520463	0.18403	0.343315	0.01532	0	0.0497049	0	0.0301678	0.0410997	0	0.0163388	0	0.0189988	0.00611928	0.36542	0.822251
TCGA.C8.A26X.01A.31D.A16G.05	BRCA	0.0907988	0.785584	0.128903	0.608233	0	0.0934958	0.165699	0	0.0130701	0.0335663	0	0.0525457	0.0285482	0.0171711	0.0707296	0.0645245	0.525174
TCGA.E2.A15K.11A.13D.A12R.05	BRCA	0.103704	0.776461	0.154757	0.582652	0	0.201539	0	0	0.0350051	0.0633003	0	0.00111899	0	0.0233374	0.00259797	0.387419	0.673101
TCGA.AR.A250.01A.31D.A16A.05	BRCA	0.0831445	0.918575	0.184343	0.422886	0.120749	0	0.0561619	0	0.0381245	0.0771391	0	0	0.0105856	0.000191021	0	0.433648	0.697049
TCGA.A2.A1FW.01A.11D.A13K.05	BRCA	0.164746	0.531145	0.215687	0.284724	0.0123442	0	0.009362	0	0.0152526	0.0367534	0	0.00822481	0	0.000982968	0.00409203	0.304728	0.912988
TCGA.BH.A0B8.01A.21D.A10P.05	BRCA	0.161219	0.509446	0.217151	0.296774	0.0309391	0.000820107	0	0	0.012706	0.0272433	0	0	0.000111805	0.000253487	0	0.460218	0.927926
TCGA.D8.A1XT.01A.11D.A14N.05	BRCA	0.0863931	0.947061	0.180298	0.507605	0.193488	0	0.0160188	0	0.0113845	0.0151393	0	0.026669	0.00693242	0	0	0.233573	0.730368
TCGA.LL.A5YL.01A.12D.A29O.05	BRCA	0.137559	0.690954	0.164568	0.377721	0.0112949	0.0420415	0.00820549	0	0.0374344	0.0605595	0	0.000735753	0.0415745	0	0.017344	0.311399	0.78081
TCGA.C8.A1HM.01A.12D.A138.05	BRCA	0.118114	0.783798	0.187447	0.397392	0.0106112	0.0700079	0	0	0.0170432	0.0664653	0	0.0244619	0.037529	0	0.00638546	0.126394	0.767496
TCGA.A7.A4SF.01A.11D.A268.05	BRCA	0.132061	0.478096	0.268589	0.255252	0	0.0188432	0.0173895	0	0.0188934	0.130117	0	0	0	0.0113307	0.00407675	0.12983	0.799349
TCGA.EW.A1PF.01A.11D.A145.05	BRCA	0.0800703	0.892367	0.152112	0.574458	0	0.0252309	0.212638	0	0.020041	0.022671	0	0.0252373	0.0293231	0	0.0128162	0.22256	0.652043
TCGA.BH.A0B8.11A.41D.A093.05	BRCA	0.120748	0.629638	0.177607	0.635526	0	0.114279	0.215317	0	0.00337264	0.00507329	0	0.00180153	0.00264386	0	0	0.354318	0.657513
TCGA.D8.A1XB.01A.11D.A14H.05	BRCA	0.166744	0.614041	0.192499	0.45556	0	0.120107	0	0	0.0152752	0.0220469	0	0	0.00251127	6.77734e-05	0.000103661	0.61769	0.839888
TCGA.LD.A9QF.01A.32D.A41Q.05	BRCA	0.0658265	0.832715	0.120077	0.627162	0	0.0601013	0.15441	0	0.0202566	0.0851616	0	0.0599747	0.031097	0.00595395	0.0289893	0.0959226	0.554056
TCGA.A7.A3J1.01A.11D.A212.05	BRCA	0.0753843	0.848821	0.158024	0.486075	0.162245	0	0.0478849	0	0.0214398	0.0161773	0	0.0301973	0.048416	0	0.00874669	0.207073	0.664893
TCGA.AN.A0XL.01A.11D.A10N.05	BRCA	0.12067	0.573715	0.217154	0.484291	0	0.156416	0	0	0.00962894	0.0112447	0	0.00168815	0.00222178	0.00352463	0	0.51549	0.815276
TCGA.E9.A5UP.01A.11D.A28C.05	BRCA	0.161677	0.683486	0.225904	0.322066	0.0688477	0	0	0	0.0172476	0.00956095	0	0	0.00154534	0.000585582	0	1.47518	0.902213
TCGA.AC.A2BK.01A.11D.A21R.05	BRCA	0.154722	0.548264	0.229376	0.237766	0.010095	0	0.00780253	0	0.0133444	0.0103194	0	0.00727523	0.00185799	0.00470016	0.00587889	0.444344	0.938726
TCGA.BH.A0W3.01A.11D.A10A.05	BRCA	0.159063	0.718502	0.227907	0.295356	0.0265511	0.00369834	0.0078706	0	0.0151691	0.0382545	0	0.000893085	0	0.00777527	0	0.323279	0.899788
TCGA.A2.A0YF.01A.21D.A10A.05	BRCA	0.166539	0.601528	0.230478	0.314643	0.0609175	0	0	0	0.0117859	0.03409	0	0.0206389	0	0.00118092	0	0.210801	0.871387
TCGA.EW.A6SC.01A.12D.A32T.05	BRCA	0.118626	0.638207	0.199633	0.425585	0	0	0.17084	0	0.0482172	0.045857	0	0.00651096	0.0253465	0	0	0.620439	0.703228
TCGA.EW.A1P5.01A.11D.A145.05	BRCA	0.12823	0.594066	0.193875	0.446627	0.0409843	0	0.0887017	0	0.00797523	0.0440502	0	0.00288092	0.0145703	0	0.00345752	0.122773	0.79738
TCGA.AN.A0XW.01A.11D.A10A.05	BRCA	0.107301	0.782403	0.159175	0.469218	0	0	0.100789	0	0.0158565	0.124829	0	0	0	0.0224672	0.00409562	0.104738	0.731963
TCGA.AC.A23H.11A.12D.A161.05	BRCA	0.1422	0.59831	0.200554	0.383585	0.0336163	0.0784427	0	0.00460056	0.00603994	0.0208212	0	0	0	0.0100319	0	0.344876	0.846447
TCGA.GM.A2DF.01A.11D.A17Z.05	BRCA	0.0822932	0.768506	0.121079	0.645868	0	0.158482	0.101969	0	0.00167239	0.0384852	0	0.0800567	0.00762677	0.00399085	0.0756661	0.0081253	0.532051
TCGA.A7.A0DB.11A.33D.A093.05	BRCA	0.0830829	0.952741	0.157235	0.674539	0	0.241568	0.06012	0	0.0264139	0.0177215	0.00374452	0.0276304	0	0.0165578	0	0.402319	0.606244
TCGA.BH.A0H7.01A.13D.A10P.05	BRCA	0.144834	0.601092	0.200567	0.323442	0.0152385	0.0185368	0.0275261	0	0.0323474	0.0720608	0	0	0	0.0186325	0.00319719	0.344522	0.812461
TCGA.BH.A1FM.01A.11D.A13K.05	BRCA	0.137682	0.665626	0.232824	0.25432	0.0222129	0.0511765	0	0	0.022939	0.0697401	0	0	0	0.0188396	0	0.258965	0.815092
TCGA.A8.A0A6.01A.12D.A10P.05	BRCA	0.128653	0.762628	0.164178	0.404977	0.00842871	0	0.0552885	0	0.0227621	0.0503129	0	0.03177	0.0335023	0.00732681	0.021945	0.157135	0.768663
TCGA.BH.A0GZ.01A.11D.A10P.05	BRCA	0.14405	0.873044	0.209067	0.426462	0	0.0632329	0.0318869	0	0.0133943	0.0244419	0	0.00774816	0	0.00843056	0.00154293	0.317674	0.849322
TCGA.E9.A1N4.11A.33D.A14N.05	BRCA	0.0512376	0.945342	0.184334	0.496029	0.150772	0.0666599	0	0	0.0106559	0.0139311	0	0.00405555	0.0211227	0	0	0.272465	0.732803
TCGA.AC.A7VC.01A.11D.A357.05	BRCA	0.0589951	0.954836	0.215194	0.550735	0.069241	0	0.152758	0	0.010683	0.0138476	0	0	0.0146436	0	0	0.374957	0.738827
TCGA.A1.A0SK.01A.12D.A10P.05	BRCA	0.173588	0.306755	0.273126	0.242552	0.00819331	0.0107253	0	0	0.0144226	0.0356681	0	0	0	0	0.00581773	0.347651	0.925173
TCGA.BH.A1FU.01A.11D.A14H.05	BRCA	0.0997987	0.902041	0.132226	0.546207	0	0.0789007	0.037621	0	0.0245275	0.100148	0	0.0278169	0.0695349	0	0.046303	0.100604	0.615148
TCGA.BH.A0HK.11A.11D.A10Q.05	BRCA	0.121566	0.684393	0.171981	0.587713	0	0	0.214929	0	0.0208756	0.0186948	0	0.00607334	0	0.00624824	0	0.673051	0.73318
TCGA.GM.A2DM.01A.11D.A17Z.05	BRCA	0.12674	0.818037	0.208876	0.431682	0	0.098453	0.0649972	0	0.00872797	0.00186984	0	0.00626813	0.0197991	0	0.00113926	0.300175	0.798746
TCGA.A2.A25A.01A.12D.A16G.05	BRCA	0.0563919	0.93106	0.180864	0.511605	0.0778515	0	0.145573	0	0.00738461	0.00968249	0	0.00277992	0.0133753	0	0	0.285808	0.743353
TCGA.AR.A2LQ.01A.22D.A18O.05	BRCA	0.108192	0.67894	0.164111	0.626865	0	0.134667	0.262934	0	0.0111697	0.0097865	0	0.0120271	0.0163927	0	0.00351472	0.267723	0.549508
TCGA.D8.A27G.01A.11D.A16G.05	BRCA	0.119512	0.88519	0.164244	0.411723	0.0381472	0.0169948	0.0266017	0	0.0188938	0.053237	0	0.0213804	0.0527703	0.00807067	0.012367	0.127812	0.751537
TCGA.GM.A2DB.01A.31D.A18O.05	BRCA	0.0705431	0.82951	0.139309	0.56093	0	0.170796	0	0	0.0118075	0.0488491	0	0.0418219	0.0419613	0	0.047995	0.0653696	0.636769
TCGA.D8.A1X7.01A.11D.A14N.05	BRCA	0.075617	0.876364	0.246257	0.388644	0.0197256	0.148574	0	0	0.00812291	0.00867271	0	0	0.00733354	0	0	0.507483	0.807572
TCGA.A2.A0T7.01A.21D.A10P.05	BRCA	0.135773	0.642204	0.171823	0.530309	0	0	0.142498	0	0.0236452	0.0303861	0	0.011987	0.00387264	0.00479955	0	0.463221	0.782811
TCGA.OL.A5D7.01A.11D.A27Y.05	BRCA	0.107314	0.896364	0.153196	0.480339	0.0475505	0.023589	0.0193856	0	0.00889914	0.0809732	0	0.0718607	0.0383916	0.00350773	0.0416131	0.037653	0.66423
TCGA.E9.A249.01A.11D.A16A.05	BRCA	0.14798	0.805864	0.211634	0.334219	0.0351755	0.0318039	0	0	0.0140044	0.025883	0	0.00491221	0.0191026	0.00441968	0.00228603	0.247413	0.862413
TCGA.A7.A26F.01B.04D.A22R.05	BRCA	0.0557424	0.962144	0.148719	0.62446	0	0.170677	0.121161	0	0.0255294	0.0347924	0	0.0283863	0.0303254	0	0.007859	0.25186	0.58127
TCGA.A1.A0SN.01A.11D.A145.05	BRCA	0.103997	0.889169	0.165604	0.49654	0	0.00689358	0.136283	0	0.0170086	0.0330238	0	0.0403612	0.0717294	0	0.00603076	0.112532	0.68867
TCGA.AR.A2LN.01A.21D.A18O.05	BRCA	0.137237	0.636904	0.165158	0.547875	0	0	0.222355	0	0.0109575	0.0257831	0	0.0136458	0.0258658	0	0.00968545	0.146138	0.691707
TCGA.BH.A0AZ.11A.22D.A12R.05	BRCA	0.135409	0.58177	0.184412	0.493427	0	0.136363	0	0	0.0111092	0.0340785	0	0	0.00123252	0.00035866	0	0.311446	0.816858
TCGA.A7.A26E.01B.06D.A27B.05	BRCA	0.124948	0.877093	0.193164	0.453002	0.0871814	0.0367123	0	0	0.0157517	0.0125049	0	0.00714682	0	0	0	0.801542	0.840703
TCGA.B6.A1KN.01A.11D.A13K.05	BRCA	0.131066	0.553562	0.208862	0.397347	0	0.160538	0.00938708	0	0.0105533	0.0120401	0	0.00867297	0.00954341	0	0.000906778	0.338645	0.788358
TCGA.A1.A0SI.01A.11D.A145.05	BRCA	0.086919	0.922192	0.183842	0.452569	0.0628768	0.00781094	0.0768734	0	0.0226939	0.0399681	0	0.0316225	0.0575612	0.00551737	0.0137756	0.152878	0.6813
TCGA.BH.A0RX.01A.21D.A10P.05	BRCA	0.0603886	0.8337	0.101796	0.715529	0	0.134707	0.121894	0	0.0236055	0.113979	0	0.0573583	0.0684589	0.01361	0.0741362	0.0720685	0.392251
TCGA.E9.A1RH.11A.34D.A16A.05	BRCA	0.074359	0.882561	0.171772	0.659186	0	0	0.330021	0	0.00917392	0.0089689	0	0.0101793	0.000666149	0	0	0.462995	0.640991
TCGA.BH.A1ES.06A.12D.A244.05	BRCA	0.169156	0.634498	0.199811	0.301493	0.00200611	0.0189794	0	0	0.0190985	0.0288652	0	0	0	0	0	0.661645	0.931051
TCGA.BH.A1FR.11B.42D.A13T.05	BRCA	0.0674003	0.898298	0.156641	0.66923	0	0	0.351941	0	0.0114245	0.0190943	0	0.0148377	0.0179803	0	0	0.220073	0.584722
TCGA.E2.A10F.01A.11D.A10N.05	BRCA	0.147481	0.72958	0.181671	0.433987	0	0.116298	0.00534422	0	0.0124391	0.0180646	0	0.0172336	0.0169858	0.000339789	0	0.236378	0.813295
TCGA.BH.A0W4.01A.11D.A10A.05	BRCA	0.139287	0.74602	0.190135	0.511878	0	0	0.160436	0	0.0158946	0.0155833	0	0.00944808	0	0.00282569	0	0.570576	0.795813
TCGA.A2.A0CR.01A.11D.A22B.05	BRCA	0.0671618	0.856692	0.102995	0.717084	0	0.168379	0.0701281	0	0.0119588	0.0772758	0	0.10976	0.0729739	0	0.0515418	0.0383848	0.437983
TCGA.AR.A1AV.01A.21D.A12R.05	BRCA	0.146747	0.375056	0.224871	0.329456	0.0223119	0.0443169	0	0	0.0272934	0.0638844	0	0	0	0.0143477	0	0.348878	0.827846
TCGA.D8.A27P.01A.11D.A16G.05	BRCA	0.166813	0.60885	0.20183	0.437313	0	0.115963	0	0	0.0109308	0.0240544	0	0	0.00772888	0	0.00135342	0.329871	0.83997
TCGA.OL.A6VQ.01A.12D.A41Q.05	BRCA	0.0624964	0.902993	0.202711	0.389074	0.130681	0	0.0185534	0	0.00920262	0.0177205	0	0	0.0011348	0	0	0.488066	0.822708
TCGA.D8.A1XK.01A.21D.A14N.05	BRCA	0.0375423	0.976744	0.155529	0.68543	0.167817	0.0328445	0	0.130119	0	0	0	0.0257848	0.0168685	0	0.00112335	2.97235	0.625442
TCGA.E2.A1IN.01A.11D.A13K.05	BRCA	0.135087	0.720326	0.231619	0.379294	0	0.117486	0	0	0.00935645	0.00852937	0	0.00186004	0.00666373	0	9.94771e-05	0.545482	0.856005
TCGA.A7.A13F.01A.11D.A12R.05	BRCA	0.148379	0.825066	0.204258	0.352994	0.0261286	0	0.0323158	0	0.0154712	0.0320405	0	0.000303954	0	0.0106522	0.00172818	0.345919	0.88136
TCGA.A1.A0SO.01A.22D.A10P.05	BRCA	0.161415	0.742775	0.190582	0.30473	0.0158174	0	0.00730268	0	0.0143776	0.0204552	0	0.0160609	0	0.00697273	0.00486165	0.297361	0.914152
TCGA.GM.A2DL.01A.11D.A18O.05	BRCA	0.123978	0.723848	0.168722	0.525322	0	0.210885	0	0	0.00802968	0.0266711	0	0.0170144	0.0212306	0	0.00632683	0.112708	0.709843
TCGA.BH.A1FR.01A.11D.A13K.05	BRCA	0.147545	0.835396	0.173546	0.450549	0.0444695	0	0.0522334	0	0.017454	0.0219839	0	0.00920371	0.0228683	0.00166601	0.0111321	0.261076	0.818989
TCGA.B6.A1KC.01A.11D.A13K.05	BRCA	0.11442	0.8875	0.199985	0.329948	0.0724751	0.00332132	0	0	0.0186205	0.017401	0	0.00325158	0.0121453	0	0	0.567735	0.872785
TCGA.C8.A1HJ.01A.11D.A13K.05	BRCA	0.119264	0.750032	0.191883	0.458648	0	0.0948724	0	0	0.0112891	0.01883	0	0.0194543	0.017839	0	0.00606421	0.181532	0.831651
TCGA.AR.A24X.01A.11D.A16A.05	BRCA	0.149142	0.819208	0.186199	0.321454	0.0321764	0.0108691	0.0110443	0	0.019285	0.0411842	0	0.0066012	0.0413892	0	0.0149972	0.185127	0.822453
TCGA.BH.A42T.01A.11D.A244.05	BRCA	0.103705	0.933015	0.188254	0.403004	0.0614363	0.00864611	0.0279582	0	0.0320092	0.0581566	0	0.00237609	0.00669452	0.00472071	0.0123615	0.379663	0.785641
TCGA.AR.A1AM.01A.41D.A22B.05	BRCA	0.0728776	0.877519	0.174746	0.518125	0	0.143485	0.0769522	0	0.013093	0.00879309	0	0.00989925	0.0198445	0	0.00180873	0.324522	0.726124
TCGA.BH.A0DZ.11A.22D.A10Q.05	BRCA	0.146906	0.679365	0.173018	0.452432	0	0.07719	0	0	0.0251272	0.0678028	0	0	0	0.00379689	0	0.35094	0.826083
TCGA.BH.A1ES.11A.33D.A138.05	BRCA	0.085965	0.840473	0.184061	0.471634	0.147439	0.0133148	0	0	0.0205882	0.0318151	0	0	0.00596833	0	0.001189	0.528275	0.779685
TCGA.E9.A3QA.01A.61D.A22B.05	BRCA	0.0484232	0.941487	0.100521	0.739482	0	0.167679	0.0652494	0	0.0194475	0.0801497	0	0.111959	0.0850681	0.0130943	0.0839019	0.0519747	0.373452
TCGA.BH.A0AU.01A.11D.A12R.05	BRCA	0.133059	0.817571	0.17939	0.340769	0.0108928	0	0.0371814	0	0.0222258	0.0588558	0	0.0131984	0.0267105	0.0042095	0.00943286	0.197726	0.817293
TCGA.D8.A1XG.01A.11D.A14H.05	BRCA	0.16374	0.653994	0.238408	0.360301	0.0237669	0.00840528	0.0196091	0	0.0160497	0.0182689	0	0	0.00237597	0.00525569	0.00101237	0.596356	0.905256
TCGA.E9.A1NE.11A.43D.A14N.05	BRCA	0.108706	0.726902	0.173788	0.573358	0	0.0768359	0.19284	0	0.0117614	0.0204309	0	0.0054459	0.0200312	0	0	0.256196	0.672655
TCGA.W8.A86G.01A.21D.A36K.05	BRCA	0.140454	0.442274	0.198847	0.43315	0	0.149203	0	0	0.0124211	0.0242163	0	0	0	0.00101729	0	0.492243	0.813142
TCGA.AR.A1AR.01A.31D.A138.05	BRCA	0.091917	0.852456	0.151395	0.624688	0	0.165032	0.0697212	0	0.0240543	0.0396436	0	0.0297195	0.05787	0	0.0110223	0.173984	0.602937
TCGA.E9.A228.01A.31D.A161.05	BRCA	0.0781757	0.843665	0.219756	0.309359	0.106487	0.00449479	0	0	0.00423705	0.0106154	0	0	0	0.00345845	0	0.301058	0.870707
TCGA.D8.A1XM.01A.21D.A14N.05	BRCA	0.106494	0.890537	0.154093	0.50981	0	0.130049	0.0265272	0	0.0217866	0.0540808	0	0.0246914	0.0579022	0	0.0165309	0.142205	0.668432
TCGA.D8.A1X6.01A.11D.A14N.05	BRCA	0.142137	0.821319	0.231513	0.376827	0.0318314	0	0.0428679	0	0.0112119	0.0304214	0	0	0.00109592	0.00636533	0.000724971	0.290407	0.875481
TCGA.D8.A1JK.01A.11D.A13K.05	BRCA	0.07446	0.900694	0.206809	0.417973	0.0327827	0	0.122869	0	0.0132808	0.011349	0	0.0252581	0.0118298	0.00394949	0.00677232	0.224494	0.771909
TCGA.A2.A0YD.01A.11D.A10A.05	BRCA	0.134492	0.820758	0.165674	0.465952	0.00892675	0.118116	0	0	0.0300047	0.0430705	0	0.0256273	0.0206987	0.0048572	0.00373059	0.30622	0.744968
TCGA.E2.A10C.01A.21D.A10N.05	BRCA	0.131412	0.834858	0.180477	0.38533	0.00120765	0.0157747	0.035927	0	0.0400674	0.0960556	0	0.0266831	0.00997797	0.0212607	0.0108907	0.243027	0.742155
TCGA.WT.AB41.01A.11D.A41Q.05	BRCA	0.0960964	0.893178	0.142691	0.428098	0	0.0370449	0.0248248	0	0.0328911	0.0902996	0	0.043012	0.0529436	0.000725052	0.0431919	0.142898	0.675067
TCGA.E9.A1ND.01A.11D.A145.05	BRCA	0.0660107	0.880547	0.137139	0.639352	0	0.304384	0	0.00157938	0.00693411	0.0456299	0	0.0497592	0.0436157	0.0053993	0.0110917	0.0547505	0.531607
TCGA.BH.A1FG.01A.11D.A13K.05	BRCA	0.150095	0.803045	0.227786	0.279501	0.0484255	0.00780289	0	0	0.0160756	0.00985847	0	0.00909336	0.00435237	0.000711304	0.0022235	0.612661	0.901457
TCGA.AO.A1KS.01A.11D.A13K.05	BRCA	0.143598	0.669917	0.189206	0.382997	0.0301469	0	0.0393577	0	0.0134092	0.0519908	0	0.00781404	0.0133249	0	0	0.183362	0.843956
TCGA.A7.A0D9.11A.53D.A10Q.05	BRCA	0.0435455	0.94451	0.14025	0.72442	0.202207	0	0.115465	0.0203057	0.00227316	0.0126118	0	0.0113335	0	0.00475335	0	0.786753	0.63105
TCGA.A2.A1G0.01A.11D.A13K.05	BRCA	0.125228	0.86358	0.175408	0.377476	0.0300138	0	0.0667463	0	0.00856713	0.0677392	0	0.00566986	0.0584871	0	0.0174528	0.0573632	0.745324
TCGA.B6.A0X1.01A.11D.A10A.05	BRCA	0.112323	0.922518	0.188783	0.394601	0.0372573	0.0292285	0.0119893	0	0.0197457	0.089798	0	0.0180339	0.0241476	0.0221773	0.00577203	0.123466	0.74185
TCGA.GM.A2DC.01A.11D.A18O.05	BRCA	0.0665399	0.922213	0.217269	0.365619	0.119097	0	0	0	0.00549416	0.000533943	0	0.00631699	0.00804725	0	0	0.368781	0.860511
TCGA.D8.A1XC.01A.11D.A14H.05	BRCA	0.168177	0.550586	0.234137	0.325234	0.0170905	0.0152001	0	0	0.013347	0.021488	0	0	0	0.00465066	0	0.510622	0.928224
TCGA.E2.A1BC.01A.11D.A12R.05	BRCA	0.0838605	0.930157	0.183214	0.483273	0.0469252	0.12663	0	0	0.0186395	0.0206797	0	0.00419222	0.00394469	0	0.00224154	0.600151	0.776748
TCGA.AO.A126.01A.11D.A10N.05	BRCA	0.15326	0.561834	0.196474	0.366034	0.0609362	0	0.00544634	0	0.0160897	0.0444918	0	0	0.00164203	0.0023481	0	0.331869	0.869046
TCGA.B6.A0RV.01A.11D.A10P.05	BRCA	0.135119	0.868384	0.159979	0.399943	0	0.063845	0.00428314	0	0.0219717	0.0654206	0	0.00761043	0.0354522	0.000903485	0.0110751	0.182396	0.789438
TCGA.C8.A8HR.01A.11D.A36K.05	BRCA	0.108728	0.837139	0.143154	0.506439	0.028463	0.0863419	0	0	0.029358	0.0820192	0	0	0.0657771	0	0.0129139	0.182677	0.695127
TCGA.E9.A22G.01A.11D.A161.05	BRCA	0.157272	0.753567	0.216913	0.28401	0.0366427	0.00171639	0.0119908	0.0103357	0.00667977	0.0297483	0	0	0	0.017249	0	0.362053	0.885637
TCGA.AC.A6IX.01A.12D.A32T.05	BRCA	0.0454454	0.94661	0.188387	0.465794	0.111843	0	0.0699826	0	0.0123186	0.00696331	0	0	0.013024	0	0	0.616319	0.785869
TCGA.E9.A243.01A.21D.A16A.05	BRCA	0.0541146	0.903968	0.100463	0.726079	0	0	0.204545	0.0336565	0.0140374	0.0886009	0	0.050452	0.0813403	0.0241098	0.0603333	0.156457	0.442925
TCGA.OL.A5D6.01A.21D.A27Y.05	BRCA	0.109749	0.903463	0.154665	0.548474	0.0125508	0	0.189782	0	0.0168083	0.0230986	0	0.0293307	0.0351429	0	0.0104891	0.171406	0.682797
TCGA.BH.A0DG.01A.21D.A12R.05	BRCA	0.112423	0.6885	0.157359	0.5459	0	0.0865986	0.183783	0	0.0187918	0.0609959	0	0.00285842	0.0207058	0.00551122	0.0155045	0.177993	0.60525
TCGA.S3.AA14.01A.11D.A41Q.05	BRCA	0.127544	0.64223	0.179801	0.372774	0	0	0.09207	0	0.0253824	0.0888512	0	0	0.00933598	0.00522577	0.00017165	0.24504	0.778963
TCGA.D8.A1JS.01A.11D.A13K.05	BRCA	0.166304	0.173669	0.244756	0.341296	0.0172513	0.0073511	0	0	0.00830049	0.0116555	0	0	0.00286892	0	0	0.571483	0.952573
TCGA.C8.A26V.01A.11D.A16G.05	BRCA	0.159275	0.66757	0.1997	0.474051	0	0.109156	0	0	0.00804448	0.0243542	0	0	0	0.00407402	0	0.282975	0.854371
TCGA.A1.A0SQ.01A.21D.A145.05	BRCA	0.144518	0.699089	0.245341	0.306413	0.00281293	0	0.0697571	0	0.0142973	0.0300572	0	0.0180831	0	0.000461105	0.00741636	0.255228	0.857115
TCGA.E2.A1IK.01A.11D.A145.05	BRCA	0.10822	0.891032	0.156718	0.489015	0.0155742	0	0.10615	0	0.0117721	0.0456984	0	0.0546052	0.0619365	0	0.0253625	0.0627503	0.678901
TCGA.A2.A4S3.01A.21D.A268.05	BRCA	0.0877718	0.784373	0.142596	0.476263	0	0.116715	0.0164621	0	0.0397345	0.087857	0	0.0135802	0.00966512	0.00869509	0.0106904	0.304508	0.696601
TCGA.GM.A3XL.01A.11D.A230.05	BRCA	0.105808	0.877676	0.162297	0.465818	0.0190971	0.0381567	0.0345286	0	0.0321003	0.0839835	0	0.0127306	0.0241786	0.0235782	0.0196574	0.19558	0.711989
TCGA.C8.A8HQ.01A.11D.A36K.05	BRCA	0.0681376	0.883997	0.167472	0.513888	0	0.115672	0.0805106	0	0.0185073	0.0475076	0	0.00514264	0.0128348	0.00249581	0.00590147	0.250497	0.711427
TCGA.GM.A2DA.01A.11D.A18O.05	BRCA	0.118298	0.66214	0.193516	0.410713	0	0.0184634	0.120374	0	0.0327877	0.031224	0	0.0429121	0.0491506	0	0.00939019	0.247125	0.695698
TCGA.D8.A1J9.01A.11D.A13K.05	BRCA	0.108608	0.930906	0.206275	0.431487	0.140148	0.0743798	0	0	0.0147731	0.0201963	0	0.00636597	0.0108354	0	0	0.395027	0.733302
TCGA.A2.A3Y0.01A.11D.A23D.05	BRCA	0.0553544	0.945195	0.168221	0.540724	0.206535	0	0.0182146	0	0.012969	0.0199371	0	0.0429264	0.033478	0	0.00793176	0.124375	0.658008
TCGA.OL.A66O.01A.11D.A31V.05	BRCA	0.134095	0.611663	0.210373	0.310002	0.0272809	0.00693269	0.0097519	0	0.0262238	0.0537653	0	0	0	0.0129766	0	0.392913	0.863069
TCGA.D8.A1XY.01A.11D.A14N.05	BRCA	0.0832367	0.906215	0.233014	0.437474	0.0213891	0.170971	0	0	0.00657337	0.0103808	0	0	0	0.00177826	0	0.540616	0.788907
TCGA.AR.A2LJ.01A.12D.A19Z.05	BRCA	0.098938	0.747893	0.163243	0.588457	0	0.140754	0.145508	0	0.00977911	0.0053986	0	0.0250945	0.0258572	0	0	0.173541	0.647608
TCGA.BH.A42V.01A.11D.A244.05	BRCA	0.0899994	0.936826	0.159901	0.476393	0.164226	0.0491302	0	0	0.0139563	0.0494443	0	0.00493217	0.0513189	0	0.00745818	0.123339	0.659534
TCGA.E2.A15J.01A.11D.A12R.05	BRCA	0.167976	0.892811	0.22799	0.345193	0.04235	0.0130776	0	0	0.00830955	0.0148727	0	0.00182986	0	0.00480939	0.00163819	0.358942	0.913113
TCGA.BH.A1FB.11A.33D.A13T.05	BRCA	0.100603	0.72793	0.181627	0.533907	0	0.141292	0.0776948	0	0.00962607	0.0174867	0	0.00724509	0.0104124	0	0	0.273902	0.736243
TCGA.A7.A26H.01A.11D.A16A.05	BRCA	0.0820864	0.829168	0.194468	0.431553	0.0350619	0.157778	0	0	0.00778015	0.0188744	0	0	0.0447682	0	0	0.122247	0.735737
TCGA.BH.A1EN.01A.11D.A13K.05	BRCA	0.160282	0.777444	0.2188	0.358073	0.0462514	0	0.0579761	0	0.0166812	0.0273359	0	0	0.00679383	0.00416518	0	0.435598	0.840796
TCGA.A2.A1G1.01A.21D.A13K.05	BRCA	0.0977874	0.783366	0.165543	0.565319	0	0.148123	0.0313351	0	0.0173259	0.0505892	0	0.0626015	0.0550404	0	0.0223179	0.0909264	0.612667
TCGA.BH.A1FE.06A.11D.A212.05	BRCA	0.0582486	0.954513	0.196251	0.507552	0.319759	0.00161326	0	0	0.0160298	0.0254467	0	0	0.00503492	0	0	0.525885	0.632116
TCGA.AO.A12B.01A.11D.A10N.05	BRCA	0.17927	0.328905	0.24204	0.279496	0.0280907	0	0	0	0.00862064	0.0110261	0	0.00501041	0.00263838	0	0	0.461616	0.944614
TCGA.BH.A0B6.01A.11D.A19Z.05	BRCA	0.0894686	0.93317	0.139541	0.524744	0.0009427	0.018758	0.0757239	0	0.0283888	0.0372705	0	0.0793864	0.134413	0.0135757	0.0760234	0.0833323	0.535517
TCGA.AR.A24T.01A.11D.A16A.05	BRCA	0.130799	0.747183	0.190607	0.539701	0	0	0.217471	0	0.00827763	0.0046646	0	0.00882639	0.00843877	0.000215613	0.00143128	0.351095	0.750674
TCGA.E9.A1RG.01A.11D.A14H.05	BRCA	0.098349	0.916338	0.245741	0.347736	0.124551	0	0.0389499	0	0.0153262	0.0152937	0	0.000509601	0.00550093	0.00055131	0	0.701249	0.799318
TCGA.LL.A8F5.01A.11D.A36K.05	BRCA	0.106146	0.778466	0.162603	0.474503	0.000752946	0.00545034	0.0660051	0	0.0182776	0.0854895	0	0.0181942	0.00428027	0.0121381	0.0690517	0.096628	0.72036
TCGA.BH.A0E0.11A.13D.A10Q.05	BRCA	0.14369	0.528567	0.177217	0.547593	0	0	0.169237	0	0.017412	0.0330232	0	0.00256961	0	0	0	0.489199	0.777759
TCGA.A1.A0SM.01A.11D.A10P.05	BRCA	0.0387237	0.971686	0.216372	0.41064	0.107156	0	0	0	0.0022045	0	0	0.0022651	0.000954131	0	0	0.68479	0.887421
TCGA.EW.A6SA.01A.21D.A32T.05	BRCA	0.164462	0.459262	0.211746	0.257955	0.0158139	0.0014129	0	0	0.0076275	0.013441	0	0.00430862	0	0	0	0.429728	0.957396
TCGA.A2.A3XZ.01A.42D.A23D.05	BRCA	0.0845392	0.8734	0.110696	0.637004	0	0.0852487	0.0846403	0	0.0278268	0.0438629	0	0.103768	0.0621196	0	0.105985	0.0881331	0.486548
TCGA.UL.AAZ6.01A.11D.A41Q.05	BRCA	0.166511	0.364559	0.220759	0.280197	0.0139788	0.00272218	0	0	0.0200538	0.0186087	0	0	0	0.00616772	0	0.80939	0.938469
TCGA.AN.A0XP.01A.11D.A10A.05	BRCA	0.16272	0.313486	0.215673	0.332898	0.0330025	0	0.000813587	0	0.0171447	0.0147356	0	0.0103691	0	7.32231e-05	0	0.680942	0.923861
TCGA.AO.A12E.01A.11D.A10N.05	BRCA	0.147317	0.669726	0.175489	0.46355	0.0427187	0	0.0488662	0	0.0190962	0.0508394	0	0.00029398	0	0.00163377	0	0.361895	0.836552
TCGA.B6.A400.01A.11D.A23D.05	BRCA	0.104308	0.679914	0.169953	0.548548	0	0.099699	0.140829	0	0.0093267	0.0346297	0	0.0106003	0.0222954	0	0.00757968	0.124182	0.67504
TCGA.AR.A24N.01A.11D.A16A.05	BRCA	0.170225	0.632502	0.218707	0.368946	0	0.102085	0	0	0.00498007	0.00779936	0	0.00229787	0.00521484	0.00348484	0.00684466	0.194218	0.867293
TCGA.LL.A5YN.01A.11D.A28C.05	BRCA	0.0834565	0.696133	0.124079	0.587462	0	0.209656	0	0	0.0242718	0.088929	0	0.0245689	0.096166	0	0.0535871	0.0922002	0.502821
TCGA.A7.A5ZW.01A.12D.A29O.05	BRCA	0.117306	0.534976	0.176095	0.529444	0	0.130566	0.0954207	0	0.0108024	0.0202977	0	0.00295239	0.00988338	0	0	0.326027	0.730078
TCGA.OL.A5RU.01A.11D.A28C.05	BRCA	0.102581	0.860413	0.135296	0.49622	0.000970291	0	0.0740868	0	0.0281963	0.0354146	0	0.0727332	0.063433	0	0.079261	0.112407	0.645905
TCGA.D8.A1JH.01A.11D.A13K.05	BRCA	0.089113	0.769033	0.199811	0.360917	0	0.132485	0.0281604	0	0.0164062	0.0346451	0	0.000543891	0.0117895	0.00214724	0	0.333964	0.773823
TCGA.C8.A274.01A.11D.A16G.05	BRCA	0.142841	0.728842	0.225081	0.386874	0	0.091275	0.0076884	0	0.018291	0.0177125	0	0.00370102	0.00565489	0.00518428	0	0.567113	0.850493
TCGA.BH.A0BT.11A.21D.A12R.05	BRCA	0.139559	0.653682	0.176049	0.485317	0.00744099	0.0970122	0	0.000637527	0.0242899	0.0382646	0	0	0	0.00569668	0	0.567031	0.826658
TCGA.BH.A1F2.01A.31D.A13K.05	BRCA	0.129555	0.675353	0.200889	0.521526	0	0.0663307	0.08973	0	0.0169583	0.0310977	0	0.00338882	0	0	0	0.491737	0.792494
TCGA.AC.A8OS.01A.12D.A41Q.05	BRCA	0.138879	0.786822	0.167333	0.465339	0.0352675	0	0.0890476	0	0.0147569	0.0550723	0	0.0225896	0.0573543	0	0.0150203	0.0983551	0.710891
TCGA.C8.A27A.01A.11D.A16A.05	BRCA	0.152221	0.540913	0.224107	0.310147	0	0.0602293	0	0	0.0107523	0.0338541	0	0	0.00362291	0	0	0.286905	0.891541
TCGA.A2.A3XT.01A.11D.A230.05	BRCA	0.10351	0.87425	0.166074	0.528945	0.102374	0	0.049863	0	0.023363	0.0466468	0	0.0182926	0.0294377	0	0.000764315	0.245561	0.729258
TCGA.D8.A27M.01A.11D.A16G.05	BRCA	0.0896469	0.674789	0.1242	0.643135	0	0.201885	0.0557262	0	0.00562242	0.0340565	0	0.0423971	0.0708027	0	0.0597153	0.0271652	0.529795
TCGA.BH.A18V.06A.11D.A212.05	BRCA	0.0972482	0.917886	0.133001	0.586839	0.0887926	0.013452	0.0157352	0	0.0135768	0.169393	0	0.059522	0	0.0163997	0.0283376	0.0496133	0.594791
TCGA.A7.A4SE.01A.11D.A268.05	BRCA	0.125548	0.758421	0.172399	0.464332	0.0561933	0	0.0374289	0	0.0282203	0.0541492	0	0	0.0127202	0.00225893	0.00119179	0.401313	0.807837
TCGA.B6.A0WZ.01A.11D.A10A.05	BRCA	0.101734	0.789292	0.208045	0.394893	0.089835	0.00930123	0.00370289	0	0.0208127	0.0172717	0	0.00192499	0	0.00120077	0	1.02036	0.855951
TCGA.E2.A15K.06A.11D.A12R.05	BRCA	0.154499	0.26664	0.338193	0.204627	0.0283744	0.0194885	0	0	0.0203992	0.0775082	0	0	0	0.012417	0	0.226847	0.841813
TCGA.BH.A8FZ.01A.11D.A357.05	BRCA	0.10509	0.881251	0.133937	0.600519	0	0	0.187978	0	0.0302763	0.0662567	0	0.0062502	0.033244	0.00211148	0.0208702	0.235187	0.653013
TCGA.AO.A0JE.01A.11D.A10P.05	BRCA	0.0984577	0.811535	0.145187	0.554629	0	0.160856	0.0423878	0	0.0165044	0.0540787	0	0.0404296	0.0138736	0.013014	0.0169034	0.119339	0.641953
TCGA.E9.A244.01A.11D.A16A.05	BRCA	0.124072	0.782209	0.18365	0.494472	0.0319596	0	0.0578882	0	0.0216234	0.0340829	0	0	0.0321995	0.00148461	0.0114519	0.272958	0.80931
TCGA.EW.A1IY.01A.11D.A13K.05	BRCA	0.118064	0.857757	0.145119	0.514259	0	0.0729547	0.0313069	0	0.0177744	0.0812849	0	0.0441049	0.0572958	0.00778533	0.0179108	0.0852973	0.669582
TCGA.EW.A2FS.01A.11D.A17F.05	BRCA	0.120409	0.78111	0.153702	0.483844	0	0.158788	0	0	0.00822167	0.0217689	0	0.031165	0.0161998	0.00452148	0.0377752	0.073783	0.72156
TCGA.BH.A202.01A.11D.A14N.05	BRCA	0.110821	0.901257	0.170917	0.448121	0.0622567	0	0.0625992	0	0.0206007	0.0468939	0	0.028494	0.0609915	0.00201652	0.0067189	0.141962	0.709429
TCGA.OL.A5D8.01A.11D.A27Y.05	BRCA	0.159672	0.75197	0.204522	0.38159	0.038251	0	0.0364683	0	0.015226	0.0132018	0	0.0233759	0.0174172	0	0.00217234	0.271084	0.853887
TCGA.BH.A1FH.01A.12D.A13K.05	BRCA	0.139203	0.723943	0.175182	0.420277	0.0205125	0.0102002	0.0326739	0	0.0181105	0.0400275	0	0.00327157	0.0251253	0	0.00572607	0.244239	0.844352
TCGA.D8.A1Y3.01A.11D.A161.05	BRCA	0.152865	0.825776	0.197054	0.318351	0	0.0499723	0.0225793	0	0.0236569	0.0391208	0	0	0.00254968	0.0193032	0.00171522	0.37737	0.841103
TCGA.AO.A124.01A.11D.A10N.05	BRCA	0.0719418	0.950636	0.265709	0.379151	0.113143	0	0	0	0.0097943	0	0	0.010336	0.00906752	0	0	0.504769	0.857659
TCGA.E2.A1L7.11A.33D.A145.05	BRCA	0.0843486	0.785416	0.150372	0.60572	0	0.111572	0.15713	0	0.00691892	0.0320785	0	0.014135	0.0379888	0	0.000653631	0.0815373	0.639524
TCGA.A2.A3XY.01A.11D.A23D.05	BRCA	0.0881106	0.806565	0.130684	0.622502	0	0	0.20855	0	0.0211507	0.101812	0	0.0319795	0.0374336	0.00123617	0.0309875	0.103961	0.566851
TCGA.E2.A1IO.11A.21D.A145.05	BRCA	0.111785	0.746039	0.150031	0.641681	0	0	0.215619	0	0.00962323	0.0738466	0	0.00959766	0.0428736	0	0.0128222	0.0691622	0.635618
TCGA.AR.A24Q.01A.12D.A16A.05	BRCA	0.111185	0.811911	0.158171	0.467907	0	0	0.112561	0	0.0266808	0.060428	0	0.015651	0.0699629	0	0.0284975	0.152864	0.686219
TCGA.BH.A0BF.11A.31D.A12R.05	BRCA	0.124839	0.637829	0.165282	0.537949	0	0.132915	0	0	0.0204587	0.0439097	0	0	0	0.00383185	0.00165978	0.414133	0.797225
TCGA.V7.A7HQ.01A.11D.A33F.05	BRCA	0.138405	0.660269	0.21568	0.40184	0	0.111336	0.0249847	0	0.00814113	0.00117246	0	0.0111216	0.00293652	0	0.000173603	0.5285	0.840134
TCGA.BH.A0DI.01A.21D.A12R.05	BRCA	0.108399	0.797968	0.137508	0.595505	0	0	0.156703	0	0.0249707	0.0914789	0	0.0146195	0.0191866	0.0127469	0.0157984	0.162326	0.664496
TCGA.EW.A1PG.01A.11D.A145.05	BRCA	0.1173	0.737418	0.149109	0.588124	0	0.216083	0	0	0.0180906	0.0517474	0	0.00825608	0.0274369	0	0.00062864	0.205414	0.677758
TCGA.E2.A1II.01A.11D.A145.05	BRCA	0.0625025	0.942136	0.124576	0.650647	0	0.167224	0	0	0.0143568	0.0503667	0	0.110419	0.12831	0	0.0385437	0.0438191	0.49078
TCGA.E2.A1LS.01A.12D.A161.05	BRCA	0.178827	0.439346	0.230979	0.226434	0	0.012877	0.000692005	0.00167906	0.0140785	0.0188132	0	0.00806779	0	0	0	0.586197	0.943792
TCGA.BH.A0H9.01A.11D.A10P.05	BRCA	0.131229	0.581463	0.24149	0.383443	0	0.139024	0.0108399	0	0.0055323	0.0296867	0	0.0064943	0.0119255	0	0	0.115001	0.796497
TCGA.BH.A0BV.11A.31D.A10Q.05	BRCA	0.140256	0.599578	0.176163	0.42563	0	0.0626212	0	0	0.0231564	0.0696646	0	0	0	0	0	0.332399	0.844558
TCGA.AQ.A1H3.01A.31D.A13K.05	BRCA	0.128878	0.763536	0.166078	0.516485	0	0	0.175578	0	0.010293	0.0285244	0	0.00939645	0.044022	0	0.00817473	0.114218	0.724011
TCGA.E9.A3HO.01A.11D.A212.05	BRCA	0.137743	0.70115	0.219449	0.320847	0.0175296	0.00641576	0.0250228	0	0.0322629	0.0254064	0	0.0130527	0.0457339	0	0.00284785	0.370663	0.831728
TCGA.AN.A0XN.01A.21D.A10A.05	BRCA	0.13025	0.81889	0.177921	0.435918	0.0695301	0	0.0408271	0	0.0160859	0.0339017	0	0.00590749	0	0.0214016	0	0.262795	0.812346
TCGA.C8.A278.01A.11D.A16A.05	BRCA	0.0703284	0.82075	0.127972	0.599223	0	0.169926	0.0864437	0	0.0192323	0.0594582	0	0.0262825	0.0360703	0.0106584	0.0642927	0.0977439	0.527636
TCGA.E2.A1B5.01A.21D.A12R.05	BRCA	0.0740795	0.918544	0.101086	0.684526	0.0125912	0.0602333	0.00990113	0	0.0246788	0.272869	0	0.0310479	0.049213	0.00658252	0.0886646	0.0550403	0.444219
TCGA.A2.A0EP.01A.52D.A230.05	BRCA	0.0492312	0.978963	0.0882703	0.791	0.0105533	0	0.228649	0	0.0429846	0.100329	0	0.0908759	0.0798056	0.00604094	0.0576754	0.128417	0.383087
TCGA.A7.A3J0.01A.11D.A212.05	BRCA	0.187026	0.525163	0.255041	0.366074	0	0.103323	0	0	0.00730944	0.0159032	0	0	0	0.00334959	0	0.379657	0.870114
TCGA.E2.A56Z.01A.12D.A29O.05	BRCA	0.145175	0.612013	0.22121	0.32479	0.0195364	0.0309375	0	0	0.0115679	0.0537432	0	0	0	0	0.00223987	0.206633	0.881975
TCGA.BH.A0E1.11A.13D.A10Q.05	BRCA	0.154453	0.541855	0.180025	0.497324	0.04546	0.0714834	0	0	0.0142399	0.0135059	0	0.00451452	0	0.00298296	0.00171795	0.626722	0.846095
TCGA.E2.A1LE.01A.12D.A19Z.05	BRCA	0.10876	0.708831	0.154368	0.555194	0	0.0943771	0.106712	0	0.00932499	0.0360837	0	0.0170104	0.0495489	0	0.00814715	0.084168	0.678795
TCGA.BH.A0HN.01A.11D.A10P.05	BRCA	0.172702	0.642129	0.242334	0.227173	0.0411084	0	0	0	0.00897233	0.0222888	0	0.00413285	0	0.01385	0	0.222795	0.909648
TCGA.MS.A51U.01A.31D.A268.05	BRCA	0.125438	0.540479	0.175397	0.486589	0	0.177794	0	0	0.0109377	0.0239856	0	0.000774401	0.0119262	0	0.00169085	0.285008	0.772891
TCGA.E2.A109.01A.11D.A10N.05	BRCA	0.141239	0.654747	0.230724	0.329841	0	0.120876	0	0	0.00673473	0.0101066	0	0.00562691	0	0	0	0.42805	0.856656
TCGA.A7.A0D9.01A.31D.A10P.05	BRCA	0.16407	0.287229	0.211633	0.341596	0.0106041	0	0.0277191	0	0.019772	0.0318371	0	0.000292259	0	0.00416208	4.23494e-05	0.544177	0.905571
TCGA.A2.A3XV.01A.21D.A23D.05	BRCA	0.148094	0.737832	0.191703	0.339273	0.0587259	0	0.0152372	0	0.0222059	0.0321093	0	0.0149861	0.00861484	0	0	0.398596	0.848121
TCGA.E9.A1N4.01A.11D.A14N.05	BRCA	0.109326	0.62432	0.185697	0.517344	0	0.090213	0.0893921	0	0.0141367	0.0233364	0	0.0120468	0.0319536	0.0050438	0.0137961	0.164043	0.720081
TCGA.B6.A0X7.01A.11D.A10N.05	BRCA	0.154016	0.635531	0.197694	0.427322	0	0.139977	0	0	0.0211492	0.0222061	0	0.0182393	0	0.00105646	0	0.509597	0.797372
TCGA.E2.A1IO.01A.11D.A145.05	BRCA	0.122989	0.49511	0.173885	0.498379	0	0.182644	0	0	0.00909782	0.0172381	0	0.00515367	0.0256833	0	0.00271606	0.179122	0.757467
TCGA.BH.A5J0.01A.11D.A27Y.05	BRCA	0.12798	0.66043	0.216752	0.402936	0	0.163528	0	0	0.00648744	0.0148925	0	0.00960725	0.0108968	0	0	0.183279	0.794588
TCGA.XX.A899.01A.11D.A36K.05	BRCA	0.0909403	0.746399	0.133857	0.573998	0	0.126237	0.104988	0	0.0186604	0.066801	0	0.00703426	0.0342045	0.00155891	0.026635	0.136973	0.613881
TCGA.E9.A1NC.01A.12D.A161.05	BRCA	0.0591311	0.887837	0.131064	0.619788	0.0726987	0	0.151419	0	0	0.0615408	0	0.0498873	0.0950104	0	0.0458119	0	0.523632
TCGA.B6.A0WT.01A.11D.A10A.05	BRCA	0.141787	0.69954	0.196741	0.35255	0	0.0889494	0.00723466	0	0.0243428	0.0279285	0	0.0207978	0.00925804	0	0.00692987	0.374999	0.814559
TCGA.C8.A1HG.01A.11D.A138.05	BRCA	0.109707	0.602825	0.17321	0.451963	0	0	0.100653	0	0.0286518	0.111777	0	0.00377743	0.0541152	0	0.0293008	0.144	0.671724
TCGA.BH.A0B9.01A.11D.A10P.05	BRCA	0.117125	0.727765	0.165228	0.507017	0	0	0.148096	0	0.0110616	0.0222289	0	0.0374361	0.0496965	0	0.0153039	0.0887306	0.716177
TCGA.E9.A22B.01A.11D.A161.05	BRCA	0.142475	0.862944	0.190992	0.209645	0.0168813	0	0.0183249	0	0.0201035	0.0398413	0	0	0.0125451	0.0092644	0.00422164	0.305188	0.878818
TCGA.BH.A0C3.01A.21D.A12R.05	BRCA	0.113921	0.728698	0.160607	0.528334	0	0.189556	0	0	0.0148024	0.0666722	0	0.00229966	0.0223417	0	0	0.162106	0.704328
TCGA.D8.A27K.01A.11D.A16G.05	BRCA	0.153824	0.575461	0.184625	0.461557	0	0.180919	0	0	0.00789973	0.00861375	0	0.0128302	0.0130666	0.00232791	0.00928942	0.171257	0.765053
TCGA.GM.A2DO.01A.11D.A18O.05	BRCA	0.0477472	0.958028	0.0944184	0.750728	0.0170649	0	0.0995568	0	0.0188225	0.0598541	0	0.193935	0.139749	0	0.140242	0.0352626	0.330776
TCGA.E9.A1N6.11A.32D.A145.05	BRCA	0.106758	0.805412	0.147275	0.611974	0	0.00453299	0.205065	0	0.0185634	0.0377573	0	0.0262691	0.0522472	0	0.0176311	0.138631	0.637934
TCGA.A2.A0SU.01A.11D.A10P.05	BRCA	0.113872	0.717693	0.187298	0.372363	0	0	0.0600967	0	0.019495	0.120065	0	0	0.000648115	0.000262945	0	0.161147	0.799432
TCGA.BH.A0H9.11A.22D.A093.05	BRCA	0.108799	0.735513	0.175413	0.574746	0.0438143	0	0.115136	0	0.0264071	0.0425793	0	0	0	0.00248165	0	0.58603	0.769582
TCGA.D8.A1XQ.01A.11D.A14N.05	BRCA	0.111232	0.826763	0.164835	0.441035	0.0248829	0	0.093273	0	0.00859472	0.0720242	0	0.0300721	0.0159461	0.0149843	0.0282368	0.0532961	0.711986
TCGA.A7.A0CH.11A.32D.A10Q.05	BRCA	0.0734548	0.906503	0.164694	0.535488	0.123915	0.075518	0	0	0.0174719	0.0332624	0	0	0.0113465	0	0.00374368	0.361344	0.734743
TCGA.AR.A2LE.01A.11D.A17Z.05	BRCA	0.162383	0.722675	0.212256	0.326124	0.0422812	0	0.0174659	0	0.00985435	0.0202043	0	0.00808583	0.0188718	0	0.000216111	0.207994	0.88302
TCGA.E9.A226.01A.21D.A161.05	BRCA	0.163723	0.648132	0.202809	0.39861	0	0.113902	0	0	0.00484677	0.0208455	0	0	0	0.00557485	0	0.183449	0.854831
TCGA.A1.A0SH.01A.11D.A10P.05	BRCA	0.052436	0.935724	0.176699	0.581506	0	0.0897127	0.195249	0	0.0142667	0.0172262	0	0.00638857	0	4.28651e-05	0	0.603049	0.677114
TCGA.EW.A1IZ.01A.11D.A13K.05	BRCA	0.0650658	0.913971	0.0990142	0.714518	0.0033779	0.0594015	0.0688683	0	0.0153612	0.120543	0	0.104588	0.107519	0.0426648	0.107994	0.0317835	0.369683
TCGA.BH.A1F0.11B.23D.A138.05	BRCA	0.085192	0.882132	0.160449	0.63852	0	0	0.306624	0	0.0179081	0.0359768	0	0	0.00467132	0.00494853	0.00721489	0.339095	0.622657
TCGA.E9.A1R7.11A.42D.A14N.05	BRCA	0.0451931	0.956593	0.162543	0.646881	0.143324	0	0.163766	0	0.00882221	0.00755664	0	0.0112153	0.0199549	0	0	0.227806	0.645361
TCGA.A8.A075.01A.11D.A10P.05	BRCA	0.0870378	0.716533	0.197508	0.478227	0	0.130002	0.00555835	0	0.0160009	0.135303	0	0	0	0.0104153	0.00245709	0.107986	0.700264
TCGA.BH.A1FB.01A.11D.A13K.05	BRCA	0.0958084	0.886783	0.135052	0.533218	0.0315399	0.0469806	0.0349586	0	0.0445761	0.119151	0	0.0127828	0.0673589	0	0.0301722	0.194261	0.61248
TCGA.E2.A572.01A.13D.A31V.05	BRCA	0.153183	0.595015	0.193039	0.411745	0.024337	0	0.0476336	0	0.014005	0.0258606	0	0.00751667	0.000857683	0.00383144	0.00385638	0.334066	0.872102
TCGA.AN.A0XV.01A.11D.A10A.05	BRCA	0.151167	0.686348	0.192217	0.299543	0.00602655	0	0.0320381	0	0.0149176	0.0343659	0	0.0156237	0.0120439	0.00268802	0.00902574	0.20228	0.873271
TCGA.BH.A0DK.01A.21D.A10P.05	BRCA	0.0861044	0.854727	0.150281	0.476951	0.132271	0.000706737	0.0394468	0	0.0173569	0.037514	0	0.0376665	0.0296349	0.00375189	0.012439	0.143438	0.689213
TCGA.E9.A1RF.11A.32D.A161.05	BRCA	0.105434	0.812616	0.189139	0.56505	0	0.0998228	0.161184	0	0.00895529	0.0168411	0	0	0	0.0078005	0	0.363422	0.705397
TCGA.E2.A1IU.01A.11D.A14H.05	BRCA	0.14079	0.558067	0.196377	0.396172	0	0.133907	0	0	0.000327538	0.0280368	0	0	0.0110935	0.00184546	0.00602909	0.00696817	0.818761
TCGA.BH.A1FC.11A.32D.A13T.05	BRCA	0.0634746	0.9384	0.140914	0.657386	0	0.0569614	0.228996	0	0.0279245	0.0469511	0	0.0264714	0.0293831	0	0.013785	0.23951	0.569528
TCGA.AR.A0U2.01A.11D.A10A.05	BRCA	0.107383	0.696734	0.22466	0.401555	0	0.189237	0	0	0.00917156	0.0305957	0	0.00901695	0	0.00466462	0	0.207139	0.757314
TCGA.A2.A3XS.01A.11D.A230.05	BRCA	0.142652	0.623803	0.158082	0.526575	0	0	0.117492	0	0.0213706	0.0342543	0	0.0269509	0.031735	0	0.0217611	0.186315	0.746436
TCGA.AR.A252.01A.11D.A16A.05	BRCA	0.0701426	0.873445	0.107213	0.674009	0.00150342	0.130272	0.00565956	0	0.0115555	0.15667	0	0.0691604	0.210395	0	0.0384166	0.0243458	0.376368
TCGA.C8.A8HP.01A.11D.A36K.05	BRCA	0.0688646	0.829266	0.112375	0.675019	0	0.188776	0.0690242	0	0.0236843	0.0911617	0	0.0425991	0.0390811	0.0109727	0.0603325	0.0970083	0.474369
TCGA.S3.AA17.01A.11D.A41Q.05	BRCA	0.0837594	0.881735	0.140921	0.529172	0	0.152811	0	0	0.0180027	0.0326209	0	0.0823436	0.0451495	0	0.032565	0.0934338	0.636507
TCGA.BH.A204.11A.53D.A161.05	BRCA	0.121237	0.879881	0.189737	0.506858	0	0.160326	0	0	0.01363	0.0321006	0	0	0	0.00684038	0.00153455	0.336747	0.785569
TCGA.AC.A3W7.01A.11D.A22B.05	BRCA	0.12872	0.852418	0.20149	0.377908	0.0642182	0.0286518	0	0	0.0201845	0.0102864	0	0.0186653	0.0171635	0	0.00135338	0.425217	0.839477
TCGA.A7.A4SC.01A.12D.A268.05	BRCA	0.111504	0.764902	0.151743	0.537887	0	0	0.138329	0	0.0193915	0.0299761	0	0.00386224	0.0242116	0.00143689	0.0106155	0.276617	0.772177
TCGA.D8.A27W.01A.11D.A16G.05	BRCA	0.132047	0.784035	0.160996	0.387363	0	0	0.0835838	0	0.0223143	0.0586043	0	0.0119857	0.0466242	0	0.0317763	0.14977	0.745111
TCGA.A2.A25E.01A.11D.A16A.05	BRCA	0.157466	0.781744	0.190665	0.300579	0.0427326	0.0204306	0	0	0.0168901	0.0265767	0	0.0122405	0.00775611	0.0065282	0.0139927	0.251738	0.852853
TCGA.A2.A25F.01A.11D.A16A.05	BRCA	0.0383861	0.973453	0.0780954	0.84966	0.065969	0	0.161582	0	0.00499217	0.0708182	0	0.19972	0.110936	0	0.0629879	0.0112319	0.322995
TCGA.E9.A1NI.01A.11D.A14H.05	BRCA	0.127565	0.871195	0.213143	0.434438	0	0.0528643	0.0892243	0	0.0145839	0.0142699	0	0	0.00709649	0.00252012	0.00142807	0.576108	0.818013
TCGA.BH.A0DQ.11A.12D.A10Q.05	BRCA	0.141815	0.560583	0.172459	0.487404	0	0.112965	0	0	0.0243933	0.0396139	0	0.00307335	0	0.00356523	0	0.527395	0.816389
TCGA.BH.A0AU.11A.11D.A12R.05	BRCA	0.14406	0.698607	0.173258	0.479302	0	0.101765	0	0	0.0192246	0.0406094	0	0	0.0221833	0	0	0.30616	0.816217
TCGA.OL.A66J.01A.11D.A29O.05	BRCA	0.13582	0.654089	0.209865	0.423491	0	0	0.156795	0	0.0205695	0.0403901	0	4.88963e-05	0.0115615	0.000507485	0.00662136	0.347873	0.763506
TCGA.D8.A27R.01A.11D.A16G.05	BRCA	0.060728	0.893415	0.154148	0.508317	0	0.133107	0.0839067	0	0.0248285	0.0388846	0	0.0231341	0.0175617	0.012846	0.0151895	0.230713	0.650542
TCGA.BH.AB28.01A.31D.A41Q.05	BRCA	0.124056	0.729447	0.169574	0.358516	0.0101966	0	0.050753	0	0.0340058	0.0569106	0	0	0.00585876	0	0.0120192	0.454692	0.830256
TCGA.E2.A573.01A.11D.A29O.05	BRCA	0.0407071	0.966578	0.133282	0.609733	0.196669	0	0.0554004	0	0.0169351	0.0296771	0	0.0459886	0.0485515	0	0.0230479	0.114997	0.583731
TCGA.AR.A0TU.01A.31D.A10A.05	BRCA	0.12294	0.893784	0.173039	0.435565	0.0410968	0.0114904	0.019512	0	0.0219681	0.0469074	0	0.0266738	0.0297676	0.0070228	0.00182775	0.195795	0.793733
TCGA.A2.A0YC.01A.11D.A10A.05	BRCA	0.129367	0.856846	0.193101	0.438165	0	0.121878	0	0	0.0166478	0.0204007	0	0.00775737	0.0127157	0.00123777	0.00168988	0.380074	0.817672
TCGA.AR.A0U3.01A.11D.A10A.05	BRCA	0.16449	0.666784	0.227879	0.234833	0.00875826	0.00246298	0.00335738	0	0.016393	0.0288395	0	0	0.0065528	0	0.000162268	0.461066	0.933474
TCGA.BH.A0E1.01A.11D.A10P.05	BRCA	0.147294	0.695719	0.212256	0.359224	0	0.00968367	0.0409064	0	0.0203	0.0423756	0	0.00353202	0	0.00405338	0.00316034	0.382144	0.875989
TCGA.A2.A0YI.01A.31D.A10N.05	BRCA	0.0438466	0.95054	0.175035	0.483601	0.227129	0	0.0279678	0	0.0124414	0	0	0.0303663	0.0203548	0	0	0.24529	0.681741
TCGA.E9.A1ND.11A.43D.A145.05	BRCA	0.0775783	0.960697	0.143102	0.675927	0	0.0703709	0.205126	0	0.0274584	0.0441707	0	0.0306859	0.043209	0	0.0128789	0.209695	0.5661
TCGA.D8.A1X5.01A.11D.A14H.05	BRCA	0.131228	0.747302	0.203285	0.371571	0	0.00851667	0.0907	0	0.0140945	0.0305954	0	0.00667048	0	0.0190332	0.0119063	0.206648	0.818483
TCGA.BH.A42U.01A.12D.A244.05	BRCA	0.0773577	0.890678	0.130556	0.626046	0	0	0.247478	0	0.0181367	0.054903	0	0.0226547	0.0586547	0	0.0381912	0.103992	0.559982
TCGA.BH.A1F8.01A.11D.A13K.05	BRCA	0.137508	0.779511	0.206475	0.351783	0.00154504	0	0.0744519	0	0.012352	0.0355025	0	0.0348671	0.0219798	0	0.00116983	0.13208	0.818132
TCGA.BH.A209.01A.11D.A161.05	BRCA	0.114373	0.775231	0.138302	0.483109	0	0.0861145	0.0738703	0	0.0293101	0.0576796	0	0.0362068	0.0634764	0.0217924	0.0569859	0.124121	0.574564
TCGA.E9.A227.01A.11D.A161.05	BRCA	0.094594	0.894439	0.170426	0.430029	0.0583513	0	0.058024	0	0.0247852	0.0288608	0	0.026762	0.0571786	0	0.0131289	0.196817	0.732909
TCGA.D8.A1XL.01A.11D.A14N.05	BRCA	0.115794	0.88117	0.180381	0.337475	0	0.00268457	0.0702365	0	0.0164233	0.0538753	0	0.0209047	0.0797252	0.00124281	0.0281454	0.0893089	0.726762
TCGA.AN.A0XU.01A.11D.A10A.05	BRCA	0.137117	0.730287	0.178171	0.418926	0.0052575	0.00672451	0.048685	0	0.0191122	0.050849	0	0.0117722	0.00603254	0.01853	0.0106023	0.195449	0.822435
TCGA.C8.A1HF.01A.11D.A138.05	BRCA	0.122715	0.81877	0.174255	0.485705	0.00524556	0	0.130334	0	0.0273302	0.0811518	0	0.0149468	0.0527365	0	0.0147773	0.167043	0.673478
TCGA.A7.A13F.11A.42D.A12R.05	BRCA	0.106521	0.876857	0.165301	0.605988	0	0.145468	0.101718	0	0.0162571	0.0344289	0	0.000841985	0.000734544	0.00592257	0.00234841	0.367172	0.692281
TCGA.BH.A1EN.11A.23D.A13T.05	BRCA	0.0499545	0.968307	0.165711	0.614064	0.110211	0	0.168889	0	0.00696318	0.00292184	0	0.0136015	0.0159052	0	0.000477554	0.211607	0.68103
TCGA.OL.A5RV.01A.12D.A28C.05	BRCA	0.0782733	0.92545	0.173075	0.484488	0	0.185955	0	0	0.0196057	0.0354133	0	0	0.0244112	0	0.00634307	0.296304	0.728272
TCGA.EW.A1IX.01A.12D.A145.05	BRCA	0.101324	0.864511	0.172159	0.477655	0	0.170244	0	0	0.0211726	0.0209599	0	0.0305504	0.0168228	0	0.00960667	0.271653	0.730644
TCGA.OL.A97C.01A.32D.A41Q.05	BRCA	0.0927589	0.753498	0.196768	0.537564	0	0	0.20206	0	0.0167308	0.018975	0	0.000316053	0.00841656	0.00582439	0.00280568	0.460425	0.744871
TCGA.EW.A1P6.01A.11D.A145.05	BRCA	0.1402	0.581892	0.205619	0.419749	0	0.0670998	0.0321453	0	0.0177322	0.00358294	0	0.0253876	0.0114019	0	0.00640566	0.37907	0.836245
TCGA.A2.A0YG.01A.21D.A10A.05	BRCA	0.167781	0.530399	0.195502	0.36282	0.0376295	0	0.043057	0	0.0166972	0.0376034	0	0.0199722	0	0.00768452	0	0.255857	0.837356
TCGA.AR.A1AJ.01A.21D.A12R.05	BRCA	0.0663487	0.8626	0.104843	0.718889	0	0.206232	0.0280293	0	0.0241459	0.138339	0	0.0762542	0.0521117	0.0139773	0.0476924	0.0735315	0.413218
TCGA.3C.AALK.01A.11D.A41Q.05	BRCA	0.0977492	0.81471	0.173444	0.429238	0	0.119017	0	0	0.0299359	0.0513453	0	0	0.0039435	0.00509275	0.00320547	0.470786	0.78746
TCGA.BH.A1EY.11B.21D.A13T.05	BRCA	0.081907	0.939391	0.157566	0.614985	0	0.165163	0.101855	0	0.0259319	0.0252394	0	0.0212486	0.0182394	0	0	0.400632	0.642322
TCGA.BH.A6R8.01A.21D.A33F.05	BRCA	0.1223	0.825609	0.201395	0.379623	0.0488878	0	0.0341161	0	0.0307178	0.0414059	0	0.00943338	0	0.0293034	0.0070301	0.352378	0.799106
TCGA.E2.A2P5.01A.11D.A19Z.05	BRCA	0.129734	0.594167	0.199392	0.4023	0	0.159644	0	0	0.00663348	0.0192675	0	0.0149631	0.0122593	0	0	0.142687	0.787233
TCGA.D8.A1J8.01A.11D.A13K.05	BRCA	0.105145	0.924513	0.181685	0.393515	0.0293753	0.0356861	0.0354882	0	0.0253035	0.0209997	0	0.0446015	0.0645409	0.00389053	0.0095234	0.176262	0.730591
TCGA.E9.A1R5.01A.11D.A14N.05	BRCA	0.130875	0.758785	0.205865	0.386855	0.0680257	0	0.0145408	0	0.024497	0.0279598	0	0.0097824	0.00601723	0	0.000710905	0.550862	0.848466
TCGA.BH.A1EO.11A.31D.A138.05	BRCA	0.0712815	0.863579	0.177213	0.648882	0	0.388434	0	0	0.00264269	0.00362818	0	0.00388594	0.00493502	0	0	0.212279	0.596474
TCGA.E9.A245.01A.22D.A16G.05	BRCA	0.168295	0.628988	0.224798	0.377646	0	0.0955866	0	0	0.00364234	0.00852538	0	0.0029511	0.00648536	0	0.00127602	0.189332	0.881533
TCGA.GI.A2C8.01A.11D.A16G.05	BRCA	0.0868309	0.911285	0.174019	0.518943	0.0861917	0	0.115633	0	0.0107411	0.040394	0	0	0.00234187	0.00513073	0	0.224396	0.739567
TCGA.E9.A1NE.01A.21D.A14N.05	BRCA	0.0668832	0.952083	0.117248	0.631946	0	0.0849856	0.0653676	0	0.0386617	0.0785298	0	0.0677055	0.192704	0	0.0436689	0.101048	0.428377
TCGA.E2.A105.01A.11D.A10N.05	BRCA	0.162194	0.440268	0.23083	0.336784	0.0116933	0	0.020324	0	0.0212887	0.0306171	0	0.00663031	0	0	0	0.571548	0.909447
TCGA.EW.A1P3.01A.11D.A145.05	BRCA	0.133551	0.636384	0.196798	0.453577	0	0.135454	0.0240313	0	0.00657562	0.00643626	0	0.0148825	0.00682174	0	0.00384333	0.205592	0.801955
TCGA.E9.A54Y.01A.11D.A268.05	BRCA	0.129266	0.53171	0.211754	0.295522	0.0459346	0.00408147	0	0	0.0264559	0.0687216	0	0	0	0.0147785	0.00796691	0.289239	0.832061
TCGA.E9.A1RC.11A.33D.A161.05	BRCA	0.114824	0.935423	0.17542	0.485356	0.0788586	0	0.0463367	0.000810795	0.0140689	0.0356194	0.000800964	0	0	0.0246268	0.00777158	0.216215	0.791106
TCGA.E9.A1N6.01A.11D.A145.05	BRCA	0.122361	0.750687	0.187517	0.478228	0	0.14063	0	0	0.0210485	0.0258654	0	0.0213254	0.00831833	0	0.00564314	0.344198	0.777169
TCGA.A7.A6VV.01A.22D.A33F.05	BRCA	0.0981503	0.722352	0.183258	0.570519	0	0.162392	0.106204	0	0.00657179	0.0129168	0	0.00514582	0.0135366	0	0.00563055	0.17652	0.687602
TCGA.A2.A1G6.01A.11D.A13K.05	BRCA	0.0743528	0.901764	0.196332	0.461638	0	0.133951	0.0227145	0	0.0160707	0.0238916	0	0.00434811	0.00644039	0	0	0.463397	0.792583
TCGA.D8.A1JT.01A.31D.A13K.05	BRCA	0.158731	0.68122	0.234334	0.303118	0.0202668	0	0.0245293	0	0.0156652	0.0213719	0	0.00345672	0.00622395	0	0.0029403	0.460839	0.905546
TCGA.BH.A5IZ.01A.11D.A27Y.05	BRCA	0.100399	0.844927	0.179348	0.568817	0.0210968	0	0.160806	0.0310957	0.00326163	0.00850798	0	0.0405364	0.0448715	0	0.00703712	0.34033	0.682786
TCGA.E2.A10B.01A.11D.A10N.05	BRCA	0.13856	0.760535	0.180646	0.446359	0	0.123454	0	0	0.0155732	0.0331811	0	0.00315055	0.00522279	0.00904573	0	0.30777	0.810373
TCGA.5T.A9QA.01A.11D.A41Q.05	BRCA	0.149727	0.636582	0.178961	0.338685	0.0273187	0	0.0222306	0	0.0240636	0.0352337	0	0.00354202	0	0.00198739	0.00218211	0.560332	0.883442
TCGA.C8.A1HE.01A.11D.A13K.05	BRCA	0.155724	0.683343	0.205726	0.339609	0.0249644	0	0.0300422	0	0.0221511	0.0320356	0	0.00985073	0.0135425	0	0.00404448	0.372455	0.863369
TCGA.C8.A26Z.01A.11D.A16G.05	BRCA	0.153808	0.597782	0.222793	0.323126	0	0.0136265	0.0399203	0	0.0201534	0.0372764	0	0.00380481	0	0.00347919	0	0.452272	0.881739
TCGA.AC.A62Y.01A.11D.A29O.05	BRCA	0.132218	0.748532	0.194661	0.45349	0.0352575	0	0.0884022	0	0.0204399	0.0241114	0	0.002128	0.0186423	0.000585076	0	0.449556	0.810434
TCGA.A7.A6VX.01A.12D.A33F.05	BRCA	0.157908	0.577603	0.22416	0.36704	0	0.0698489	0.0454998	0	0.0237803	0.0151258	0	0.00663215	0	0	0.00240322	0.98424	0.83671
TCGA.A2.A1FZ.01A.51D.A14H.05	BRCA	0.136206	0.678862	0.18031	0.487814	0	0.195698	0	0	0.0167732	0.0237215	0	0.0121867	0.00650278	0.00643746	0	0.343373	0.73868
TCGA.AC.A2B8.01A.11D.A17F.05	BRCA	0.105987	0.566074	0.169176	0.53431	0	0.16483	0.0262194	0	0.0412841	0.0330328	0	0	0.0166426	0.00322887	0	0.780354	0.714763
TCGA.PL.A8LV.01A.21D.A41Q.05	BRCA	0.0836397	0.804654	0.173128	0.454865	0	0.108939	0.0351974	0	0.00761736	0.0247454	0	0.0405242	0.0367674	0	0.036981	0.0547941	0.709228
TCGA.E9.A1NH.01A.11D.A14H.05	BRCA	0.158383	0.605974	0.214632	0.433033	0	0.11746	0	0	0.00565904	0.0061489	0	0.00317896	0.00526323	0.000618154	0.00101014	0.348906	0.860662
TCGA.AO.A0JG.01A.31D.A10P.05	BRCA	0.123258	0.835019	0.187098	0.272544	0.018222	0	0.020558	0	0.0147575	0.127983	0	0	0.0336893	0	0.00686081	0.0875646	0.77793
TCGA.LL.A73Z.01A.11D.A32T.05	BRCA	0.0956834	0.715185	0.156209	0.507307	0	0.0965532	0.0972405	0	0.0166453	0.0777709	0	0	0.0172634	0.00254051	0.00751409	0.158393	0.684472
TCGA.BH.A28O.01A.11D.A22B.05	BRCA	0.0530225	0.96331	0.178024	0.487371	0.114642	0.0537371	0	0	0.0053013	0.0191302	0	0.000707364	0.0192057	0	0	0.13578	0.787276
TCGA.E2.A108.01A.13D.A10N.05	BRCA	0.0696953	0.88547	0.120888	0.628069	0.0190488	0	0.135776	0	0.0172118	0.255881	0	0	0.0732342	0	0.013506	0.0502356	0.485342
TCGA.AC.A6IX.06A.11D.A32T.05	BRCA	0.0662779	0.897467	0.127011	0.548965	0.01903	0.0496972	0.0226999	0	0.0341839	0.0860869	0	0.0429709	0.0687195	0	0.0858219	0.120536	0.59079
TCGA.BH.A0C0.11A.21D.A10Q.05	BRCA	0.117545	0.836533	0.174684	0.487368	0	0.0949536	0.00810505	0	0.0265729	0.0402331	0	0	0.00423299	0.00308089	0.00439322	0.511605	0.818428
TCGA.PE.A5DE.01A.11D.A27Y.05	BRCA	0.0907705	0.937889	0.141494	0.523261	0.0461285	0.00745815	0.0507005	0	0.0127662	0.0529716	0	0.091743	0.125847	0	0.0360585	0.0416352	0.576326
TCGA.A7.A426.01A.22D.A244.05	BRCA	0.0706464	0.891034	0.168701	0.524379	0.0415798	0	0.177415	0	0.00797433	0.0521768	0	0	0.0147349	0	0	0.119177	0.706119
TCGA.A2.A0SX.01A.12D.A10P.05	BRCA	0.113471	0.85419	0.167467	0.413327	0	0.0224632	0.0332157	0	0.0140504	0.0971443	0	0.0165699	0.0655487	0	0.0339264	0.0659059	0.717081
TCGA.BH.A1FD.11B.21D.A13T.05	BRCA	0.0748349	0.85346	0.161015	0.634745	0	0	0.299986	0	0.0127309	0.0415209	0	0	0.00875912	0	0	0.253199	0.637003
TCGA.EW.A1OV.01A.11D.A145.05	BRCA	0.059234	0.930042	0.135271	0.586218	0	0.115498	0.0222988	0	0.0199608	0.0695829	0	0.117937	0.0804513	0	0.0722349	0.0586729	0.502037
TCGA.E2.A1LG.01A.21D.A14N.05	BRCA	0.102886	0.628041	0.266037	0.408264	0	0.103313	0.0529934	0	0.00882057	0	0	0.0327496	0.0532802	0	0.0220087	0.0816429	0.726834
TCGA.AR.A24M.01A.11D.A16A.05	BRCA	0.181408	0.590314	0.22704	0.4	0	0.158147	0	0	0.00834122	0.00160593	0.000712325	0.0015462	0	0.00124595	0	1.6322	0.828402
TCGA.OL.A5RY.01A.21D.A28C.05	BRCA	0.0471901	0.939298	0.0830484	0.795889	0	0.0312623	0.161041	0	0.0269734	0.0833778	0	0.120166	0.0919253	0	0.126581	0.0639104	0.358673
TCGA.OL.A6VO.01A.12D.A33F.05	BRCA	0.123576	0.856714	0.18219	0.37645	0.0346896	0.00679964	0.029776	0	0.0251599	0.0287467	0	0.0531957	0.0306898	0	0.0183601	0.192071	0.772583
TCGA.AR.A0TV.01A.21D.A10P.05	BRCA	0.126897	0.813939	0.190281	0.333801	0.0389379	0	0.0126792	0	0.0206769	0.104814	0	0	0	0.0141517	0.00516029	0.16658	0.80358
TCGA.BH.A0B3.11B.21D.A10Q.05	BRCA	0.133725	0.615552	0.170893	0.467517	0	0.114834	0	0	0.0151244	0.0766885	0	0	0	0	0	0.197219	0.793353
TCGA.A7.A26E.01A.11D.A16A.05	BRCA	0.157401	0.543998	0.200354	0.418557	0.0164369	0.0602666	0	0	0.0184049	0.0109555	0	0.000380675	0.00661192	0	0.00152894	0.944952	0.885415
TCGA.E2.A15K.01A.11D.A12R.05	BRCA	0.1283	0.794148	0.254359	0.239815	0	0.0605153	0	0	0.018235	0.0470389	0	0.0244661	0.0302252	0.0141428	0.0163968	0.137862	0.78898
TCGA.5L.AAT1.01A.12D.A41Q.05	BRCA	0.0806059	0.77956	0.136482	0.548724	0	0.0350863	0.124929	0	0.0480673	0.0857077	0	0.0127415	0.0408393	0.0171069	0.0108983	0.287323	0.624623
TCGA.E9.A1RA.01A.11D.A14H.05	BRCA	0.0746888	0.956117	0.144283	0.523345	0.0881947	0.0725792	0	0	0.0244283	0.0315586	0	0.0358624	0.0481703	0	0.0439891	0.153078	0.655218
TCGA.AC.A2FM.01A.11D.A19Z.05	BRCA	0.162499	0.43163	0.229347	0.277933	0	0.0675428	0	0	0.00358748	0.00804902	0	0	0.0045272	0	0.000854559	0.267109	0.915439
TCGA.BH.A1EV.11A.24D.A138.05	BRCA	0.0993677	0.743153	0.167786	0.611137	0	0.047042	0.246156	0	0.0144965	0.0314391	0	0	0.0117324	0	0.0010386	0.327901	0.648096
TCGA.A2.A0YJ.01A.11D.A10A.05	BRCA	0.119509	0.773612	0.216522	0.429601	0.00875355	0	0.0714342	0.00873769	0.0226731	0.0511337	0	0.0197377	0	0.0169671	0.00589992	0.33509	0.794663
TCGA.AC.A3TN.01A.11D.A22B.05	BRCA	0.15685	0.470718	0.208413	0.336992	0.0461032	0.00189493	0	0	0.0177622	0.0352394	0	0.00152387	0.0103675	0	0	0.37687	0.887109
TCGA.E2.A1IG.01A.11D.A145.05	BRCA	0.144998	0.773845	0.221561	0.321389	0.0380402	0.0450281	0	0	0.0147235	0.0244076	0	0.0140448	0.010189	0	0	0.302694	0.853567
TCGA.AC.A3YJ.01A.11D.A230.05	BRCA	0.13025	0.832123	0.209873	0.366206	0.0647584	0.0150467	0	0	0.015629	0.0162209	0	0.00192258	0.0134474	0	0	0.494733	0.872975
TCGA.OL.A66I.01A.21D.A29O.05	BRCA	0.0912942	0.918208	0.119607	0.668588	0	0.00581664	0.147794	0	0.0162377	0.109242	0	0.13114	0.0863015	0.00198664	0.0172569	0.0469396	0.484225
TCGA.AR.A1AP.01A.11D.A12R.05	BRCA	0.131393	0.874849	0.198958	0.379941	0.0896904	0	0.0413048	0	0.0179173	0.0254595	0	0.0236308	0.0253821	0	0.00336012	0.230204	0.773255
TCGA.B6.A1KF.01A.11D.A13K.05	BRCA	0.155748	0.369587	0.223092	0.376459	0.0244107	0	0.018609	0	0.0191295	0.0221387	0	0.00232199	0.00238149	0	0	0.712667	0.911009
TCGA.XX.A89A.01A.11D.A36K.05	BRCA	0.10416	0.752571	0.160105	0.540397	0	0	0.174794	0	0.0214352	0.128641	0	0	0.0217149	0.00726336	0.00432298	0.132364	0.641829
TCGA.A7.A26J.01A.11D.A27B.05	BRCA	0.15462	0.427626	0.191978	0.353616	0.0332314	0.00341785	0.0100083	0	0.0209609	0.0139713	0	0.000810861	0.0228619	0	0	0.556819	0.894737
TCGA.BH.A0H3.01A.11D.A12R.05	BRCA	0.105216	0.933531	0.176502	0.472591	0	0.167986	0	0	0.0216533	0.0534166	0	0.0151568	0.0281891	0	0.00305991	0.216919	0.710538
TCGA.LQ.A4E4.01A.11D.A268.05	BRCA	0.0763094	0.853815	0.222061	0.335096	0.0904556	0	0.00688704	0	0.0145942	0.0251846	0	0	0	0	0	0.579491	0.862879
TCGA.E2.A14U.01A.11D.A22B.05	BRCA	0.0716357	0.924268	0.176001	0.552823	0	0.113661	0.14924	0	0.0093259	0.00739166	0	0.0175718	0.012569	0	0	0.248476	0.690241
TCGA.A2.A4S0.01A.21D.A268.05	BRCA	0.147941	0.623331	0.224896	0.419464	0	0.0835058	0	0	0.0171909	0.0179219	0	0	0	0.0039762	0.00112795	0.746587	0.876277
TCGA.AO.A128.01A.11D.A10N.05	BRCA	0.0899477	0.911091	0.138284	0.581369	0.0264587	0.0277751	0.0438923	0	0.0325444	0.126024	0	0.0907116	0.137034	0.0119914	0.0236951	0.0835636	0.479873
TCGA.LL.A5YM.01A.11D.A28C.05	BRCA	0.151598	0.74768	0.1995	0.390044	0.0321487	0	0.0488115	0	0.0143052	0.0132337	0	0.00618225	0.0203814	0	0.00288512	0.335154	0.862052
TCGA.BH.A0BM.11A.12D.A093.05	BRCA	0.134612	0.67259	0.190005	0.416898	0	0.0720984	0	0	0.0259769	0.0333801	0	0	0.00114137	0.00311498	0	0.690204	0.864288
TCGA.AR.A24O.01A.11D.A16A.05	BRCA	0.069016	0.919376	0.162032	0.579809	0.055105	0	0.204688	0	0.00832251	0.0187232	0	0.00765675	0.0293584	0	0	0.149314	0.676146
TCGA.AQ.A1H2.01A.11D.A13K.05	BRCA	0.155394	0.812783	0.262114	0.300856	0.0352689	0	0.0489019	0	0.0106181	0.0176541	0	0.00794117	0	0.00335665	0	0.36675	0.876259
TCGA.BH.A0BZ.01A.31D.A12R.05	BRCA	0.0832435	0.917668	0.158633	0.459838	0	0.0663357	0.0567988	0	0.0262943	0.168505	0	0	0.0802262	0.0177735	0.018086	0.0923933	0.565981
TCGA.AR.A24H.01A.11D.A16A.05	BRCA	0.148229	0.756168	0.207445	0.345989	0.0252479	0.00916707	0.00852972	0	0.018488	0.0460682	0	0	0.0192462	0.0050685	0.00625126	0.241249	0.861933
TCGA.BH.A0AZ.01A.21D.A12R.05	BRCA	0.125157	0.70925	0.175756	0.426245	0	0.0593696	0.0672337	0	0.0140447	0.141375	0	0	0.0102037	0	0	0.0926562	0.707773
TCGA.E9.A22H.01A.11D.A161.05	BRCA	0.131409	0.834198	0.189724	0.402052	0.0363484	0	0.078726	0	0.0188761	0	0	0.0304591	0.0376689	0	0.00792613	0.248194	0.789995
TCGA.B6.A0X4.01A.11D.A10A.05	BRCA	0.181894	0.723302	0.234915	0.334259	0	0.0552147	0	0	0.022066	0.012758	0	0.00436222	0	0.00572854	0	0.965741	0.899871
TCGA.AC.A5XS.01A.11D.A29O.05	BRCA	0.103898	0.705075	0.175857	0.462433	0	0.159982	0.0505531	0	0.00966562	0.0224118	0	0.0137007	0.0173301	0	0.00762049	0.158289	0.718736
TCGA.BH.A0BT.01A.11D.A12R.05	BRCA	0.112598	0.716465	0.221865	0.338255	0.0634182	0.0225691	0	0	0.0274599	0.072735	0	0	0	0.00723918	0.00140961	0.337413	0.805169
TCGA.AR.A5QP.01A.11D.A28C.05	BRCA	0.111447	0.792582	0.165193	0.532566	0	0	0.185675	0	0.0193078	0.0300101	0	0.00478657	0.0125826	0	0.0105796	0.333129	0.737059
TCGA.AC.A2FM.11B.32D.A19Z.05	BRCA	0.135678	0.765502	0.179271	0.510571	0	0.174957	0	0	0.0166846	0.0232775	0	0.0138274	0.0119768	0	0	0.339934	0.759277
TCGA.EW.A1PD.01A.11D.A145.05	BRCA	0.113962	0.853292	0.198524	0.470706	0	0	0.194411	0	0.0129583	0.0200231	0	0.00406005	0.00393125	0.00393686	0.00165021	0.385648	0.75903
TCGA.D8.A3Z5.01A.41D.A244.05	BRCA	0.129767	0.499923	0.188922	0.473875	0	0.126833	0.0295392	0	0.00752401	0.0183361	0	0.00929864	0.00873366	0	0.0018531	0.196853	0.797882
TCGA.BH.A201.01A.11D.A14N.05	BRCA	0.0581966	0.879339	0.206934	0.441419	0.0659448	0	0.107551	0	0.0102779	0.00384208	0	0.00240355	0.00447125	0	0	0.959037	0.80551
TCGA.A7.A4SB.01A.21D.A268.05	BRCA	0.125796	0.764705	0.206429	0.328314	0	0	0.0732251	0	0.016613	0.064086	0	0	0	0.00248683	0.0068611	0.226231	0.836728
TCGA.BH.A6R9.01A.21D.A32T.05	BRCA	0.0498373	0.971062	0.160332	0.647682	0.0710361	0.0070023	0.237324	0	0.0199253	0.00687508	0	0.0226903	0.0056003	0	0	0.566612	0.629547
TCGA.BH.A0WA.01A.11D.A10A.05	BRCA	0.0714569	0.869315	0.188124	0.481239	0.0825266	0	0.0866733	0	0.0133167	0.0368098	0	0	0.0050651	0	0	0.31801	0.775609
TCGA.D8.A27H.01A.11D.A16G.05	BRCA	0.129073	0.684441	0.189854	0.433567	0	0.0133899	0.0904146	0	0.0137868	0.0691078	0	0	0.00248719	0.010325	0.00749966	0.154181	0.792989
TCGA.AQ.A54O.01A.11D.A268.05	BRCA	0.144804	0.645343	0.180584	0.404226	0	0	0.0561977	0	0.0178519	0.0384632	0	0	0.0116942	3.31761e-06	0.00465099	0.325695	0.871139
TCGA.BH.A1EY.01A.11D.A13K.05	BRCA	0.0887285	0.8249	0.162586	0.531704	0	0.191854	0.0136419	0	0.0155461	0.0198534	0	0.035904	0.0159906	0.00779138	0.00257501	0.189322	0.696844
TCGA.S3.AA0Z.01A.11D.A41Q.05	BRCA	0.120513	0.861271	0.205709	0.360907	0.0650507	0.0158044	0	0	0.0182495	0.0626953	0	0.0172519	0.0167254	0.00817054	0.0161711	0.150805	0.779881
TCGA.E2.A1AZ.01A.11D.A12R.05	BRCA	0.0944366	0.906749	0.158862	0.496558	0	0.0323797	0.0636775	0.00220255	0.0172575	0.111446	0	0.0318628	0.0627709	0.000684518	0.0271974	0.0831761	0.650521
TCGA.AO.A0JB.01A.11D.A10P.05	BRCA	0.153082	0.595291	0.245895	0.366992	0	0.0156307	0.0605377	0	0.021032	0.0563439	0	0	0	0	0	0.373279	0.846456
TCGA.EW.A1OY.01A.11D.A145.05	BRCA	0.130331	0.700598	0.226561	0.318905	0	0	0.0471201	0	0.0311592	0.071045	0	0.00253264	0	0.00326509	0.00971224	0.359993	0.835166
TCGA.A7.A0CE.11A.21D.A10Q.05	BRCA	0.13772	0.722079	0.173997	0.538154	0	0.147704	0	0	0.0187378	0.0257357	0	0.0042677	0.00242518	0	0	0.577818	0.801129
TCGA.EW.A1J5.01A.11D.A13K.05	BRCA	0.133719	0.710325	0.185734	0.376396	0.0352321	0	0.0545721	0	0.0179611	0.0233122	0	0.0399105	0.0524409	0	0.0124922	0.140151	0.764079
TCGA.E9.A5UO.01A.11D.A28C.05	BRCA	0.1735	0.453358	0.232834	0.275868	0.0116548	0.0159905	0	0	0.0109376	0.0248048	0	0	0	0.00361874	0	0.384807	0.932993
TCGA.D8.A1JG.01B.11D.A13K.05	BRCA	0.0933549	0.730008	0.14395	0.525663	0	0.126594	0.0821889	0	0.0198743	0.0335971	0	0.0568377	0.0228124	0.00757817	0.0555102	0.112707	0.595008
TCGA.AO.A125.01A.11D.A10N.05	BRCA	0.202503	0.397928	0.255878	0.282659	0.0200331	0.0190535	0	0	0.0114294	0.00344485	0	0.00971356	0	0.00165893	0	0.77135	0.934667
TCGA.BH.A0B3.01A.11D.A10P.05	BRCA	0.100695	0.66559	0.155615	0.574069	0	0.113458	0.125047	0	0.00999207	0.0524782	0	0.0112872	0.00722595	0.00823615	0.0274166	0.0936955	0.644859
TCGA.4H.AAAK.01A.12D.A41Q.05	BRCA	0.13363	0.645694	0.179338	0.433937	0	0	0.168404	0	0.0474223	0.0483421	0	0.00442115	0.0102498	0	0.00501835	0.697066	0.716143
TCGA.A7.A5ZX.01A.12D.A29O.05	BRCA	0.162931	0.509954	0.205262	0.40581	0	0.118135	0	0	0.00727049	0.0200018	0	0	0	0.0014495	0	0.33893	0.853143
TCGA.BH.A0BC.01A.22D.A10P.05	BRCA	0.142281	0.819898	0.170274	0.446389	0.0191674	0	0.0860863	0	0.0145592	0.0310758	0	0.0133072	0.0118967	0.00857699	0.00599068	0.2055	0.80934
TCGA.PE.A5DD.01A.12D.A27Y.05	BRCA	0.145149	0.677883	0.201688	0.388037	0	0.106559	0	0	0.00491414	0.00529239	0	0.0217157	0.0179717	0	0.00397041	0.100391	0.839577
TCGA.D8.A1JM.01A.11D.A13K.05	BRCA	0.130405	0.845835	0.206352	0.303284	0.0211111	0.0324013	0	0	0.0199266	0.0377724	0	0.0317794	0.0155594	0.0122229	0.00966572	0.18623	0.819561
TCGA.EW.A6SD.01A.12D.A33F.05	BRCA	0.115776	0.709658	0.167311	0.45857	0.00681746	0	0.0990602	0	0.0229993	0.0547806	0	0.0229764	0.013568	0.00875514	0.0374037	0.167287	0.733639
TCGA.D8.A1Y0.01A.11D.A14N.05	BRCA	0.128679	0.759786	0.167549	0.416346	0	0.110548	0.000751264	0	0.0214351	0.0265687	0	0.0419643	0.0459507	0.00215591	0.0137327	0.164414	0.736893
TCGA.S3.A6ZG.01A.22D.A32T.05	BRCA	0.138897	0.621372	0.193584	0.384022	0	0.111643	0.00479443	0	0.0174412	0.0429129	0	0.0234136	0.00118131	0.00116626	0	0.253971	0.797447
TCGA.E2.A15I.01A.21D.A138.05	BRCA	0.12813	0.778661	0.18445	0.42779	0	0.0648097	0.0157039	0	0.0136486	0.0738809	0	0.0072685	0.0273663	0	0.0140753	0.111335	0.783247
TCGA.A7.A13D.01A.13D.A12R.05	BRCA	0.132279	0.695069	0.216916	0.25315	0.0290367	0.00467339	0.00195842	0.00812054	0.0217356	0.0625361	0	0	0	0.021768	0	0.354149	0.850171
TCGA.AC.A5XU.01A.11D.A28C.05	BRCA	0.120684	0.814557	0.196649	0.42678	0.060685	0	0.0668791	0	0.0218883	0.018761	0	0.0263865	0	0	0.011261	0.388032	0.794139
TCGA.A7.A56D.01A.11D.A27Y.05	BRCA	0.0891453	0.872418	0.185767	0.458177	0.242556	0.00773817	0.00791364	0	0.0129217	0.031541	0	0.0230144	0.00587495	0	0	0.213828	0.66844
TCGA.AC.A2FB.01A.11D.A17F.05	BRCA	0.10152	0.884891	0.120065	0.610698	0.00506124	0.130269	0	0	0.0269661	0.0738268	0	0.113961	0.142535	0	0.0436231	0.0721124	0.463758
TCGA.B6.A0RL.01A.11D.A10P.05	BRCA	0.165197	0.454133	0.212129	0.304725	0.019739	0	0.0104216	0	0.0116556	0.0269934	0	0	0	0.000341158	0.00030125	0.421755	0.930548
TCGA.S3.AA11.01A.31D.A41Q.05	BRCA	0.148015	0.529075	0.177833	0.376042	0.0247121	0.00974713	0.0300121	0	0.0414482	0.0649161	0	0	0	0.00923954	0.000542274	0.554877	0.819383
TCGA.AR.A5QN.01A.12D.A28C.05	BRCA	0.123254	0.757459	0.17535	0.474924	0	0.0590701	0.0943657	0	0.0125984	0.0242803	0	0.00523449	0.0153378	0.000802786	0.00660795	0.241057	0.781702
TCGA.AR.A0TX.01A.11D.A10P.05	BRCA	0.0875738	0.703701	0.148108	0.545637	0	0.202773	0.0287592	0	0.00898138	0.0441126	0	0.0133616	0.0361126	0.00755687	0.0217958	0.0730553	0.636547
TCGA.BH.A0HY.01A.11D.A10P.05	BRCA	0.143159	0.65684	0.199957	0.383122	0.0245332	0	0.0273924	0	0.0178456	0.0312432	0	0.00860848	0	0.010787	0.00284318	0.333676	0.876747
TCGA.E9.A1NA.01A.11D.A145.05	BRCA	0.147146	0.7745	0.196118	0.418261	0.0139839	0	0.0845842	0	0.0137376	0.00489682	0	0.0135399	0.0279693	0	0	0.29603	0.841288
TCGA.AO.A0JD.01A.11D.A10P.05	BRCA	0.102656	0.725823	0.180673	0.436825	0	0.0997196	0	0	0.0278501	0.0592158	0	0.0217551	0.000585673	0.0253666	0.0078749	0.242601	0.757632
TCGA.AR.A1AK.01A.21D.A12R.05	BRCA	0.13069	0.617929	0.159014	0.515028	0.0408615	0	0.141036	0	0.0359309	0.0715166	0	0.000455553	0.0255795	0.00989159	0.00175437	0.329045	0.672974
TCGA.D8.A27F.01A.11D.A16G.05	BRCA	0.0989593	0.923672	0.211392	0.485659	0.154477	0.0023485	0.0319907	0	0.00930524	0.0108605	0	0.0122012	0.00799301	0	0.00457283	0.261181	0.766251
TCGA.AO.A03U.01B.21D.A10N.05	BRCA	0.129171	0.867351	0.177988	0.553574	0	0.17849	0.0227541	0	0.018228	0.0309314	0	0.0151807	0	0.0260055	0.000422811	0.25128	0.707987
TCGA.BH.A1EW.01A.11D.A138.05	BRCA	0.077204	0.88945	0.166838	0.473794	0.190674	0.0182774	0.00994055	0	0.0341375	0.0248197	0	0.0109494	0.0589818	0	0.00569805	0.339849	0.646521
TCGA.AC.A3OD.01B.06D.A22R.05	BRCA	0.0945682	0.91537	0.132448	0.601748	0	0.209472	0	0	0.016967	0.0555306	0	0.0779899	0.0543449	0.0035473	0.012567	0.08318	0.569581
TCGA.AR.A24V.01A.21D.A16A.05	BRCA	0.130126	0.838337	0.199524	0.386656	0.0298392	0	0.0715814	0	0.0173126	0.0331301	0	0.00148905	0.00487048	0.0063325	0.00256227	0.357814	0.832882
TCGA.BH.A208.11A.51D.A161.05	BRCA	0.148628	0.757833	0.19121	0.345168	0.00233519	0.0525259	0	0.00104974	0.0123496	0.0269421	0	0	0.00567011	0.003629	0.00430088	0.330504	0.891198
TCGA.BH.A1FG.11B.12D.A13T.05	BRCA	0.0676034	0.946519	0.188543	0.52192	0.0570573	0.139455	0	0	0.0122501	0.00310784	0	0.00806095	0.0133568	0	0.00069167	0.48578	0.76602
TCGA.E9.A6HE.01A.11D.A31V.05	BRCA	0.144969	0.439102	0.18188	0.384965	0.051719	0.0323909	0.0131251	0	0.0406597	0.0483065	0	0.0262818	0.0100109	0.00503899	0	0.453598	0.772467
TCGA.A2.A0CT.01A.31D.A10P.05	BRCA	0.171328	0.589983	0.205554	0.280911	0.0198761	0	0.00136899	0	0.00871419	0.0171204	0	0.00426467	0	0.00141526	0.00030359	0.377173	0.946937
TCGA.3C.AAAU.01A.11D.A41Q.05	BRCA	0.147039	0.547645	0.227901	0.257387	0.0181815	0	0.00923794	0	0.0205963	0.0319862	0	0	0	0.00717713	0.00400476	0.47712	0.908816
TCGA.D8.A1Y2.01A.11D.A161.05	BRCA	0.0564592	0.947055	0.14552	0.595514	0	0.173057	0.104549	0	0.0377127	0.066516	0	0.0650194	0.0266189	0.015772	0.0157885	0.198786	0.494966
TCGA.A7.A26J.01B.02D.A27B.05	BRCA	0.119238	0.81923	0.150536	0.472327	0.0708752	0.0120841	0.0348903	0	0.0209042	0.0306663	0	0.0534856	0.0196199	0.0100961	0.0136794	0.163893	0.733699
TCGA.AC.A62V.01A.11D.A31V.05	BRCA	0.135755	0.814029	0.214123	0.287059	0.0222608	0.0354228	0.00577455	0	0.0207177	0.0294374	0	0.00309756	0	0.0161534	0.00419868	0.391735	0.862937
TCGA.D8.A27T.01A.11D.A16G.05	BRCA	0.148984	0.867104	0.204681	0.308602	0.0314774	0.00448124	0.0111168	0	0.0167803	0.0237245	0	0.0204611	0.0113908	0.0147327	0.00814881	0.213877	0.857686
TCGA.E9.A1RB.11A.33D.A161.05	BRCA	0.0783233	0.920218	0.162476	0.584177	0	0.0780733	0.185579	0	0.0129065	0.0412606	0	0	0.0008987	0.0113639	0.00662049	0.214594	0.663297
TCGA.BH.A1FL.01A.11D.A13K.05	BRCA	0.15441	0.5769	0.223748	0.328965	0.015676	0	0.0323787	0	0.0128422	0.0264036	0	0.00522609	0.0181423	0	0.00581874	0.231012	0.883512
TCGA.B6.A0RE.01A.11D.A10P.05	BRCA	0.134445	0.521753	0.190612	0.490761	0	0.0111738	0.0937052	0	0.024843	0.0498602	0	0.0140968	0.0023122	0	0.00781022	0.335357	0.796198
TCGA.EW.A2FV.01A.11D.A17F.05	BRCA	0.127341	0.646597	0.192671	0.429494	0	0.206287	0	0	0.00489231	0.021694	0	0.00615613	0.0157269	0.00188897	0.00761595	0.0921653	0.735739
TCGA.AC.A3BB.01A.21D.A19Z.05	BRCA	0.0862659	0.930693	0.143076	0.550327	0.0893004	0	0.086801	0	0.0129392	0.0244985	0	0.0754884	0.0563158	0	0.0211212	0.072928	0.633535
TCGA.LL.A7SZ.01A.32D.A357.05	BRCA	0.0825845	0.752007	0.144909	0.567239	0	0.192752	0	0	0.0172474	0.0851688	0	0.0583607	0.00391113	0.0129427	0.0708247	0.0745968	0.558792
TCGA.LL.A6FR.01A.12D.A31V.05	BRCA	0.0425587	0.963848	0.234621	0.448842	0.149728	0.0153732	0	0	0.00862179	0	0	0.0113108	0.00247957	0	0	0.625205	0.812487
TCGA.A2.A1G4.01A.11D.A13K.05	BRCA	0.154905	0.836487	0.217422	0.248472	0.0281352	0.000146652	0.00416611	0	0.00807606	0.0586211	0	0	0.00796929	0	0.00783221	0.108516	0.885053
TCGA.E9.A1N8.01A.11D.A145.05	BRCA	0.126327	0.797804	0.236963	0.38424	0.059601	0.00440652	0	0	0.0125748	0.00659402	0	0.00877398	0.0070447	0	0.00222062	0.510477	0.898784
TCGA.GM.A2DH.01A.11D.A17Z.05	BRCA	0.0978478	0.791877	0.129677	0.608182	0	0.173186	0.0129883	0	0.00650647	0.0400689	0	0.108524	0.0803626	0	0.0416478	0.0240443	0.536716
TCGA.E2.A1LB.11A.22D.A145.05	BRCA	0.117859	0.740214	0.167277	0.588017	0	0	0.241884	0	0.0102508	0.0323443	0	0.00775945	0.00974309	0.0013901	0.00619944	0.178473	0.690429
TCGA.A2.A0YT.01A.11D.A10A.05	BRCA	0.144984	0.577264	0.224976	0.362824	0	0.00818772	0.045192	0	0.018074	0.0592376	0	0	0.00424745	0.00570709	0	0.261215	0.859354
TCGA.A7.A3IY.01A.21D.A21R.05	BRCA	0.119958	0.871895	0.188392	0.518237	0.0225729	0.123391	0	0	0.0203009	0.016894	0	0.0198236	0.00578947	0.00616669	0.000400603	0.413677	0.78466
TCGA.D8.A27E.01A.11D.A16G.05	BRCA	0.134176	0.796142	0.19812	0.393519	0.042239	0	0.0360472	0	0.0205312	0.0407551	0	0.004634	0.016456	0.0120869	0.00436025	0.262238	0.822891
TCGA.AN.A0XT.01A.11D.A10A.05	BRCA	0.126664	0.664482	0.253066	0.271854	0	0.0226392	0.023202	0	0.0210679	0.0920504	0	0	0	0.00139839	0.00413572	0.215894	0.835506
TCGA.E9.A5FK.01A.11D.A27Y.05	BRCA	0.0748113	0.930343	0.118188	0.623657	0.0131227	0.195284	0	0	0.0380225	0.0883027	0	0.100077	0.149341	0	0.0781871	0.0914205	0.337663
TCGA.D8.A1JA.01A.11D.A13K.05	BRCA	0.13917	0.551466	0.248422	0.416628	0	0.11518	0	0	0.00344503	0.0110608	0	0.000341331	0.00170676	0	0	0.262801	0.868266
TCGA.JL.A3YX.01A.11D.A230.05	BRCA	0.105035	0.758139	0.221035	0.420546	0	0.1177	0.0195466	0	0.00612753	0.00835471	0	0.00117513	0.00760441	0	0	0.357619	0.839491
TCGA.A7.A4SD.01A.11D.A268.05	BRCA	0.055328	0.88986	0.163437	0.550895	0	0.0367005	0.141243	0	0.0402775	0.0317052	0	0.0782433	0.025393	0.0232974	0.060353	0.183922	0.562787
TCGA.BH.A0B5.01A.11D.A12R.05	BRCA	0.143862	0.893438	0.186948	0.372012	0.082298	0.0247089	0.00260164	0	0.031816	0.040014	0	0.0242416	0.019778	0.0114266	0.0135211	0.29194	0.749594
TCGA.AC.A8OP.01A.11D.A36K.05	BRCA	0.0878522	0.802946	0.182523	0.386766	0.113078	0	0.00555234	0	0.0169491	0.0514525	0	0	0.0127857	0.00410995	0.000848892	0.24494	0.795223
TCGA.LL.A440.01A.11D.A244.05	BRCA	0.0624605	0.940181	0.138836	0.633387	0.0839117	0.142256	0	0	0.0207834	0.0761735	0	0	0.020053	0	0.00533986	0.204629	0.651483
TCGA.A7.A13G.01B.04D.A22R.05	BRCA	0.141746	0.889362	0.21339	0.42141	0	0.13268	0	0	0.00794265	0.00763228	0	0.00264296	0.00146148	0	0.00109043	0.619206	0.846551
TCGA.AR.A1AW.01A.21D.A12R.05	BRCA	0.0656351	0.97518	0.099334	0.732687	0	0.0101828	0.068317	0.0017962	0.0395461	0.104401	0	0.105609	0.100405	0.0154138	0.175808	0.0824146	0.37852
TCGA.EW.A1P0.01A.11D.A145.05	BRCA	0.148399	0.767133	0.220209	0.266383	0.0144378	0.00425164	0.0239499	0	0.0103947	0.0405082	0	0	0.0316178	0	0.00467337	0.135349	0.870167
TCGA.S3.A6ZF.01A.32D.A32T.05	BRCA	0.114588	0.640533	0.196406	0.379063	0.0178588	0	0.0870406	0	0.0286939	0.0625195	0	0.0125058	0.0290953	0	0.0182185	0.234545	0.744068
TCGA.BH.A0DV.11A.22D.A12R.05	BRCA	0.137636	0.492072	0.185721	0.498083	0	0.059551	0.10422	0	0.0139583	0.0167082	0	0	0	0.0041898	0	0.667922	0.801373
TCGA.C8.A273.01A.11D.A16G.05	BRCA	0.147025	0.763856	0.201362	0.380789	0	0.00889401	0.0846202	0	0.00959848	0.0193256	0	0.0128781	0.0064201	0.00296701	0.00385037	0.211229	0.851446
TCGA.BH.A8FY.01A.11D.A36K.05	BRCA	0.155062	0.534231	0.237337	0.278537	0.0477399	0	0	0	0.0111505	0.0382811	0	0	0	0.010496	0.00413448	0.210739	0.888198
TCGA.AR.A2LO.01A.31D.A18O.05	BRCA	0.134855	0.880951	0.157996	0.401034	0.0218674	0.0546337	0.0216426	0	0.0119169	0.0305734	0	0.065148	0.0857525	0	0.0292136	0.0565618	0.679252
TCGA.BH.A0DG.11A.43D.A12R.05	BRCA	0.137003	0.606002	0.15985	0.589057	0	0	0.1998	0	0.0176905	0.0601661	0	0	0.0182083	0	0.00250932	0.218715	0.701626
TCGA.B6.A0RN.01A.12D.A10P.05	BRCA	0.14794	0.646209	0.218762	0.344468	0.0379522	0.0105178	0	0	0.0221518	0.0319762	0	0.00219387	0	0.00124847	0	0.625428	0.89396
TCGA.BH.A0DP.01A.21D.A10P.05	BRCA	0.132337	0.691443	0.178604	0.474403	0	0.185397	0	0	0.0249922	0.0291325	0	0.0130573	0.0225694	0	0.00535469	0.356451	0.719497
TCGA.EW.A1PH.01A.11D.A14N.05	BRCA	0.0950898	0.857715	0.218456	0.368515	0.0251182	0.0207518	0.0365996	0	0.0289341	0.0572885	0	0.0161604	0.0160324	0.00308746	0.0180105	0.26166	0.778017
TCGA.E2.A1LA.01A.11D.A145.05	BRCA	0.107532	0.739137	0.179234	0.391118	0.0343389	0	0.0917002	0	0.0157418	0.0369648	0	0.0640891	0.0412517	0.00888534	0.0199121	0.0920016	0.687116
TCGA.AC.A3W5.01A.11D.A22B.05	BRCA	0.0954914	0.942502	0.162857	0.499072	0.0281981	0.16318	0	0	0.0221087	0.033092	0	0.0150647	0.0469263	0	0.0104844	0.209427	0.680946
TCGA.A1.A0SG.01A.11D.A145.05	BRCA	0.106406	0.704931	0.190273	0.439634	0	0.173748	0.00599095	0	0.0114625	0.00743756	0	0.0147075	0.0157547	0	0.0227805	0.1889	0.748118
TCGA.AC.A5EI.01A.11D.A27Y.05	BRCA	0.120122	0.656943	0.167858	0.592811	0.0800596	0.153336	0	0	0.0122291	0.0270153	0	0.0135039	0.00778853	0.00336516	0.00116162	0.23146	0.701541
TCGA.A1.A0SB.01A.11D.A145.05	BRCA	0.153603	0.479002	0.219166	0.43236	0	0.0511675	0	0	0.0146028	0	0	0.0192868	0.0116731	0	0.00305569	0.429297	0.900214
TCGA.E9.A3X8.01A.31D.A230.05	BRCA	0.134483	0.68246	0.157689	0.543361	0	0.227232	0	0	0.00603771	0.037347	0	0.0287015	0.0426111	0	0.0062651	0.0525363	0.651806
TCGA.E2.A1IF.11A.22D.A145.05	BRCA	0.106389	0.566096	0.165754	0.616266	0	0.146144	0.173241	0	0.00957706	0.0127817	0	0.0134571	0.0163552	0	0.0011158	0.219106	0.627328
TCGA.S3.AA15.01A.11D.A41Q.05	BRCA	0.0819779	0.807268	0.11802	0.689662	0	0.088225	0.0995855	0	0.0188451	0.0535795	0	0.087876	0.023547	0.00880618	0.106996	0.0671109	0.51254
TCGA.LL.A5YP.01A.21D.A28C.05	BRCA	0.0901508	0.903628	0.162223	0.576649	0.0162766	0	0.187302	0	0.0263704	0.0269786	0	0.02294	0.0161619	0	0.00806406	0.355662	0.695907
TCGA.OL.A5DA.01A.11D.A27Y.05	BRCA	0.158608	0.72605	0.187603	0.372335	0	0	0.0652415	0	0.0200669	0.0171042	0	0.0213366	0.0416176	0	0.0015008	0.24604	0.833132
TCGA.A7.A6VW.01A.21D.A33F.05	BRCA	0.0471264	0.924465	0.181539	0.559796	0.206016	0	0.0176898	0	0.00383582	0	0	0.0137372	0	0	0	0.279229	0.758721
TCGA.E9.A22A.01A.11D.A161.05	BRCA	0.103001	0.908688	0.162141	0.382329	0.0972602	0.027197	0	0	0.0197878	0.0585224	0	0.0104308	0.0382421	0.00771531	0	0.172201	0.740844
TCGA.BH.A0DV.01A.21D.A12R.05	BRCA	0.116754	0.833131	0.159584	0.475683	0.114244	0	0.0556192	0	0.0462502	0.0902757	0	0.00133945	0.0554785	0.000611525	0.011904	0.289771	0.624277
TCGA.EW.A1PA.01A.11D.A145.05	BRCA	0.116874	0.871413	0.183439	0.367135	0.0257824	0.0124969	0.0258909	0	0.0257947	0.0478217	0	0.0355183	0.0246535	0	0.0241115	0.195259	0.77793
TCGA.C8.A9FZ.01A.11D.A41Q.05	BRCA	0.154608	0.846904	0.206022	0.30905	0.0421755	0	0	0	0.017292	0.0397272	0	0.00501457	0.0180129	0	0.000812147	0.272028	0.876966
TCGA.AO.A0JC.01A.11D.A10P.05	BRCA	0.0434587	0.979671	0.0729092	0.873053	0.0494762	0.0121397	0.0438372	0	0.0252378	0.137145	0	0.161896	0.0976614	0	0.251837	0.0389148	0.22077
TCGA.B6.A3ZX.01A.11D.A23D.05	BRCA	0.0416125	0.977892	0.0829146	0.807635	0.0395491	0.0380416	0.0411906	0	0.0244791	0.1285	0	0.0807467	0.129863	0	0.179818	0.0471724	0.337812
TCGA.B6.A0RO.01A.22D.A10P.05	BRCA	0.040747	0.971436	0.230392	0.357375	0.148329	0	0.0121734	0	0.00532665	0.000704979	0	0.00442188	0.00200498	0	0	0.746883	0.827039
TCGA.D8.A1JF.01A.11D.A13K.05	BRCA	0.121554	0.799232	0.182493	0.4151	0.00320869	0	0.109681	0	0.0191278	0.0396908	0	0.0358353	0.0160434	0.0139387	0.0249612	0.146608	0.737513
TCGA.A2.A0CK.01A.11D.A22B.05	BRCA	0.132432	0.769926	0.183422	0.451231	0	0.057262	0.0631657	0	0.0227269	0.0198131	0	0.0202105	0.0168065	0	0	0.399909	0.800015
TCGA.GM.A3XG.01A.31D.A244.05	BRCA	0.128099	0.820908	0.193101	0.467193	0	0.118231	0	0	0.00774632	0.0130606	0	0	0.00904907	0	0.00171169	0.325183	0.850201
TCGA.AR.A0TW.01A.11D.A10P.05	BRCA	0.105289	0.808648	0.164081	0.398713	0.00100762	0.0130746	0.0324734	0	0.014798	0.114973	0	0	0.0111013	0.0147586	0.0219208	0.0909225	0.775893
TCGA.AO.A0JJ.01A.11D.A10P.05	BRCA	0.127989	0.662382	0.182704	0.47472	0	0.217936	0	0	0.0110174	0.0140261	0	0.0141585	0.00729781	0.00326517	0.00605217	0.245925	0.726247
TCGA.A2.A0EN.01A.13D.A10P.05	BRCA	0.102888	0.814121	0.131777	0.597022	0	0.10539	0.101611	0	0.0276452	0.054661	0	0.0491293	0.0479972	0.00433683	0.0195852	0.157335	0.589645
TCGA.EW.A1J2.01A.21D.A13K.05	BRCA	0.121635	0.681561	0.172966	0.547924	0	0.109754	0.137164	0	0.0072042	0.00126853	0	0.0218567	0.0232688	0	0.0048108	0.140694	0.694674
TCGA.D8.A1XV.01A.11D.A14N.05	BRCA	0.166791	0.39252	0.234455	0.33443	0.0216002	0	0.0198373	0	0.0181323	0.0118067	0	0.00640899	0	0.00487814	0.00378233	0.674661	0.913554
TCGA.BH.A1FE.11B.14D.A13T.05	BRCA	0.122168	0.753304	0.174803	0.46908	0	0.109633	0	0	0.0141021	0.0696489	0	0.00600605	0.0372372	0	0.00016379	0.124736	0.763209
TCGA.D8.A73X.01A.11D.A32T.05	BRCA	0.147803	0.816626	0.211744	0.36042	0	0.0129555	0.0739941	0	0.019907	0.0134991	0	0.0145949	0.017681	0	0.00233859	0.413749	0.84503
TCGA.AO.A0JM.01A.21D.A10P.05	BRCA	0.127812	0.822024	0.199791	0.413096	0.00575927	0.00923171	0.0980884	0	0.0324283	0.0638008	0	0.00976969	0	0.00370662	0	0.419636	0.777215
TCGA.A2.A4S1.01A.21D.A268.05	BRCA	0.0631771	0.925616	0.192104	0.600116	0.124202	0	0.131528	0	0.00596983	0.0155236	0	0	0	0.00807495	0	0.252974	0.714702
TCGA.B6.A0RM.01A.11D.A10P.05	BRCA	0.1538	0.80289	0.217363	0.284356	0.0365431	0	0.00689081	0	0.0215413	0.0312827	0	0.00373514	0	0.00411881	0.000738223	0.540223	0.89515
TCGA.AC.A2FG.11A.22D.A17F.05	BRCA	0.106891	0.824245	0.175742	0.559607	0	0.209558	0	0	0.0138411	0.0208455	0	0.00315633	0.025234	0	0.00419257	0.25906	0.723173
TCGA.EW.A6SB.01A.12D.A32T.05	BRCA	0.0682281	0.890118	0.130534	0.683421	0	0.0213018	0.13251	0.00847037	0.00193904	0.0727386	0	0.115423	0.0381148	0	0.0932476	0.0325778	0.516254
TCGA.E9.A1RE.01A.11D.A161.05	BRCA	0.157828	0.501512	0.21411	0.253844	0.0265184	0	0.0267031	0	0.00760284	0.0109114	0	0.0149024	0.0175124	0	0.00321691	0.16335	0.892633
TCGA.BH.A209.11A.42D.A161.05	BRCA	0.134127	0.817592	0.166388	0.43263	0.0118817	0.0478362	0.0385151	0	0.0181203	0.0597819	0	0	0.00655473	0.0238921	0.0031557	0.19404	0.790262
TCGA.E2.A3DX.01A.21D.A212.05	BRCA	0.0998659	0.851597	0.12207	0.593386	0.0147654	0	0.120253	0	0.0234665	0.0734092	0	0.072026	0.101207	0	0.0476518	0.0797382	0.547221
TCGA.D8.A27V.01A.12D.A17F.05	BRCA	0.150518	0.705668	0.205675	0.339524	0.037486	0	0.0309783	0	0.0159553	0.103743	0	0	0.00380172	0.0100536	0	0.135676	0.797982
TCGA.E2.A1IL.01A.11D.A14H.05	BRCA	0.153491	0.64147	0.211721	0.321287	0.0461767	0	0.0195362	0	0.018901	0.041711	0	0	0.00739767	0.00262066	0.00414228	0.338293	0.859514
TCGA.OL.A5S0.01A.11D.A28C.05	BRCA	0.106665	0.750328	0.154532	0.597184	0	0	0.238704	0	0.0122362	0.0382341	0	0.00791506	0.0277679	0	0.0139917	0.139192	0.661151
TCGA.LL.A740.01A.21D.A32T.05	BRCA	0.093492	0.870819	0.170873	0.456208	0	0.106592	0.0381596	0	0.0273381	0.0549564	0	0.00584911	0	0.00398196	0	0.421966	0.763123
TCGA.E9.A24A.01A.11D.A16A.05	BRCA	0.118155	0.917139	0.20691	0.469825	0	0.146809	0.0204817	0	0.00840249	0.0127263	0	0.00215561	0.0143797	0	9.80904e-05	0.286191	0.794947
TCGA.BH.A0DK.11A.13D.A10Q.05	BRCA	0.146018	0.713374	0.181464	0.465028	0	0.106941	0	0	0.0197713	0.0296476	0	0.0100152	0	0.00634346	0	0.429752	0.827281
TCGA.AC.A4ZE.01A.11D.A41Q.05	BRCA	0.152113	0.516914	0.201109	0.353909	0.00877216	0	0.0485956	0	0.0282553	0.0242425	0	0.00823395	0.00392399	0.00744082	0	0.64449	0.870536
TCGA.AC.A2FO.01A.11D.A17Z.05	BRCA	0.11853	0.889959	0.142334	0.475184	0.0333701	0.0175375	0.0500178	0	0.00384829	0.0633686	0	0.0698575	0.0585723	0	0.0371679	0.0168072	0.66626
TCGA.AC.A6NO.01A.12D.A33F.05	BRCA	0.129448	0.669845	0.197434	0.384936	0.032434	0.0291056	0.0283649	0	0.0376028	0.0238539	0	0.016811	0.0334598	0	0	0.507291	0.798368
TCGA.D8.A1JU.01A.11D.A13K.05	BRCA	0.138154	0.827125	0.18449	0.348631	0.0477352	0.0117687	0.00215043	0	0.0205927	0.048509	0	0.0230665	0.0173599	0.00335051	0	0.22314	0.825467
TCGA.BH.A1FJ.01A.11D.A13K.05	BRCA	0.190069	0.611563	0.258912	0.248429	0.0435458	0	0.0120077	0	0.00298993	0	0	0.0186429	0	0.000869379	0	0.153233	0.921944
TCGA.AR.A251.01A.12D.A16A.05	BRCA	0.123375	0.650065	0.183479	0.510839	0	0.144717	0.0390048	0	0.00978248	0.0224183	0	0.000145927	0.0137061	0.00149406	0.00795175	0.213983	0.76078
TCGA.E9.A1NG.11A.52D.A14N.05	BRCA	0.0515478	0.942863	0.181802	0.562391	0.195007	0.0385932	0	0	0.0131804	0.00845285	0	0.0104178	0.00919208	0	0	0.469678	0.725156
TCGA.C8.A26Y.01A.11D.A16G.05	BRCA	0.0946735	0.928398	0.161363	0.522773	0	0.0695291	0.123921	0	0.0203096	0.0293329	0	0.0358082	0.0190882	0.00177423	0.0207498	0.190248	0.679487
TCGA.A7.A13H.01A.11D.A22B.05	BRCA	0.0805754	0.730698	0.15388	0.566258	0	0.12962	0.117478	0	0.0102928	0.0464527	0	0.012029	0.0339692	0	0.00630027	0.10423	0.643858
TCGA.OL.A5RX.01A.11D.A28C.05	BRCA	0.123243	0.697853	0.165639	0.402974	0.0123606	0.0757686	0	0	0.0186619	0.0364868	0	0.00860165	0.0391401	0	0.021354	0.176752	0.787626
TCGA.B6.A401.01A.11D.A23D.05	BRCA	0.102251	0.860427	0.139613	0.570439	0	0.141648	0.0434819	0	0.0254398	0.0600344	0	0.0082391	0.0313852	0.00946628	0.0236978	0.191532	0.656607
TCGA.AC.A2QI.01A.12D.A19Z.05	BRCA	0.117374	0.753833	0.205631	0.404655	0	0	0.144713	0	0.0209598	0.00424667	0	0.0319563	0.0176484	0	0.00767246	0.340677	0.772803
TCGA.AR.A0TQ.01A.11D.A10P.05	BRCA	0.0895097	0.9371	0.143305	0.493465	0	0.074842	0.077457	0	0.0294177	0.0519615	0	0.0413627	0.0675362	0.00011792	0.0274243	0.156143	0.629881
TCGA.B6.A402.01A.11D.A23D.05	BRCA	0.0419055	0.962988	0.216482	0.452199	0.125401	0	0.00639845	0	0.00494312	0	0	0.00369523	0.00261867	0	0	0.782896	0.856943
TCGA.E9.A3Q9.01A.11D.A21R.05	BRCA	0.129613	0.767528	0.218489	0.436972	0.0395101	0	0.0740218	0	0.0175447	0.0273272	0	0.0035349	0.0123738	0	0.00544979	0.360367	0.820238
TCGA.D8.A4Z1.01A.21D.A268.05	BRCA	0.0497826	0.935324	0.16487	0.535768	0	0.0820744	0.12494	0	0.0255329	0.0260703	0	0.00159957	0.00666835	0	0.00508696	0.647628	0.728028
TCGA.AC.A23C.01A.12D.A16A.05	BRCA	0.111954	0.891786	0.161574	0.428846	0.084304	0.0387054	0.00462013	0	0.0225348	0.0492715	0	0.0527739	0.0559181	0.00247495	0.0222501	0.123351	0.667147
TCGA.AR.A24Z.01A.11D.A16A.05	BRCA	0.154486	0.693596	0.231066	0.277258	0.0153908	0.00440069	0.00673612	0	0.0205413	0.0341859	0	0	0.00996361	0.000609775	0.0084578	0.385991	0.899714
TCGA.BH.A0BZ.11A.61D.A12R.05	BRCA	0.0595882	0.934133	0.16315	0.613582	0.098714	0.163389	0	0	0.0174863	0.0200576	0	0.00230755	0.0106639	0	0.00139301	0.507997	0.685989
TCGA.A7.A26G.01A.21D.A16A.05	BRCA	0.0852782	0.898718	0.162317	0.488886	0.0418313	0.049172	0.0376858	0	0.0467823	0.0875484	0	0.0348559	0.0346013	0.0252925	0.0424394	0.208164	0.599791
TCGA.B6.A0I1.01A.11D.A21R.05	BRCA	0.0939236	0.877094	0.223303	0.498386	0.0717532	0.116669	0	0	0.0110872	0.0174662	0	0	0.0190835	0	0	0.303347	0.763941
TCGA.AR.A256.01A.11D.A16A.05	BRCA	0.131941	0.691391	0.270111	0.476957	0	0.0989285	0.0585196	0	0.0103519	0.0267423	0	0.00142818	0.00888264	0.000823293	0.00340533	0.250762	0.790918
TCGA.BH.A0BM.01A.11D.A10P.05	BRCA	0.14007	0.548621	0.185374	0.409093	0.0114236	0.0124777	0.0305985	0	0.0241639	0.048503	0	0	0	0.00650891	0.00460054	0.40535	0.861724
TCGA.E9.A248.01A.11D.A16A.05	BRCA	0.0646517	0.849219	0.122944	0.653246	0	0.123411	0.0468091	0.00156704	0.0132827	0.129692	0	0.0793744	0.0524307	0.00895466	0.0847575	0.0418057	0.459722
TCGA.AR.A5QQ.01A.11D.A28C.05	BRCA	0.0547805	0.886918	0.102841	0.727817	0	0.185118	0.0661176	0.00386439	0.0211348	0.0897679	0	0.036584	0.0724355	0	0.0588564	0.0970299	0.466122
TCGA.BH.A0DI.11A.32D.A12R.05	BRCA	0.138195	0.693911	0.184584	0.514907	0	0.0616132	0.0619566	0	0.0192199	0.035992	0	0	0	0.001856	0	0.507818	0.819362
TCGA.EW.A1OX.01A.11D.A145.05	BRCA	0.16534	0.792911	0.224034	0.257829	0.000325371	0.025585	0	0	0.00576483	0.00452325	0	0.00214249	0.00509147	0	0.000518225	0.469624	0.956049
TCGA.BH.A1F6.11B.94D.A13T.05	BRCA	0.0499394	0.962827	0.180258	0.556005	0.202498	0.0438154	0	0	0.0137607	0.0153525	0	0.00238275	0.00802905	0	0	0.534098	0.714162
TCGA.A2.A25B.01A.11D.A16A.05	BRCA	0.140784	0.580591	0.203622	0.336686	0.00867436	0.0255316	0.00896833	0	0.027529	0.056697	0	0	0	0.0186478	0	0.365374	0.853952
TCGA.E2.A1B0.01A.11D.A12R.05	BRCA	0.0829526	0.856937	0.169136	0.542768	0	0	0.236402	0	0.0137131	0.0244224	0	0.0103377	0.0278488	0.000538425	0.00626664	0.197555	0.680471
TCGA.BH.A0BJ.11A.23D.A10Q.05	BRCA	0.143662	0.599776	0.187906	0.506068	0	0.152484	0	0	0.00974545	0.0248835	0	0.00144165	0.000705147	0	0	0.360538	0.81074
TCGA.BH.A1ET.01A.11D.A138.05	BRCA	0.0458928	0.974874	0.228263	0.378	0.147621	0	0	0	0.00355147	0	0	0.00567505	0.00783746	0	0	0.262829	0.835315
TCGA.E2.A1LI.11A.23D.A161.05	BRCA	0.0675336	0.906934	0.11578	0.631111	0	0.18978	0	0	0.0245041	0.115698	0	0.0481632	0.0484141	0	0.0632909	0.0889225	0.51015
TCGA.Z7.A8R5.01A.42D.A41Q.05	BRCA	0.0635053	0.852724	0.167819	0.474866	0.121526	0.0495644	0.0152917	0	0.0323522	0.0202563	0.00096981	0.00885268	0.00791519	0	0.000419194	0.842217	0.742852
TCGA.A2.A0SV.01A.11D.A10P.05	BRCA	0.11732	0.859942	0.18098	0.464972	0.0578022	0	0.0708395	0	0.0136615	0.0668603	0	0	0.00523847	5.12867e-05	0	0.189348	0.785547
TCGA.BH.A1EV.01A.11D.A138.05	BRCA	0.137212	0.635559	0.208039	0.337772	0.0431987	0	0.00474789	0	0.0260054	0.0307163	0	0.00278814	0	0.0104503	0	0.591639	0.882093
TCGA.E9.A1RI.11A.41D.A16A.05	BRCA	0.0323843	0.971466	0.173585	0.623466	0.100663	0	0.207417	0	0.0097011	0.00257831	0	0.00385007	0.00745063	0	0	0.698976	0.66834
TCGA.AC.A2FF.11A.13D.A17F.05	BRCA	0.088488	0.772422	0.153476	0.611459	0	0	0.269912	0	0.0171053	0.0365211	0	4.27713e-05	0.0226327	0	0.0110667	0.243446	0.642719
TCGA.LD.A74U.01A.13D.A33F.05	BRCA	0.113871	0.571553	0.169632	0.555063	0	0.126552	0.085682	0	0.0217766	0.0315368	0	0	0.00192506	0	0	0.65079	0.732527
TCGA.5L.AAT0.01A.12D.A41Q.05	BRCA	0.0994278	0.695194	0.165433	0.463528	0	0.0955618	0.046051	0	0.0327994	0.0480993	0	0	0.00726377	0.00779079	0.00314168	0.494745	0.759292
TCGA.AR.A5QM.01A.11D.A27Y.05	BRCA	0.108757	0.904318	0.153205	0.528449	0	0.175948	0	0	0.0248388	0.0208485	0	0.0356843	0.0352131	0	0.0131172	0.236868	0.69435
TCGA.E9.A1NF.01A.11D.A14H.05	BRCA	0.132412	0.68272	0.195995	0.504717	0	0	0.162422	0	0.0117854	0.0219633	0	0.00827743	0	0.00402962	0.000661806	0.337378	0.79086
TCGA.E9.A1N9.01A.11D.A14H.05	BRCA	0.123352	0.846275	0.1699	0.410243	0	0	0.0788983	0	0.0179982	0.0876524	0	0.00246645	0.0259926	0.00582194	0.014634	0.13179	0.766536
TCGA.EW.A1OZ.01A.11D.A145.05	BRCA	0.146908	0.781454	0.188897	0.349539	0.0371869	0	0.0284489	0	0.00657847	0.0427504	0	0.0167533	0	0.00737664	0.00299565	0.0941449	0.85791
TCGA.B6.A0RS.01A.11D.A10P.05	BRCA	0.0449072	0.945326	0.186491	0.476263	0.209972	0	0	0	0.0187739	0.0216573	0	0.0123233	0.022666	0	0	0.331421	0.714607
TCGA.E9.A2JT.01A.22D.A18O.05	BRCA	0.0464712	0.965654	0.0667107	0.899443	0.00396852	0.0389342	0.0641842	0	0	0.0182285	0	0.205468	0.123325	0	0.282618	0	0.263274
TCGA.AO.A03L.01A.41D.A10P.05	BRCA	0.119075	0.894471	0.169973	0.479067	0	0.0356503	0.100786	0	0.0213307	0.0280977	0	0.0424066	0.0126617	0.00776438	0.0108533	0.209569	0.74045
TCGA.E2.A1L7.01A.11D.A145.05	BRCA	0.14459	0.89772	0.185504	0.395414	0.0250244	0	0.0517831	0	0.00273856	0.0393963	0	0.0370923	0.0611369	0	0.00650786	0.0190002	0.776321
TCGA.E2.A574.01A.11D.A29O.05	BRCA	0.154829	0.304519	0.224709	0.355138	0.00261517	0.0458482	0.00291172	0	0.0248285	0.0336748	0	0.00601872	0.0115924	0	0.00232168	0.463153	0.870189
TCGA.BH.A0C3.11A.23D.A12R.05	BRCA	0.124967	0.500563	0.169348	0.444321	0	0.0693253	0	0.000809975	0.0246883	0.0708467	0	0	0.000810501	0.00668023	0.00429523	0.308574	0.822544
TCGA.A7.A26I.01A.11D.A16A.05	BRCA	0.0463552	0.957849	0.234709	0.412812	0.185307	0.0442621	0	0	0.00336928	0.00721086	0	0	0.00383451	0	0	0.30504	0.756016
TCGA.AC.A2FE.01A.11D.A19Z.05	BRCA	0.0850296	0.86882	0.127052	0.636981	0	0.19815	0.0599417	0	0.0187015	0.0165306	0	0.0796425	0.0993205	0	0.0104299	0.0908178	0.517284
TCGA.AO.A0JI.01A.21D.A10P.05	BRCA	0.173179	0.543521	0.205279	0.255572	0	0.0259938	0	0	0.00762967	0.0106603	0	0.00394694	0	0.00215538	0.00232969	0.399621	0.947284
TCGA.BH.A0BA.01A.11D.A10P.05	BRCA	0.140486	0.831367	0.191772	0.333156	0.0194083	0.0264896	0.0164524	0	0.031853	0.0769132	0	0.0145335	0.00119011	0.00893509	0.0157754	0.271442	0.788449
TCGA.AC.A2FK.01A.12D.A17Z.05	BRCA	0.114437	0.743057	0.168927	0.552582	0	0.0711169	0.156858	0	0.0163065	0.0087245	0	0.0225611	0.0181367	0	0.00190905	0.31767	0.704388
TCGA.B6.A409.01A.11D.A244.05	BRCA	0.115188	0.764978	0.156184	0.562467	0	0	0.169905	0	0.0209883	0.0305778	0	0.0218174	0.0265948	0	0.0114004	0.232196	0.718717
TCGA.E9.A1RD.11A.33D.A161.05	BRCA	0.0942046	0.784891	0.146697	0.665226	0	0	0.246099	0	0.0228506	0.0474183	0	0	0.0273561	0.000153608	0.00600511	0.28234	0.650117
TCGA.HN.A2OB.01A.21D.A27Y.05	BRCA	0.102722	0.689379	0.17515	0.546515	0	0.228195	0.142889	0	0.0143422	0.0440086	0	0.00172517	0.0103728	0	0	0.255624	0.558467
TCGA.BH.A1FJ.11B.42D.A13T.05	BRCA	0.0971114	0.764977	0.160985	0.622045	0	0	0.27707	0	0.0235891	0.0351093	0	0	0.0107621	0.00432409	0.00659855	0.415345	0.642547
TCGA.BH.A0HB.01A.11D.A10P.05	BRCA	0.141027	0.730933	0.175289	0.417942	0	0.0581638	0.036191	0	0.0140899	0.0329852	0	0.0233715	0.019702	0.00268769	0.00533338	0.167578	0.807476
TCGA.OL.A66H.01A.11D.A29O.05	BRCA	0.134421	0.897165	0.175119	0.39628	0.0581999	0	0.0644633	0	0.0205124	0.0290445	0	0.0279228	0.0250242	0	0.0105897	0.221561	0.764243
TCGA.B6.A1KC.01B.11D.A161.05	BRCA	0.183134	0.429875	0.217892	0.138915	0.0113545	0.0014672	0	0	0.00808446	0.0378552	0	0	0	0.00206095	0	0.202536	0.939178
TCGA.BH.A0DH.11A.31D.A10Q.05	BRCA	0.110955	0.61194	0.184405	0.545619	0	0.0826142	0.185744	0	0.0094655	0.0195328	0	0	0.00215395	0	0.000599175	0.424731	0.699891
TCGA.A7.A13G.01A.11D.A13K.05	BRCA	0.168231	0.623557	0.226098	0.289893	0	0.0243024	0.0092289	0	0.0189873	0.0106746	0	0.00405781	0.0043476	0	0.00421489	0.815085	0.924186
TCGA.AC.A3W6.01A.12D.A22B.05	BRCA	0.068825	0.885686	0.146127	0.566887	0	0.264569	0	0	0.0242683	0.0253416	0	0.0395911	0.0467987	0	0.0104033	0.198701	0.589028
TCGA.AR.A254.01A.21D.A16A.05	BRCA	0.107185	0.695459	0.169807	0.557942	0	0.150788	0.0860115	0	0.0117511	0.018142	0	0.0065649	0.0249255	0	0.00496312	0.215239	0.696854
TCGA.BH.A0W5.01A.11D.A10A.05	BRCA	0.0862717	0.886246	0.119372	0.612321	0	0	0.131117	0	0.0208604	0.115422	0	0.0773871	0.0486322	0	0.0751011	0.0659009	0.53148
TCGA.D8.A1XW.01A.11D.A14N.05	BRCA	0.107072	0.871408	0.231859	0.402424	0.0664967	0.00404509	0.0239241	0	0.0236104	0.0354472	0	0.0153117	0.00989918	0.00433103	0.0102578	0.313772	0.806677
TCGA.3C.AALI.01A.11D.A41Q.05	BRCA	0.0973008	0.787839	0.183533	0.341654	0.00139797	0	0.0655799	0	0.0838454	0.0739087	0	0.00963641	0.0167383	0.00841522	0.0064967	0.727854	0.733981
TCGA.A7.A5ZV.01A.11D.A28C.05	BRCA	0.121049	0.900017	0.201917	0.445532	0.076377	0.0172206	0.00921994	0	0.0283027	0.0279037	0	0.0101246	0	0.017056	0.00360574	0.48224	0.81019
TCGA.BH.A0DQ.01A.11D.A10P.05	BRCA	0.116377	0.746125	0.205187	0.487252	0	0.131372	0.0375425	0	0.00785947	0.0266111	0	0	0	0.0038161	0.000834743	0.251407	0.791964
TCGA.D8.A1XR.01A.11D.A14N.05	BRCA	0.142089	0.575388	0.24751	0.388787	0	0.109755	0	0	0.0188733	0.0192722	0	0.00665246	0.0069497	0	0.00126003	0.552913	0.837237
TCGA.C8.A1HI.01A.11D.A138.05	BRCA	0.118409	0.684055	0.203905	0.468304	0	0	0.236475	0	0.00656775	0.0164864	0	0	0.00463045	0	0.00195867	0.28462	0.733881
TCGA.AR.A24S.01A.11D.A16A.05	BRCA	0.104768	0.817369	0.199289	0.430865	0.0105753	0	0.0836227	0	0.0185246	0.0827217	0	0.0214012	0.0128964	0.000920584	0.00447394	0.151328	0.764864
TCGA.D8.A1XD.01A.11D.A14H.05	BRCA	0.182015	0.668449	0.217339	0.344653	0	0.0630492	0	0	0.00588565	0.019248	0	0	0	0	0.00136957	0.285468	0.910448
TCGA.A7.A26E.01A.11D.A27B.05	BRCA	0.119716	0.782763	0.193164	0.465877	0	0.00929623	0.147495	0	0.0150136	0.0150068	0	0.00324943	0.0159277	0	0.00181635	0.417041	0.792195
TCGA.EW.A1J1.01A.11D.A13K.05	BRCA	0.143758	0.658681	0.229268	0.323825	0.0199825	0	0.051918	0	0.0153128	0.0255858	0	0.0210019	0.0158844	0.00381076	0.00203527	0.22414	0.844469
TCGA.BH.A0DS.01A.11D.A10P.05	BRCA	0.147311	0.653968	0.188456	0.392432	0.0377002	0	0.0179967	0	0.0166084	0.0368987	0	0.00369655	0.00979321	0	0.00213833	0.316189	0.875168
TCGA.A2.A0YK.01A.22D.A10A.05	BRCA	0.0818422	0.849875	0.131748	0.577294	0.0114754	0	0.132534	0	0.0612403	0.107409	0	0.0237482	0.0376281	0.0205102	0.0312768	0.277643	0.574178
TCGA.E9.A22E.01A.11D.A161.05	BRCA	0.1417	0.730363	0.18355	0.367392	0.0382056	0	0.0662411	0	0.0261386	0.098578	0	0	0	0.0275515	0	0.207236	0.743285
TCGA.D8.A73W.01A.22D.A357.05	BRCA	0.141461	0.851365	0.205238	0.423182	0.0617591	0	0.0483898	0	0.019809	0.0221566	0	0.0148282	0.0111032	0.00632976	0.0044126	0.336712	0.811212
TCGA.PL.A8LZ.01A.31D.A36K.05	BRCA	0.0459983	0.933869	0.136756	0.642392	0	0	0.27862	0	0.041633	0.0605836	0	0.0314699	0.0489624	0.00445381	0.0101183	0.267585	0.524159
TCGA.AR.A24P.01A.11D.A16A.05	BRCA	0.0678667	0.84421	0.217194	0.38029	0.154073	0.00621785	0	0	0.00922031	0.000469965	0	0.00876115	0.00224549	0	0	0.8034	0.819012
TCGA.D8.A3Z6.01A.11D.A23D.05	BRCA	0.151826	0.862271	0.198074	0.468068	0	0	0.166735	0	0.0137939	0.0261503	0	0.000154043	0	0.000997675	0.00247181	0.463289	0.789697
TCGA.AO.A0JF.01A.11D.A10P.05	BRCA	0.0491121	0.910733	0.189149	0.459611	0.178182	0	0.00956145	0	0.00961768	0	0	0.0108105	0.0157006	0	0	0.362778	0.776128
TCGA.C8.A275.01A.21D.A16G.05	BRCA	0.088036	0.836906	0.141931	0.553341	0.0815561	0.0389057	0.0449051	0	0.0105751	0.0189971	0	0.0596904	0.079918	0	0.0415727	0.0528283	0.62388
TCGA.AC.A2FB.11A.13D.A17F.05	BRCA	0.11016	0.736909	0.16286	0.613303	0	0	0.254973	0	0.0175204	0.0341583	0	0.00586238	0.00779075	0.00822225	0.00871998	0.270569	0.662753
TCGA.AR.A24R.01A.11D.A16A.05	BRCA	0.13363	0.657188	0.187077	0.425643	0	0.121687	0.0167918	0	0.0119714	0.0163885	0	0.00546096	0.0222236	0	0.00329555	0.252729	0.802181
TCGA.D8.A1X9.01A.12D.A161.05	BRCA	0.135837	0.795743	0.196477	0.373551	0.023259	0	0.0484393	0	0.0165465	0.0564462	0	0.00133294	0	0.00878154	0.00266784	0.239013	0.842527
TCGA.A2.A0YH.01A.11D.A10A.05	BRCA	0.106041	0.701076	0.200126	0.475509	0	0.175495	0	0	0.0157351	0.0253104	0	0.00749378	0.00669951	0	0.00176658	0.381271	0.7675
TCGA.AQ.A04L.01B.21D.A10N.05	BRCA	0.138806	0.797962	0.214777	0.342875	0.0629047	0	0.00014146	0	0.0256057	0.0597363	0	0	0	0.0135022	0	0.34962	0.83811
TCGA.3C.AALJ.01A.31D.A41Q.05	BRCA	0.120628	0.583254	0.167687	0.402218	0.0203953	0	0.0574834	0	0.0376077	0.0638853	0	0.0216609	0.0203721	0	0	0.355063	0.778595
TCGA.AC.A23E.01A.11D.A161.05	BRCA	0.0934636	0.937513	0.195171	0.453065	0.095773	0	0.0497285	0	0.0249334	0.0201643	0	0.000676196	0	0.00985257	0.00175107	0.768503	0.797121
TCGA.E2.A1BD.01A.11D.A12R.05	BRCA	0.154197	0.740682	0.208901	0.402644	0.0284204	0	0.0669123	0	0.0301993	0.0443019	0	0	0.00163251	0.00356957	0	0.610038	0.824964
TCGA.AC.A2QJ.01A.12D.A19Z.05	BRCA	0.0471641	0.968854	0.175274	0.683096	0.0849812	0.303302	0	0	0.00821953	0.00360479	0	0.0163933	0.0214074	0	0	0.198513	0.562092
TCGA.B6.A0RP.01A.21D.A10P.05	BRCA	0.13351	0.745747	0.212629	0.336253	0.0553878	0	0.0162152	0	0.019898	0.0359325	0	0.00174757	0	0.0155613	0.000510272	0.370184	0.854747
TCGA.AC.A3QQ.01A.11D.A22B.05	BRCA	0.129755	0.857759	0.203331	0.36152	0.086145	0.0309544	0	0	0.0157573	0.0497366	0	0	0.0114299	0.0104286	0.00490641	0.205973	0.790642
TCGA.E9.A1N5.11A.41D.A14H.05	BRCA	0.109803	0.645605	0.179205	0.572178	0	0.174056	0.10245	0	0.00979965	0.00993055	0	0.00780116	0.0160621	0	0.00227058	0.271727	0.677631
TCGA.BH.A1F5.11A.43D.A13T.05	BRCA	0.138187	0.737509	0.185449	0.499751	0	0.166577	0	0	0.0140694	0.0165302	0	0.00408739	0.0134087	0	0	0.413486	0.785328
TCGA.GM.A2DN.01A.11D.A17Z.05	BRCA	0.103874	0.863774	0.126899	0.586624	0	0.0208689	0.115553	0	0.0092369	0.044732	0	0.111255	0.0955809	0	0.04849	0.0307838	0.554283
TCGA.C8.A1HL.01A.11D.A138.05	BRCA	0.136271	0.792007	0.240623	0.32582	0.0290419	0	0.0636409	0	0.0142209	0.0508439	0	0	0.0095109	0	0.0052657	0.216714	0.827476
TCGA.C8.A26W.01A.11D.A16G.05	BRCA	0.124486	0.652286	0.184179	0.415231	0	0	0.116041	0	0.0209328	0.0628085	0	0.0109162	0.0356711	0.00581652	0.0161645	0.159334	0.731649
TCGA.A7.A2KD.01A.31D.A21R.05	BRCA	0.12995	0.774376	0.19619	0.398639	0.0112412	0	0.0632973	0	0.0256797	0.0540794	0	0.00036941	0.0278671	0	0.00396293	0.297636	0.813503
TCGA.LD.A7W6.01A.81D.A357.05	BRCA	0.150912	0.690346	0.186426	0.38964	0	0.0693842	0	0	0.0121828	0.0187997	0	0.00705928	0.011762	0	0.00534065	0.283573	0.875471
TCGA.BH.A0GY.01A.11D.A10P.05	BRCA	0.118604	0.616786	0.190025	0.472779	0	0.0803332	0.036089	0	0.0226529	0.0526542	0	0.0100564	0	0.00488743	0.00684845	0.304284	0.786478
TCGA.EW.A1P7.01A.21D.A145.05	BRCA	0.0508152	0.965459	0.0882215	0.846911	0	0.0307019	0.109737	0	0	0.0687828	0	0.188396	0.0829873	0	0.168819	0	0.350576
TCGA.C8.A1HK.01A.21D.A13K.05	BRCA	0.139994	0.654383	0.21412	0.381446	0	0.0505416	0.0205724	0.00174726	0.00741122	0.025493	0	0.0201223	0.00751657	0.00203727	0.00687092	0.147622	0.857687
TCGA.BH.A1F0.01A.11D.A138.05	BRCA	0.0576498	0.924566	0.106025	0.723874	0	0	0.240742	0	0.0285049	0.105956	0	0.0531615	0.0412043	0.023453	0.0767818	0.0948403	0.430196
TCGA.B6.A0WX.01A.11D.A10A.05	BRCA	0.126731	0.739184	0.17047	0.351556	0.0352788	0.00848043	0.0152433	0	0.0255877	0.0515462	0	0.00789599	0.010919	0.00835338	0.0181549	0.264147	0.81854
TCGA.AC.A6IW.01A.12D.A33F.05	BRCA	0.0628146	0.946638	0.145119	0.591324	0.125215	0.00434254	0.0698392	0	0.0353074	0.0768572	0	0.0488273	0.0575784	0.00292894	0.0203513	0.170944	0.558753
TCGA.BH.A1FM.11B.23D.A13T.05	BRCA	0.127058	0.817458	0.182055	0.455621	0	0.0872535	0	0	0.0183817	0.0522196	0	0	0.0153257	0	0.000574401	0.269845	0.826245
TCGA.AR.A2LM.01A.11D.A17Z.05	BRCA	0.119564	0.56381	0.193036	0.465142	0	0.125399	0.0369959	0	0.00492322	0.00556343	0	0.00711962	0.0204199	0	0.00226329	0.139207	0.797316
TCGA.AR.A1AU.01A.11D.A12R.05	BRCA	0.140581	0.69308	0.202736	0.434795	0	0.113692	0.0228415	0	0.0082851	0.0187866	0	0	0.00737238	0	0.00176825	0.296668	0.827254
TCGA.BH.A0BS.01A.11D.A12R.05	BRCA	0.157324	0.525889	0.217733	0.347697	0.0320398	0	0.0174378	0	0.0265485	0.0246248	0	0.00924845	0	0	0	0.783761	0.890101
TCGA.E9.A22D.01A.11D.A161.05	BRCA	0.136494	0.861658	0.148511	0.450857	0	0.0216317	0.0565549	0	0.0197088	0.123083	0	0	0.0854542	0.0363234	0.0186081	0.074805	0.638636
TCGA.OL.A5RZ.01A.11D.A28C.05	BRCA	0.155235	0.525898	0.229885	0.322637	0.00914366	0.0152806	0.00845035	0	0.0248773	0.0374233	0	0.00592467	0	7.37907e-05	0	0.572924	0.898826
TCGA.AC.A3QP.01A.11D.A230.05	BRCA	0.129943	0.689684	0.18492	0.546441	0	0.231107	0	0	0.00956743	0.0140899	0	0.00523427	0	0.000345836	0	0.486397	0.739656
TCGA.AO.A1KQ.01A.11D.A13K.05	BRCA	0.1061	0.867514	0.198196	0.387096	0	0.146272	0	0	0.00724079	0.0384303	0	0.0400347	0.0167869	0.00157579	0.00508779	0.071047	0.744572
TCGA.B6.A2IU.01A.32D.A18O.05	BRCA	0.148671	0.71683	0.202309	0.379566	0.0384254	0	0.0438752	0	0.0155102	0.017407	0	0.0121836	0.0219961	0	0	0.300662	0.850603
TCGA.A2.A0EU.01A.22D.A10P.05	BRCA	0.163004	0.349913	0.215961	0.358646	0.0218042	0	0.0111899	0	0.01694	0.0220408	0	0.00322722	0.0043743	0	0	0.571482	0.920424
TCGA.E2.A1B5.11A.23D.A12R.05	BRCA	0.121938	0.790583	0.165965	0.567981	0	0.186464	0	0	0.0147268	0.0394972	0	0	0.0134036	0.00419244	0.00260083	0.246705	0.739115
TCGA.GM.A3XN.01A.12D.A230.05	BRCA	0.100758	0.755235	0.141146	0.601114	0	0.0173443	0.178942	0	0.0256806	0.049985	0	0	0.0421384	0	0.0118558	0.246979	0.674054
TCGA.A1.A0SF.01A.11D.A145.05	BRCA	0.149801	0.563918	0.189729	0.472807	0.0214186	0.137624	0	0.000423428	0.00327878	0.00839227	0	0.0151116	0.00870881	0.000250181	0.00131727	0.109597	0.803475
TCGA.OL.A66P.01A.11D.A31V.05	BRCA	0.0579988	0.89056	0.113918	0.642886	0	0	0.200377	0	0.022412	0.0284604	0	0.140152	0.0256293	0.0360113	0.0761577	0.0731436	0.4708
TCGA.EW.A1J3.01A.11D.A13K.05	BRCA	0.143738	0.801506	0.205372	0.369283	0.0443612	0	0.0414195	0	0.0167837	0.0096496	0	0.0214055	0.0237573	0	0.00227076	0.294022	0.840352
TCGA.AR.A0U4.01A.11D.A10A.05	BRCA	0.0565903	0.97734	0.139091	0.693489	0	0.215818	0.0543307	0.116494	0.00597988	0.0397569	0	0.0170501	0.00721383	0.0102676	0.00776233	1.49266	0.525327
TCGA.BH.A0HP.01A.12D.A10P.05	BRCA	0.159864	0.608184	0.200165	0.46303	0	0.128143	0	0	0.00477492	0.0052897	0	0.00468668	0.00360078	0	0.000381358	0.342079	0.853124
TCGA.A2.A0ST.01A.12D.A10P.05	BRCA	0.037817	0.965418	0.0881475	0.7983	0.0119019	0	0.0981898	0.00215755	0.0103753	0.17069	0	0.120071	0.0820974	0.0073524	0.166077	0.0229419	0.331087
TCGA.EW.A1PB.01A.11D.A145.05	BRCA	0.06106	0.933375	0.127504	0.712468	0.108647	0	0.198551	0.000889961	0	0.0314704	0	0.122273	0.0995643	0	0	0.00351337	0.438605
TCGA.AR.A24K.01A.11D.A16A.05	BRCA	0.146357	0.629217	0.233644	0.297369	0.0314303	0.0308938	0	0	0.0166326	0.0138818	0	0.00342719	0	0.00536091	0.00230468	0.665981	0.896069
TCGA.A2.A25D.01A.12D.A16G.05	BRCA	0.12157	0.866246	0.161183	0.451752	0	0.000747031	0.0709648	0	0.021123	0.0478989	0	0.0358672	0.0636868	0.0029739	0.0251961	0.120274	0.731542
TCGA.A2.A1FX.01A.11D.A13K.05	BRCA	0.0814313	0.911896	0.193288	0.43798	0.150817	0	0.0265674	0	0.00546647	0.0413822	0	0	0.0162064	0	0	0.0949229	0.759561
TCGA.LL.A9Q3.01A.11D.A41Q.05	BRCA	0.10847	0.729257	0.183782	0.393037	0	0.11779	0.00062971	0	0.0623736	0.0268198	0	0.00596978	0.00578206	0	0	1.61709	0.780635
TCGA.BH.A1FD.01A.11D.A13K.05	BRCA	0.139484	0.850783	0.196299	0.42935	0.0309068	0	0.0621847	0	0.0150932	0.0250833	0	0.00332768	0	0.00691253	0	0.427285	0.856492
TCGA.BH.A1ET.11B.23D.A138.05	BRCA	0.0450995	0.940304	0.177179	0.570791	0.120234	0	0.130389	0	0.00982936	0.013213	0	0	0.00619266	0	0	0.50652	0.720142
TCGA.AR.A1AL.01A.21D.A12R.05	BRCA	0.125108	0.773154	0.174019	0.434063	0	0.0335202	0.0273608	0	0.019445	0.107731	0	0	0	0.000900142	0	0.179	0.811042
TCGA.A2.A0T2.01A.11D.A10P.05	BRCA	0.134325	0.695185	0.20085	0.404032	0.0066754	0.0165665	0.0381359	0	0.025737	0.053664	0	0	0.00876017	0.00675491	0	0.372035	0.843706
TCGA.Z7.A8R6.01A.11D.A41Q.05	BRCA	0.156536	0.669922	0.225284	0.366636	0.0439879	0	0.055912	0	0.00575497	0.0291405	0	0.0293031	0.00394268	0	0	0.0922474	0.831959
TCGA.EW.A424.01A.11D.A244.05	BRCA	0.155201	0.588583	0.198805	0.440566	0	0.0960321	0	0	0.0141009	0.00675274	0	0.0120826	0	0.00144092	0.00238037	0.622372	0.86721
TCGA.E2.A1B4.01A.11D.A12R.05	BRCA	0.111119	0.855875	0.217017	0.356416	0.0817701	0	0.00436494	0	0.01033	0.0293075	0	0	0	0.00212592	0	0.328632	0.872102
TCGA.AR.A1AY.01A.21D.A12R.05	BRCA	0.0988134	0.936091	0.232687	0.390997	0.11154	0	0.0067269	0	0.00955144	0.00297623	0	0.00639345	0.00741443	0	0	0.569076	0.855398
TCGA.AC.A2QH.01B.04D.A22R.05	BRCA	0.140847	0.659449	0.215091	0.37972	0.0307061	0.0484477	0	0	0.0222731	0.0232691	0	0.000647351	0.0167608	0	0.00177245	0.524692	0.856123
TCGA.BH.A0H6.01A.21D.A10P.05	BRCA	0.131947	0.678979	0.211527	0.323481	0.0408288	0	0.0164307	0	0.0248049	0.0454331	0	0.0018153	0	0.0169592	0.00601596	0.353228	0.847712
TCGA.GM.A2DI.01A.31D.A18O.05	BRCA	0.0699619	0.928231	0.0917476	0.771055	0.0116319	0.0261284	0.140635	0	0.017603	0.116059	0	0.151518	0.100914	0.00854666	0.0584125	0.0404248	0.368551
TCGA.A2.A0T6.01A.11D.A10P.05	BRCA	0.128425	0.685859	0.152983	0.480095	0.0333092	0	0.0868761	0	0.0255362	0.0581467	0	0.00175633	0.0334229	0.00537751	0.0133951	0.227801	0.74218
TCGA.GM.A5PX.01A.12D.A28C.05	BRCA	0.0505728	0.944413	0.19253	0.440749	0.168767	0	0.0343382	0	0.00936604	0	0	0.0113356	0.0181416	0	0	0.317739	0.758052
TCGA.B6.A0X5.01A.21D.A10A.05	BRCA	0.105715	0.934287	0.382562	0.270053	0.101447	0.00600857	0	0	0.0059231	0.00760455	0	0.00310206	0.00278629	0	0	0.438979	0.873129
TCGA.BH.A0HA.11A.31D.A12R.05	BRCA	0.0867695	0.891837	0.200951	0.452266	0.131992	0.0521604	0	0	0.00539835	0.00326021	0	0.00207882	0.0124285	0	0	0.303832	0.792681
TCGA.EW.A3E8.01B.11D.A244.05	BRCA	0.082093	0.911322	0.132201	0.535329	0.0766845	0	0.0869739	0	0.0200414	0.0599257	0	0.0396608	0.0894225	0	0.0356837	0.0891948	0.591607
TCGA.E9.A1R7.01A.11D.A14N.05	BRCA	0.113109	0.839809	0.205559	0.430932	0	0.0700683	0.0836508	0	0.0075064	0.0171486	0	0.00307792	0.0119665	0	0.00339707	0.210913	0.803184
TCGA.AC.A2QH.01A.11D.A18O.05	BRCA	0.124433	0.811168	0.202473	0.397199	0.0591813	0.0439961	0.00105469	0	0.0190053	0.0204556	0	0.00544292	0.0418385	0	0.00847003	0.249391	0.800556
TCGA.E9.A1N3.01A.12D.A161.05	BRCA	0.171558	0.575157	0.224477	0.179671	0.0125467	0	0.0048717	0	0.0106344	0.0220136	0	0	0.00125182	0.00198097	0.00174763	0.393955	0.944953
TCGA.EW.A1P1.01A.31D.A14H.05	BRCA	0.0660068	0.978837	0.154416	0.527	0.231008	0.0306109	0.00136936	0	0.0236019	0.045117	0	0.0197203	0.0530806	0	0.00810475	0.187283	0.587387
TCGA.S3.AA12.01A.11D.A41Q.05	BRCA	0.165849	0.601732	0.299469	0.226468	0.0634829	1.60548e-06	0	0	0.0244589	0.0588751	0	0.00540672	0	0	0	0.380494	0.847775
TCGA.D8.A1Y1.01A.21D.A14N.05	BRCA	0.0987247	0.860498	0.192134	0.473381	0.0747754	0	0.0549443	0	0.0273789	0.0639135	0	0	0.00765389	0.000265467	0	0.381147	0.771069
TCGA.BH.A2L8.01A.11D.A18O.05	BRCA	0.0791847	0.864016	0.119281	0.652197	0	0	0.1852	0	0.0250012	0.0702839	0	0.0663768	0.0799307	0	0.0296275	0.101541	0.54358
TCGA.B6.A40C.01A.11D.A23D.05	BRCA	0.145786	0.813054	0.186528	0.438566	0.0461452	0	0.0348017	0	0.0136386	0.0280861	0	0.00514259	0.0142523	0	0.00533659	0.25822	0.852597
TCGA.EW.A2FW.01A.11D.A17F.05	BRCA	0.155275	0.59702	0.23495	0.227503	0.0447937	0	0.0104633	0	0.023954	0.0112493	0	0.0145857	0.0121558	0	0	0.63052	0.882798
TCGA.A2.A0YE.01A.11D.A10A.05	BRCA	0.0433958	0.977072	0.231035	0.43156	0.163215	0	0	0	0.000422986	0.000582083	0	0.00803223	0	0	0	0.0491027	0.827747
TCGA.AR.A0TR.01A.11D.A10P.05	BRCA	0.148906	0.690738	0.218187	0.272558	0.0123174	0.0113071	0	0	0.0183295	0.0332445	0	0.00494164	0	0.00537888	0.00609766	0.369079	0.908383
TCGA.E2.A570.01A.11D.A29O.05	BRCA	0.129944	0.738543	0.192512	0.43875	0.0475781	0.0720846	0	0	0.0290016	0.0270049	0	0.016379	0.00120499	0	0	0.650422	0.806747
TCGA.AR.A0TT.01A.31D.A10P.05	BRCA	0.102353	0.911604	0.13857	0.504607	0	0.000626019	0.046605	0.00515904	0.0255917	0.131824	0	0.0570614	0.0273629	0.0158692	0.0382034	0.113756	0.651697
TCGA.E9.A1NG.01A.21D.A14N.05	BRCA	0.0526498	0.956714	0.178286	0.586055	0.138615	0	0.0908862	0	0.0170126	0.0221223	0	0.00434257	0.00234027	0	0	0.59061	0.724681
TCGA.A1.A0SJ.01A.11D.A10P.05	BRCA	0.155651	0.753075	0.190291	0.389473	0	0.0386051	0.0500588	0	0.010084	0.0224961	0	0.00731276	0.00900388	0.000577339	0.00423192	0.231167	0.85763
TCGA.C8.A1HO.01A.11D.A13K.05	BRCA	0.156207	0.738268	0.217816	0.240525	0.0188745	0	0.00597758	0	0.015998	0.033639	0	0.00805079	0.00959936	0	0.0012464	0.304518	0.906614
TCGA.D8.A1XO.01A.11D.A14N.05	BRCA	0.135833	0.641878	0.190457	0.498049	0	0.141569	0.0285975	0	0.00790463	0.00976776	0	0.00669266	0.00703264	0.000638198	0.0036272	0.284765	0.79417
TCGA.E2.A1L9.01A.11D.A13K.05	BRCA	0.115549	0.88457	0.196512	0.461236	0.0918117	0	0.0678251	0	0.012274	0.010423	0	0.00883728	0.00849554	0	0	0.442214	0.800333
TCGA.E9.A1N5.01A.11D.A14H.05	BRCA	0.103992	0.93411	0.174424	0.433395	0.152462	0.0106209	0	0	0.0183413	0.0314458	0	0.0229611	0.0412105	0.000422903	0.00277663	0.185608	0.719759
TCGA.LL.A6FQ.01A.11D.A31V.05	BRCA	0.156644	0.503089	0.248212	0.34776	0.0380285	0.0421013	0	0	0.0369875	0.0363256	0	0.0110346	0.00783274	0	0	0.67015	0.82769
TCGA.A2.A3KD.01A.12D.A212.05	BRCA	0.135909	0.753162	0.174002	0.445421	0.026475	0.0377879	0.0206168	0	0.0251454	0.0569785	0	0	0.00680595	0.00139517	0.00298335	0.368901	0.821812
TCGA.EW.A1P8.01A.11D.A145.05	BRCA	0.0972274	0.902986	0.177639	0.575071	0	0.19999	0.00638605	0	0.0149469	0.0365625	0	0.0274011	0.0310224	0	0.00246768	0.153375	0.681223
TCGA.E9.A1RB.01A.11D.A161.05	BRCA	0.139442	0.791279	0.191594	0.487331	0.0408936	0	0.0667346	0	0.0187325	0.0373467	0	0.00130011	0	0.0039455	0	0.439809	0.831047
TCGA.D8.A1JI.01A.11D.A13K.05	BRCA	0.148358	0.714007	0.24581	0.329826	0.0464306	0	0.0387935	0	0.0128192	0.006558	0	0.00814022	0	0.000521189	0	0.842295	0.886737
TCGA.D8.A1JL.01A.11D.A13K.05	BRCA	0.0757847	0.955607	0.145728	0.587747	0.0252385	0.0702949	0.0770192	0	0.0222729	0.0971019	0	0.0727157	0.0953294	0	0.0225104	0.0774287	0.517517
TCGA.BH.A1EW.11B.33D.A138.05	BRCA	0.128084	0.703326	0.164999	0.440494	0	0.0875358	0	0	0.0319113	0.0590745	0	0.0106308	0.0345929	0	0.00499567	0.291977	0.771259
TCGA.BH.A0HI.01A.11D.A10P.05	BRCA	0.127744	0.758556	0.18811	0.39016	0.0435453	0	0.0264252	0	0.0239722	0.051152	0	0	0	0.00933502	3.22586e-05	0.396108	0.845538
TCGA.E2.A10E.01A.21D.A10N.05	BRCA	0.15508	0.566999	0.203256	0.328926	0.0341732	0	0.0118757	0	0.0109399	0.0282184	0	0.00318065	0.00584482	0.0014972	0.00196006	0.268787	0.90231
TCGA.LL.A73Y.01A.11D.A33F.05	BRCA	0.0934855	0.696062	0.145318	0.584132	0	0.100912	0.102303	0	0.0163669	0.0586186	0	0.031389	0.0391887	0	0.0217761	0.10841	0.629446
TCGA.HN.A2NL.01A.11D.A18O.05	BRCA	0.0984363	0.764732	0.179561	0.451626	0.168914	0	0.0121573	0	0.0140006	0.025844	0	0.0123128	0.0337906	0	0.00568709	0.180341	0.727294
TCGA.E2.A2P6.01A.11D.A19Z.05	BRCA	0.144442	0.840866	0.234818	0.293286	0.0445365	0.00713772	0.00820044	0	0.0142953	0.0184997	0	0.0202759	0.0010038	0	0.00545958	0.315995	0.880591
TCGA.OL.A6VR.01A.32D.A33F.05	BRCA	0.147698	0.463801	0.198822	0.354956	0	0.0397924	0.00451621	0	0.00804812	0.0213719	0	0	0.0026178	0	0	0.335483	0.923654
TCGA.AC.A23H.01A.11D.A161.05	BRCA	0.175995	0.548048	0.193915	0.304273	0.0159138	0.0235861	0.000782791	0	0.0213271	0.0636656	0	0	0	0.0276529	0	0.233547	0.847072
TCGA.E9.A1RI.01A.11D.A16A.05	BRCA	0.11678	0.934406	0.179566	0.385202	0.0957364	0.0106676	0.015317	0	0.0141561	0.0557669	0	0.0124517	0.013088	0.00252697	0.0109524	0.149348	0.769337
TCGA.E9.A54X.01A.11D.A268.05	BRCA	0.149594	0.686373	0.203411	0.408442	4.57634e-07	0.0125933	0.0360641	0	0.0211474	0.0396266	0	0	0	0.0111519	0.000117113	0.415506	0.879299
TCGA.AR.A1AT.01A.11D.A12R.05	BRCA	0.0797402	0.889947	0.143098	0.527811	0.0274294	0.0194639	0.0723155	0	0.047529	0.124813	0	0.0132801	0.0486271	0.0315804	0.0345379	0.187982	0.580424
TCGA.A2.A0CO.01A.13D.A22B.05	BRCA	0.122301	0.812083	0.160294	0.473697	0	0.0832801	0.033895	0	0.0258298	0.0409688	0	0.0260887	0.0264094	0	0.0261498	0.215938	0.737378
TCGA.GM.A3NY.01A.11D.A21R.05	BRCA	0.14994	0.524259	0.202603	0.407881	0	0.0908075	0	0	0.013158	0.00912881	0	0.0110005	0.0218363	0	0.00162346	0.301864	0.852445
TCGA.A2.A3XU.01A.12D.A230.05	BRCA	0.152908	0.394659	0.283638	0.334526	0	0.0476012	0.0148378	0	0.0124549	0.0276597	0	0.0115451	0.0116639	0	0.00841215	0.210101	0.865825
TCGA.BH.A28Q.01A.11D.A16G.05	BRCA	0.161797	0.655783	0.197019	0.343483	0.0251952	0.0168091	0.0142534	0	0.0177713	0.0303928	0	0.00245026	0.00776551	0.00871743	0.00499727	0.327139	0.871648
TCGA.A2.A25C.01A.11D.A16A.05	BRCA	0.152128	0.752845	0.185662	0.42545	0	0.0982577	0	0	0.0126507	0.0107687	0	0.0143341	0.012017	0.00399595	0.00879783	0.253451	0.839178
TCGA.A2.A0SW.01A.11D.A10P.05	BRCA	0.0999118	0.821847	0.183795	0.35399	0	0	0.0572793	0	0.0219482	0.0912768	0	0.0218235	0.0421277	0.00112113	0.0351803	0.114594	0.729243
TCGA.A2.A0YL.01A.21D.A10A.05	BRCA	0.132798	0.546825	0.180296	0.479426	0	0.192907	0	0.00151837	0.00883689	0.0526536	0	0	0.00783917	0	0	0.171182	0.736245
TCGA.E2.A576.01A.11D.A31V.05	BRCA	0.153347	0.436066	0.203245	0.303502	0.0194697	0	0.023929	0	0.0221406	0.0217128	0	0.017306	0.0037572	0	0	0.517595	0.891685
TCGA.OL.A66K.01A.11D.A29O.05	BRCA	0.145748	0.532961	0.201708	0.312552	0.0528265	0.0164693	0	0	0.0157706	0.0605436	0	0	0	0.007961	0	0.230212	0.846429
TCGA.E9.A1R0.01A.22D.A16G.05	BRCA	0.120958	0.764776	0.171175	0.501742	0	0.17984	0.0246323	0	0.00439501	0.0280924	0	0.00966164	0.0175303	0.000127031	0.00880864	0.0684368	0.726913
TCGA.E9.A247.01A.11D.A16A.05	BRCA	0.179052	0.60453	0.21109	0.296238	0.00545108	0	0.0442791	0	0.0140548	0.0287497	0	0.00455584	0.0071314	0	0.000856022	0.340369	0.894922
TCGA.AR.A1AQ.01A.11D.A12R.05	BRCA	0.077482	0.812406	0.128725	0.63214	0	0.0181539	0.158867	0	0.0102627	0.123583	0	0.0305647	0.0536063	0.00113896	0.0646024	0.0375244	0.539222
TCGA.BH.A0AY.11A.23D.A10Q.05	BRCA	0.139858	0.64246	0.178941	0.533485	0	0.171802	0	0.00466048	0.015016	0.0191284	0	0.00854171	0.0039626	0.00101061	0.00223574	0.564134	0.773642
TCGA.E2.A1LB.01A.11D.A145.05	BRCA	0.122648	0.743117	0.186675	0.492085	0	0.049493	0.0979786	0	0.010517	0.0161469	0	0.0112803	0.00980369	0	0.00475124	0.250511	0.800029
TCGA.AO.A12C.01A.11D.A10N.05	BRCA	0.142452	0.801442	0.210413	0.328269	0.0473571	0.0221059	0.00639628	0	0.0210368	0.017252	0	0.00738831	0	0.00515891	0.000694036	0.689883	0.872611
TCGA.A2.A259.01A.11D.A16G.05	BRCA	0.101036	0.860239	0.170437	0.501432	0	0.0731463	0.161614	0	0.0256113	0.0236957	0	0.0177194	0.0139968	0	0.0115549	0.382448	0.672661
TCGA.A7.A13G.11A.51D.A13T.05	BRCA	0.0910886	0.871314	0.204698	0.488867	0.152315	0	0	0	0.00965039	0.0101247	0	0.00740876	0.00768913	0	0	0.382609	0.812812
TCGA.LL.A50Y.01A.11D.A268.05	BRCA	0.148418	0.658706	0.190366	0.376525	0	0.115662	0	0	0.017495	0.0320103	0	0	0.00862191	0.00494231	0.0171903	0.278739	0.804078
TCGA.C8.A3M8.01A.11D.A212.05	BRCA	0.150966	0.857606	0.193476	0.344544	0.0707417	0	0.0180398	0	0.0176596	0.0218708	0	0.0210252	0.0254466	0	0.0018207	0.251693	0.823396
TCGA.E2.A1B1.01A.21D.A12R.05	BRCA	0.112186	0.84466	0.141943	0.575058	0	0.179384	0	0	0.0224303	0.0708846	0	0.0241169	0.0381122	0	0.0119267	0.154649	0.653145
TCGA.EW.A1P4.01A.21D.A145.05	BRCA	0.0466558	0.964031	0.14717	0.635595	0.0225995	0.137045	0.0477493	0.0289409	0.010727	0.048611	0	0.0315993	0.0524708	0.00416946	0.0192098	0.254184	0.596878
TCGA.AR.A0U0.01A.11D.A10A.05	BRCA	0.107961	0.914483	0.157938	0.444949	0.0278085	0.0102627	0.0334713	0	0.0142574	0.107016	0	0.068832	0.0448347	0.0277301	0.0414299	0.0491902	0.624358
TCGA.A7.A13E.11A.61D.A12R.05	BRCA	0.046945	0.971112	0.155203	0.661557	0.125213	0.0343793	0.157431	0	0.0201424	0.0215749	0	0.00309063	0	0.00527321	0	0.672786	0.632895
TCGA.AC.A3EH.01A.22D.A22B.05	BRCA	0.167921	0.603253	0.226263	0.403192	0	0.0990491	0.0115517	0	0.0133918	0.00419183	0	0.00689607	0.00671576	0	0	0.752193	0.858204
TCGA.AR.A1AO.01A.11D.A12R.05	BRCA	0.0524692	0.942776	0.106612	0.782906	0	0	0.352202	0	0.0105504	0.0765923	0	0.0339977	0.0540839	0.000592596	0.00880832	0.0606082	0.463173
TCGA.AR.A0TZ.01A.12D.A10P.05	BRCA	0.177333	0.563008	0.231098	0.319435	0	0.0895397	0	0	0.0101675	0.0200564	0	0	0	0.00226472	0	0.45551	0.877972
TCGA.AC.A3YI.01A.21D.A23D.05	BRCA	0.0453348	0.980252	0.155922	0.623735	0.198124	0.0765122	0.046866	0	0.0183032	0.0195831	0	0	0.0123457	0	0	0.57325	0.628266
TCGA.E2.A14N.01A.31D.A138.05	BRCA	0.0755386	0.954984	0.123752	0.658777	0	0	0.219754	0	0.0366013	0.11131	0	0.029523	0.0603018	0.0010784	0.0285514	0.158609	0.51288
TCGA.B6.A0WV.01A.11D.A10A.05	BRCA	0.155776	0.389227	0.211285	0.355512	0.0177759	0.0291787	0	0	0.0173651	0.0197208	0	0.00890519	0	0.00447913	0	0.524543	0.902575
TCGA.E2.A1LL.01A.11D.A145.05	BRCA	0.0956467	0.888774	0.190044	0.561701	0.118178	0	0.106343	0	0	0.00336779	0	0.0137419	0.019398	0	0	0	0.738971
TCGA.LL.A442.01A.11D.A244.05	BRCA	0.14041	0.75894	0.218373	0.406186	0.00922361	0	0.10489	0	0.0285771	0.0281421	0	0.00993838	0.00313645	0	0	0.693335	0.816092
TCGA.AR.A1AS.01A.11D.A12R.05	BRCA	0.155741	0.595295	0.25497	0.370762	0	0.139855	0	0	0.0034205	0.00237798	0	0.00215126	0	0.0029676	0	0.456259	0.849227
TCGA.C8.A1HN.01A.11D.A138.05	BRCA	0.12858	0.695877	0.217503	0.350062	0	0	0.0525086	0	0.0217836	0.0833878	0	0	0	0.013536	0	0.22475	0.828784
TCGA.BH.A0H7.11A.13D.A10Q.05	BRCA	0.145894	0.611722	0.170724	0.488996	0	0.109271	0	0	0.0175785	0.0433297	0	0	0	0.000317099	0	0.402744	0.829504
TCGA.AO.A1KR.01A.12D.A145.05	BRCA	0.0971838	0.727795	0.150472	0.590877	0	0.137637	0.0429296	0	0.0220384	0.0585315	0	0.0471137	0.0379562	0.00060501	0.0247877	0.130409	0.628401
TCGA.E9.A1R2.01A.11D.A14H.05	BRCA	0.153222	0.636948	0.190191	0.41857	0	0.111825	0	0	0.00590306	0.0211829	0	0.00279553	0.0215023	0	0.00224748	0.123681	0.834544
TCGA.D8.A1JN.01A.11D.A13K.05	BRCA	0.0980315	0.836972	0.24262	0.32744	0.0703291	0.00462922	0	0	0.00913599	0.00297657	0	0.0079167	0.00429755	0	0	0.601415	0.900715
TCGA.E9.A1R4.01A.21D.A14H.05	BRCA	0.0925431	0.887425	0.155997	0.564752	0	0	0.188276	0	0.025042	0.0707173	0	0.0473107	0.0445823	0.00916714	0.00990976	0.13783	0.604995
TCGA.C8.A27B.01A.11D.A16A.05	BRCA	0.122475	0.838788	0.183444	0.427877	0	0.129352	0	0	0.0137869	0.0612875	0	0.00707892	0.0383763	0.00618835	0.0124098	0.109996	0.73152
TCGA.JL.A3YW.01A.12D.A23D.05	BRCA	0.104757	0.652415	0.172156	0.572189	0	0.208056	0.0727617	0	0.00769013	0.0124522	0	0.00605929	0.0118456	0.0019011	0.00540125	0.204202	0.673833
TCGA.D8.A73U.01A.11D.A33F.05	BRCA	0.0676164	0.87172	0.126533	0.633152	0.109436	0	0.0922258	0	0.0332705	0.0214697	0	0.0975106	0.173585	0	0.0308984	0.102857	0.441604
TCGA.AR.A24L.01A.11D.A16A.05	BRCA	0.0945435	0.820711	0.187616	0.409605	0.147703	0.0159433	0	0	0.0234902	0.0216429	0	0	0.0171312	0	0	0.605822	0.774089
TCGA.D8.A1JB.01A.11D.A13K.05	BRCA	0.0910628	0.7487	0.138012	0.571212	0	0	0.166897	0	0.0180702	0.096791	0	0.0038035	0.0316831	0.00716019	0.0262462	0.109064	0.649348
TCGA.AO.A1KP.01A.11D.A13K.05	BRCA	0.156829	0.593795	0.220101	0.258937	0.0201222	0.00187587	0.00892564	0	0.0176975	0.0235241	0	0.001873	0.00567187	0.000764263	0.00168266	0.528033	0.917863
TCGA.E2.A1LK.01A.21D.A14H.05	BRCA	0.130691	0.862094	0.201315	0.426034	0.0181105	0.00159143	0.0665967	0	0.019649	0.0391813	0	0	0.00844818	0.0113238	0.00333298	0.315462	0.831766
TCGA.A8.A0AD.01A.11D.A10P.05	BRCA	0.143532	0.604329	0.228299	0.374473	0.0519701	0	0.0260257	0	0.0142068	0.0187425	0	0.0113784	0	0.00523746	0	0.401793	0.872439
TCGA.AN.A0XO.01A.11D.A10A.05	BRCA	0.134658	0.79488	0.20662	0.441691	0	0.0994154	0.00998318	0	0.0166377	0.032146	0	0.00658603	0	0.00342781	0.00110562	0.384549	0.830698
TCGA.AR.A1AN.01A.11D.A12R.05	BRCA	0.133791	0.75017	0.193547	0.400303	0.0487136	0.0391404	0.0147605	0	0.0292951	0.0679082	0	0.0139122	0.0306533	0	0.0112874	0.236707	0.744329
TCGA.BH.A1F8.11B.21D.A13T.05	BRCA	0.0691541	0.92628	0.173415	0.548398	0.0937608	0.123206	0	0	0.0196499	0.0293433	0	0.000484822	0.0122497	0	0	0.46699	0.721306
TCGA.E9.A229.01A.31D.A161.05	BRCA	0.12617	0.696391	0.17575	0.479579	0	0	0.142804	0	0.0151779	0.0339833	0	0	0.0142644	0.00090609	0.00522447	0.279116	0.787639
TCGA.PL.A8LY.01A.11D.A41Q.05	BRCA	0.101218	0.787704	0.171911	0.544699	0	0.121183	0.0679673	0	0.00695589	0.015849	0	0.012997	0.0200264	0	0.00487846	0.12941	0.750143
TCGA.B6.A0RG.01A.11D.A10P.05	BRCA	0.168096	0.483337	0.264354	0.227051	0	0.0471252	0	0	0.00913577	0.0125242	0	0.0123859	0	0.00821396	0.00176658	0.261839	0.908848
TCGA.S3.A6ZH.01A.22D.A32T.05	BRCA	0.138721	0.522613	0.243134	0.342657	0	0.0978054	0	0.000997711	0.0104901	0.0190948	0	0.00732996	0.00549413	0	0	0.359905	0.858788
TCGA.D8.A1XF.01A.11D.A14H.05	BRCA	0.162123	0.709911	0.205454	0.251816	0	0.0179459	0.016104	0	0.00977873	0.0136705	0	0.00455049	0.00199679	0.00511508	0.0111702	0.267888	0.919668
TCGA.LL.A6FP.01A.11D.A31V.05	BRCA	0.161269	0.392474	0.29862	0.305508	0.008304	0.0386392	0	0	0.0188052	0.0249688	0	0	0.00147735	0	0	0.711076	0.907805
TCGA.E2.A1BC.11A.32D.A12R.05	BRCA	0.0913456	0.926804	0.185703	0.588382	0.0345953	0.24649	0	0	0.00837093	0.0130142	0	0.0020469	0.00803028	0	0	0.362513	0.687453
TCGA.D8.A1XU.01A.11D.A14N.05	BRCA	0.106546	0.944063	0.188403	0.437067	0.0897641	0.0279919	0	0	0.0213588	0.0320371	0	0.00202656	0.0160885	0.00285192	0.00641237	0.359477	0.801469
TCGA.AR.A2LR.01A.12D.A18O.05	BRCA	0.115094	0.827976	0.194986	0.464923	0.0352258	0	0.0779071	0	0.0132616	0.00405864	0	0.00752359	0.0273227	0	0.00472011	0.30399	0.82998
TCGA.AO.A129.01A.21D.A10N.05	BRCA	0.0969714	0.904751	0.142044	0.569085	0	0.148949	0.00909395	0.000950703	0.0265125	0.0734652	0	0.0235706	0.0533794	0.00336104	0.0291929	0.150098	0.631525
TCGA.B6.A0RI.01A.11D.A10P.05	BRCA	0.138557	0.816231	0.221014	0.375255	0	0.0892112	0	0	0.022434	0.0244539	0	0.00990355	0	0.00832481	0.00110365	0.512358	0.844569
TCGA.A1.A0SE.01A.11D.A10P.05	BRCA	0.13908	0.785772	0.178461	0.407261	0.0297046	0.0278797	0.0244042	0	0.0286892	0.0394895	0	0.0168458	0.00892245	0.00112406	0.000912094	0.426327	0.822028
TCGA.E2.A1LS.11A.32D.A161.05	BRCA	0.0912449	0.967801	0.17187	0.567574	0.12609	0	0.10188	0	0.00997391	0.0321113	0	0	0	0.00180702	0	0.294056	0.728137
TCGA.E9.A2JS.01A.11D.A17Z.05	BRCA	0.131958	0.85714	0.180586	0.370355	0.0346163	0	0.0742328	0	0.0230832	0.0323753	0	0.0166875	0.0197435	0	0	0.335481	0.799262
TCGA.BH.A1FN.01A.11D.A13K.05	BRCA	0.12155	0.621026	0.222944	0.447034	0	0.149939	0	0	0.00765215	0.0136445	0	0.00310953	0.00632152	0	0.00115842	0.315761	0.818175
TCGA.GM.A2DD.01A.11D.A17Z.05	BRCA	0.0965396	0.884228	0.153922	0.502602	0.0916107	0	0.0920735	0	0.0143535	0.0390034	0	0.0410622	0.0338932	0.000801852	0.0111802	0.11397	0.676022
TCGA.A2.A3XX.01A.21D.A23D.05	BRCA	0.111687	0.605803	0.158321	0.5136	0	0.0658591	0.077174	0	0.0185719	0.0324378	0	0.00295787	0.0210504	0.000980532	0.0223072	0.232924	0.758661
TCGA.E9.A1RH.01A.21D.A16A.05	BRCA	0.140237	0.795174	0.214363	0.367406	0.0504788	0	0.0392323	0	0.0197762	0.0365437	0	0	0	0.0167403	0.00365225	0.347339	0.833576
TCGA.D8.A27N.01A.11D.A16G.05	BRCA	0.128702	0.712304	0.177565	0.515046	0	0.057548	0.122518	0	0.014557	0.0142826	0	0.0123947	0.0149575	0.00484983	0.00511761	0.282101	0.753775
TCGA.PL.A8LX.01A.11D.A41Q.05	BRCA	0.125121	0.912824	0.191944	0.466303	0.0936913	0	0.0241255	0	0.00735846	0.0282402	0	0.00677758	0.0137771	0	0	0.150804	0.82603
TCGA.A7.A3IZ.01A.11D.A212.05	BRCA	0.171621	0.401218	0.243753	0.252669	0.034179	0	0	0	0.0138855	0.0270182	0	0	0	0.00260244	0	0.468777	0.922315
TCGA.AR.A1AI.01A.11D.A12R.05	BRCA	0.0672646	0.91674	0.14886	0.585784	0	0.14883	0.0379627	0	0.0107749	0.0740969	0	0.0635237	0.0756914	0	0.0438213	0.0419041	0.545299
TCGA.BH.A0DD.01A.31D.A12R.05	BRCA	0.154339	0.350158	0.224364	0.367991	0	0.0739887	0	0	0.0205888	0.0144969	0	0.00415819	0.00149537	0	0	1.02175	0.885272
TCGA.D8.A27L.01A.11D.A16G.05	BRCA	0.120972	0.522427	0.165106	0.554305	0	0.128876	0.0951424	0	0.0143142	0.0312417	0	0	0.0122568	0.00192839	0.00469212	0.285604	0.711548
TCGA.BH.A1F2.11A.32D.A13T.05	BRCA	0.105137	0.849173	0.170947	0.602177	0	0	0.248773	0	0.014648	0.0291388	0	0.00447858	0.0184588	0	0	0.281279	0.684503
TCGA.AC.A5EH.01A.11D.A28C.05	BRCA	0.0734648	0.87951	0.178252	0.500523	0.10735	0	0.0639961	0	0.0191231	0.0359029	0	0	0.0219324	0	0	0.330648	0.751696
TCGA.BH.A0BJ.01A.11D.A10P.05	BRCA	0.0902929	0.907598	0.163101	0.496711	0.0786945	0	0.0991903	0	0.00929275	0.0309573	0	0.0168928	0.0397259	0	0.00476316	0.100637	0.720483
TCGA.B6.A0WY.01A.11D.A10A.05	BRCA	0.143958	0.551624	0.170327	0.425847	0	0.0980112	0	0	0.0422154	0.0439254	0	0.011169	0.00526634	0.000142501	0	0.697738	0.79927
TCGA.AQ.A54N.01A.11D.A268.05	BRCA	0.158472	0.591436	0.232824	0.416169	0	0.0854764	0	0	0.0171144	0.00921369	0	0.00152456	0	0.00687377	0.00105111	0.917019	0.878746
TCGA.WT.AB44.01A.11D.A41Q.05	BRCA	0.144936	0.497179	0.214267	0.361789	0	0.152524	0	0	0.0247346	0.0118938	0	0	0.00247779	0	0.00058117	1.65418	0.807789
TCGA.AC.A8OQ.01A.11D.A41Q.05	BRCA	0.0843385	0.787525	0.162081	0.547489	0	0.146827	0.028518	0	0.0224292	0.0384103	0	0.0479704	0.0196433	0	0.0462542	0.147291	0.649948
TCGA.E2.A1LI.01A.12D.A161.05	BRCA	0.088681	0.854336	0.133765	0.6025	0	0	0.175965	0	0.0131212	0.0361689	0	0.0615891	0.0381836	0.00297884	0.0449319	0.0713681	0.627062
TCGA.AQ.A04H.01B.11D.A10N.05	BRCA	0.150862	0.6108	0.205887	0.33432	0.0176022	0	0.0359424	0	0.0168201	0.0437549	0	0.00324134	0.00913208	0	0	0.299671	0.873507
TCGA.BH.A208.01A.11D.A161.05	BRCA	0.112562	0.637247	0.207321	0.389628	0	0.0471949	0.0488795	0	0.00670744	0.211729	0	0	0.0211826	0	0.0208639	0.0264306	0.643443
TCGA.EW.A1PE.01A.11D.A145.05	BRCA	0.121689	0.819815	0.18495	0.449957	0.0395681	0	0.065706	0	0.00915208	0.0296151	0	0.0403501	0.0429579	0	0.0199978	0.0688536	0.752653
TCGA.BH.A1EX.01A.11D.A13K.05	BRCA	0.124338	0.77295	0.191679	0.461818	0	0.0160251	0.0957373	0	0.0202481	0.0560618	0	0.00352191	0.0214256	0	0.00546322	0.234157	0.781517
TCGA.B6.A408.01A.12D.A244.05	BRCA	0.117749	0.838353	0.190678	0.410671	0.03881	0	0.0599072	0	0.0167911	0.0608237	0	0.0206197	0.00243251	0.000185362	0.0168566	0.166384	0.783574
TCGA.AO.A03M.01B.11D.A10N.05	BRCA	0.101005	0.922361	0.152093	0.463845	0.0004427	0	0.088194	0	0.0316806	0.0893259	0	0.0203517	0.0350156	0.0101331	0.0307633	0.170703	0.694093
TCGA.BH.A0BF.01A.21D.A12R.05	BRCA	0.081428	0.805845	0.137711	0.553337	0	0.188209	0.037328	0	0.0224891	0.0455754	0	0.0278843	0.0525556	0.00436009	0.0232316	0.146407	0.598366
TCGA.D8.A1XZ.01A.11D.A14N.05	BRCA	0.128441	0.737035	0.208735	0.364955	0	0.124784	0	0	0.0189334	0.0401616	0	0.0141051	0.00820051	0.00393533	0.00129805	0.279663	0.788582
TCGA.D8.A1JP.01A.11D.A13K.05	BRCA	0.130766	0.608214	0.189705	0.452585	0.0246636	0	0.0687173	0	0.0169089	0.0332844	0	0.0189072	0.0251215	0	0.00581648	0.203404	0.806581
TCGA.BH.A1FH.11B.42D.A13T.05	BRCA	0.113706	0.796715	0.157015	0.630685	0	0.0526332	0.230046	0	0.0164338	0.0412056	0	0.00274918	0.0322147	0	0	0.215753	0.624718
TCGA.E2.A1IJ.01A.11D.A145.05	BRCA	0.0854469	0.918959	0.142929	0.586194	0	0.124775	0.0633864	0	0.0233323	0.0289145	0	0.0547021	0.0475575	0	0.00178041	0.175491	0.655552
TCGA.BH.A203.11A.42D.A16A.05	BRCA	0.0662118	0.962761	0.181608	0.559103	0.106143	0	0.125394	0	0.00978399	0.0116441	0	0.00485137	0.00439213	0	0	0.46841	0.737792
TCGA.BH.A1FC.01A.11D.A13K.05	BRCA	0.113796	0.896315	0.173992	0.343902	0.00162118	0.0122061	0.0239529	0	0.0204905	0.0772953	0	0.0466601	0.0430768	0.00889248	0.0431032	0.0935522	0.722701
TCGA.A2.A04R.01A.41D.A10A.05	BRCA	0.167319	0.414246	0.241821	0.221536	0.00980014	0	0.00505653	0	0.0141188	0.022318	0	0.00678979	0	0.000874165	0.000347854	0.46551	0.940695
TCGA.E2.A1B6.01A.31D.A12R.05	BRCA	0.0526378	0.936279	0.0894887	0.786185	0	0.00671806	0.0984744	0	0.0229812	0.156273	0	0.111237	0.0730955	0.0116595	0.113882	0.0493004	0.40568
TCGA.A2.A0T4.01A.31D.A10P.05	BRCA	0.139319	0.612851	0.178392	0.464215	0	0.172692	0	0	0.0135401	0.0192866	0	0.0121829	0.00945447	0	0	0.33086	0.772844
TCGA.E9.A1NA.11A.33D.A145.05	BRCA	0.0963485	0.760038	0.161439	0.64504	0	0.208164	0.155044	0	0.0100079	0.0281099	0	0.00182129	0.0129817	0	0	0.233214	0.583872
TCGA.BH.A1F5.01A.12D.A13K.05	BRCA	0.176742	0.697004	0.232902	0.345257	0	0.0900476	0	0	0.00822757	0.0100298	0	0.00405991	0	0	0	0.583941	0.887635
TCGA.D8.A1JJ.01A.31D.A14N.05	BRCA	0.131625	0.592388	0.197759	0.487792	0	0.0635079	0.0726138	0	0.0154142	0.0150179	0	0.00927446	0.0110698	0	0.000467267	0.43021	0.812635
TCGA.AC.A2FG.01A.11D.A17F.05	BRCA	0.116781	0.48387	0.214328	0.438992	0	0.189656	0	0	0.00627444	0.0141714	0	0	0	0.00146015	2.59645e-05	0.400731	0.788412
TCGA.AN.A0XR.01A.11D.A10A.05	BRCA	0.174694	0.435619	0.2271	0.354544	0	0.0455665	0	0	0.012299	0.0171988	0	0.000620734	0	0.00195369	0	0.622	0.922361
TCGA.E2.A1IE.01A.11D.A13K.05	BRCA	0.149042	0.693003	0.204117	0.379739	0	0.083592	0	0	0.0142915	0.0254568	0	0.00074198	0	0	0	0.545503	0.875918
TCGA.E9.A295.01A.11D.A16G.05	BRCA	0.119291	0.821636	0.187504	0.444587	0.0811852	0	0.0614285	0	0.0110823	0.0242881	0	0	0.0119698	0	0	0.305651	0.810046
TCGA.EW.A6S9.01A.22D.A33F.05	BRCA	0.129828	0.662257	0.198874	0.411904	0	0.0762351	0.0752329	0	0.0166573	0.0136333	0	0.0280947	0	0.00261789	0.006237	0.329307	0.781292
TCGA.BH.A1EO.01A.11D.A138.05	BRCA	0.118862	0.881629	0.183294	0.440547	0.132844	0	0	0	0.0124214	0.0463157	0	0	0.00736025	0.000219746	0	0.230471	0.800839
TCGA.A2.A3XW.01A.11D.A23D.05	BRCA	0.087714	0.856979	0.183288	0.474382	0.171304	0	0.0529005	0	0.0288187	0.0567896	0	0	0.012971	0	0	0.413109	0.677216
TCGA.E2.A15I.11A.32D.A138.05	BRCA	0.0633709	0.876542	0.186653	0.597805	0.0402077	0	0.235387	0	0.00661924	0.00349069	0	0.00153691	0.00605259	0	0	0.597394	0.706706
TCGA.B6.A0WW.01A.11D.A10A.05	BRCA	0.172566	0.572235	0.215115	0.384266	0	0.123712	0	0	0.00895375	0.0160537	0	0.00622058	0.000106586	0	0	0.400063	0.844953
TCGA.E2.A1L8.01A.11D.A13K.05	BRCA	0.118341	0.858215	0.196655	0.403557	0.0681697	0	0.0574335	0	0.0148821	0.0405587	0	0.00843959	0	0.00312548	0.00206522	0.274632	0.805326
TCGA.A2.A0T0.01A.22D.A10P.05	BRCA	0.0776975	0.893977	0.164413	0.556775	0.00799934	0	0.179147	0	0.0201427	0.0623031	0	0.00472199	0.0236049	0	0.00222805	0.21692	0.699853
TCGA.BH.A0E0.01A.11D.A10P.05	BRCA	0.0838461	0.866905	0.179632	0.493129	0.00368589	0.128264	0	0	0.0344017	0.0504504	0	0.00276371	0.0315989	0	0.0103983	0.361319	0.738437
TCGA.AC.A3TM.01A.11D.A22B.05	BRCA	0.129769	0.766295	0.18259	0.362276	0	0.0775053	0.00267279	0	0.0181067	0.0631546	0	0.00979858	0.060308	0	0.00428762	0.131638	0.764166
TCGA.A2.A3KC.01A.11D.A212.05	BRCA	0.108164	0.859017	0.169091	0.437435	0.0865566	0.0410334	0.00258418	0	0.022667	0.0395689	0	0.0114346	0.0199055	0	0.00809163	0.286922	0.768158
TCGA.A2.A1FV.01A.11D.A13K.05	BRCA	0.160098	0.647716	0.232325	0.298104	0.0189828	0	0.0209214	0	0.0112911	0.0277227	0	0	0	0.00519579	0	0.343002	0.915886
TCGA.AO.A1KO.01A.31D.A13K.05	BRCA	0.135619	0.754874	0.177931	0.454868	0.0209479	0.0651224	0.0126965	0	0.0291579	0.0204799	0	0.0281886	0.0219392	0	0.00156077	0.404025	0.799907
TCGA.E9.A1RD.01A.11D.A161.05	BRCA	0.177601	0.561946	0.199859	0.279162	0.0114974	0	0.020148	0	0.0108789	0.021924	0	0	0	0.0154248	0.000833722	0.284917	0.919293
TCGA.A2.A4S2.01A.12D.A268.05	BRCA	0.10536	0.65653	0.156061	0.484457	0	0.105221	0.0485576	0	0.027116	0.0326061	0	0.00410856	0.0443139	0	0.00938151	0.299922	0.728696
TCGA.AR.A2LH.01A.31D.A18O.05	BRCA	0.07842	0.946023	0.102449	0.712162	0.00439898	0.165769	0.0109128	0	0.0161219	0.0584594	0	0.156847	0.144783	0	0.0868338	0.0360731	0.355875
TCGA.BH.A0BA.11A.22D.A10Q.05	BRCA	0.137183	0.543122	0.173746	0.381648	0.00172931	0.0506235	0	0	0.0304839	0.0536354	0	0.0102913	0.00977221	0.00284619	0.00305652	0.382956	0.837562
TCGA.EW.A2FR.01A.11D.A21R.05	BRCA	0.051551	0.953552	0.168615	0.548169	0.118501	0.0210023	0.172301	0	0.0297312	0.0333102	0	0.00646124	0.044458	0	0	0.352979	0.574235
TCGA.AC.A62X.01A.11D.A29O.05	BRCA	0.141684	0.614764	0.218868	0.339255	0.02501	0.0148152	0	0	0.019201	0.0208119	0	0.00762271	0	0.0115241	0	0.480522	0.901015
TCGA.E2.A9RU.01A.11D.A41Q.05	BRCA	0.145225	0.466911	0.214096	0.246181	0.0255662	0.000669928	0.008747	0	0.0290092	0.0598894	0	0	0	0.0162611	0	0.380945	0.859857
TCGA.BH.A0DP.11A.12D.A10Q.05	BRCA	0.168683	0.517586	0.198166	0.439725	0	0.0739025	0.0380741	0	0.0136573	0.0124536	0	0.00506916	0.0016799	0	0	0.711223	0.855164
TCGA.AC.A23G.01A.11D.A212.05	BRCA	0.0752951	0.904286	0.168422	0.483974	0.169586	0.0143345	0	0	0.0386946	0.0291425	0	0.00899779	0.0257425	0	0.00416516	0.568636	0.709337
TCGA.AO.A0JL.01A.11D.A10P.05	BRCA	0.155143	0.559229	0.210528	0.377531	0	0.0716533	0	0	0.0303443	0.0482086	0	0	0.00121898	0	0.00149999	0.595833	0.847075
TCGA.AO.A0JA.01A.11D.A10P.05	BRCA	0.153379	0.525007	0.200891	0.350595	0	0	0.0505126	0	0.0137945	0.0356917	0	0.00729247	0.0225465	0	0	0.210505	0.870162
TCGA.A7.A4SA.01A.11D.A268.05	BRCA	0.100683	0.621546	0.146314	0.51014	0	0.0805117	0.0801913	0.00280182	0.0230347	0.0724024	0	0	0.0272877	0.00828017	0.00612408	0.226449	0.699366
TCGA.E2.A1L6.01A.11D.A13K.05	BRCA	0.138451	0.555186	0.190617	0.409171	0	0.113348	0	0	0.0132145	0.0204044	0	0.00552782	0	0.00356635	0.0022015	0.41686	0.841737
TCGA.A2.A0T5.01A.21D.A10P.05	BRCA	0.117054	0.831345	0.189112	0.416363	0.0422233	0.0409976	0.0150542	0	0.0239528	0.0745037	0	0	0.00950158	0.000513497	0.00518608	0.267018	0.788067
TCGA.GM.A4E0.01A.12D.A268.05	BRCA	0.0681084	0.953637	0.1455	0.615647	0.0529856	0.225178	0	0	0.0259322	0.0230979	0	0.0155875	0.0209496	0	0	0.434848	0.636269
TCGA.D8.A1XJ.01A.11D.A14N.05	BRCA	0.112894	0.871147	0.207292	0.407891	0.0696866	0.0393438	0	0	0.0148106	0.0318439	0	0.00635785	0	0	0	0.387696	0.837957
TCGA.A7.A6VY.01A.12D.A33F.05	BRCA	0.0665669	0.848409	0.156929	0.596289	0	0.0745362	0.121947	0	0.0274213	0.054944	0	0.0515852	0.0056876	0.0155585	0.0436853	0.159928	0.604635
TCGA.E9.A1R3.01A.31D.A14N.05	BRCA	0.0906772	0.894958	0.197038	0.509657	0.0262741	0	0.135721	0	0.0277851	0.0225531	0	0.0192149	0.00968983	0	0.000832401	0.531363	0.75793
TCGA.E9.A1RC.01A.11D.A161.05	BRCA	0.187707	0.214805	0.223147	0.141772	0.00563885	0.000424738	0.0121573	0	0.0127017	0.0358126	0	0	0	0.0186027	0	0.233421	0.914662
TCGA.C8.A3M7.01A.12D.A21R.05	BRCA	0.0738582	0.932852	0.149642	0.561522	0	0	0.205671	0	0.0204708	0.0278501	0	0.0229238	0.0261872	0.00594263	0.0142971	0.210604	0.676657
TCGA.E2.A107.01A.11D.A10N.05	BRCA	0.137724	0.838995	0.178624	0.41808	0.056689	0.0315946	0	0	0.0211794	0.0426132	0	0.0215614	0.0143657	0.00275476	0.0063528	0.241642	0.802889
TCGA.UU.A93S.01A.21D.A41Q.05	BRCA	0.119439	0.762769	0.21763	0.300526	0.0013195	0.0359084	0	0.00430409	0.0216579	0.0910943	0	0	0	0.0111893	0.00984773	0.231532	0.824679
TCGA.BH.A0BS.11A.11D.A12R.05	BRCA	0.159121	0.610883	0.175449	0.510439	0.0480613	0.0896521	0	0	0.0111078	0.0255805	0	0	0.00348574	0	0.000439264	0.376464	0.821673
TCGA.D8.A27I.01A.11D.A16G.05	BRCA	0.132409	0.872839	0.154197	0.472982	0.00176268	0.0663811	0.020243	0	0.0176856	0.0544395	0	0.0373124	0.0332177	0.00715202	0.0265077	0.11149	0.735298
TCGA.E9.A1QZ.01A.21D.A16A.05	BRCA	0.0628388	0.908261	0.12302	0.589816	0.0156546	0.111419	0.0852579	0	0.0326586	0.0880368	0	0.033544	0.0574515	0	0.0352712	0.152394	0.540706
TCGA.AC.A7VB.01A.11D.A357.05	BRCA	0.171109	0.432808	0.226166	0.233009	0.00785004	0	0.00761916	0	0.0113044	0.0304976	0	0	0	0	0.00117667	0.356895	0.941552
TCGA.E2.A106.01A.11D.A10N.05	BRCA	0.156785	0.548397	0.206496	0.349304	0	0.00612393	0.0215545	0	0.0161535	0.0356408	0	0	0	0.000663273	0	0.444949	0.919864
TCGA.GM.A2DK.01A.21D.A17Z.05	BRCA	0.111741	0.769518	0.174822	0.517869	0	0.181912	0.0542315	0	0.009718	0.0121438	0	0.0167016	0.0168451	0	0.00734907	0.183221	0.701099
TCGA.BH.A0C0.01A.21D.A10P.05	BRCA	0.0771499	0.858054	0.116549	0.647306	0	0.168705	0.0205104	0	0.0202365	0.0956938	0	0.0565062	0.0472893	0.0234635	0.0407718	0.0767335	0.526823
TCGA.BH.A1F6.01A.11D.A13K.05	BRCA	0.0674882	0.948932	0.126911	0.661177	0.100962	0	0.134481	0	0.00889148	0.0386375	0	0.082552	0.053656	0	0.0367764	0.0420159	0.544044
TCGA.A7.A13E.01A.11D.A12R.05	BRCA	0.163647	0.578435	0.220227	0.408708	0.012986	0.0325601	0.00199638	0	0.010212	0.00922974	0	0.0169679	0	0.0067942	0.00509498	0.268125	0.904159
TCGA.GM.A2D9.01A.11D.A18O.05	BRCA	0.161244	0.736092	0.199143	0.426637	0	0	0.102374	0	0.0110873	0.00683023	0	0.0128465	0.00942646	0	0.00291181	0.346315	0.854524
TCGA.B6.A0RT.01A.21D.A10P.05	BRCA	0.058826	0.940141	0.0844429	0.812132	0.0188567	0	0.0733655	0	0.0103435	0.213782	0	0.0723391	0.218765	0	0.0795668	0.0176978	0.312981
TCGA.E2.A1IF.01A.11D.A145.05	BRCA	0.0901164	0.917514	0.157103	0.583536	0.0345259	0	0.160043	0	0.0176816	0.034768	0	0.0154677	0.0195438	0.00652533	0.00729872	0.211493	0.704146
TCGA.A7.A3RF.01A.11D.A22B.05	BRCA	0.152409	0.799613	0.232838	0.385445	0.0491326	0	0.0662246	0	0.0156715	0	0	0.0205665	0.00354469	0	0	0.649967	0.84486
TCGA.OK.A5Q2.01A.11D.A27Y.05	BRCA	0.0943607	0.824775	0.120804	0.605698	0	0.113905	0.0443045	0	0.0249099	0.0976712	0	0.0595567	0.0640675	0	0.0552738	0.0900674	0.540311
TCGA.AQ.A0Y5.01A.11D.A14N.05	BRCA	0.0995199	0.848179	0.207951	0.441907	0.133398	0	0.0524035	0	0.0216632	0.0284795	0	0.0181899	0	0	0	0.464185	0.745866
TCGA.A2.A0SY.01A.31D.A10P.05	BRCA	0.145283	0.601878	0.187752	0.413934	0	0.121863	0	0	0.00877616	0.0169054	0	0.013073	0.00272386	0.00221177	0.0122293	0.186159	0.822218
TCGA.EW.A423.01A.11D.A244.05	BRCA	0.146453	0.677123	0.21585	0.343895	0.00474139	0.0120446	0.0733233	0	0.0199212	0.0355812	0	0.0282095	0.0202827	0	0.00578337	0.221699	0.800113
TCGA.AN.A0XS.01A.22D.A10A.05	BRCA	0.128767	0.754743	0.174759	0.389288	0.035174	0	0.0527514	0	0.0250509	0.0683067	0	0.0101872	0.0203817	0.00988681	0.0193432	0.195549	0.758918
TCGA.OL.A5RW.01A.11D.A28C.05	BRCA	0.135026	0.673025	0.203497	0.384176	0.0148628	0.0620678	0.0258648	0	0.0131705	0.0212582	0	0.00937253	0.0299387	0	0.00567803	0.198808	0.817787
TCGA.BH.A0E2.01A.11D.A10P.05	BRCA	0.162322	0.629674	0.208863	0.272203	0.0063308	0.022156	0.00465696	0	0.0111603	0.0100856	0	0.0199999	0.0133958	0	0.000704146	0.25258	0.91151
TCGA.LD.A7W5.01A.22D.A357.05	BRCA	0.0945121	0.808832	0.120815	0.6061	0	0.0633284	0.129903	0	0.0254164	0.0872238	0	0.0314136	0.0439276	0	0.03897	0.126114	0.579817
TCGA.BH.A0HF.01A.11D.A10P.05	BRCA	0.0509464	0.943849	0.199506	0.433887	0.156681	0	0.0194447	0	0.00763203	0.0086968	0	0	0.0130616	0	0	0.350763	0.794484
TCGA.EW.A1OW.01A.21D.A145.05	BRCA	0.109242	0.767149	0.195825	0.52101	0	0.136922	0.0240786	0	0.0168397	0.015569	0	0.0203003	0.0196639	0	0.00500351	0.278174	0.761623
TCGA.AR.A0TP.01A.11D.A10P.05	BRCA	0.163776	0.685389	0.199821	0.347815	0.0426707	0	0	0	0.0137692	0.0283588	0	0	0	0.00466216	0	0.416982	0.910539
TCGA.LL.A441.01A.11D.A244.05	BRCA	0.0758734	0.779049	0.107045	0.688323	0	0.116832	0.122616	0	0.0107154	0.0739777	0	0.0325632	0.0477788	0	0.116231	0.0396057	0.479287
TCGA.AR.A24W.01A.11D.A16A.05	BRCA	0.147194	0.699024	0.190359	0.489606	0	0.131982	0	0	0.00924663	0.0206507	0	0.00269366	0	0.00337226	0.000229827	0.343148	0.831825
TCGA.A1.A0SP.01A.11D.A10P.05	BRCA	0.0542285	0.911407	0.151705	0.581554	0.13706	0	0.0505872	0	0.0240849	0.0444696	0	0.00295613	0.029629	0.00619114	0.0218754	0.229116	0.683147
TCGA.BH.A1ES.01A.11D.A138.05	BRCA	0.16532	0.498358	0.217695	0.313838	0	0.03322	0.00194468	0	0.01035	0.0216909	0	0	0	0	0.000729843	0.461627	0.932065
TCGA.E9.A1RF.01A.11D.A161.05	BRCA	0.151029	0.722776	0.181737	0.30346	0.00126096	0	0.0412184	0	0.011027	0.0386031	0	0	0.0180327	0.00926767	0.00102155	0.164767	0.879569
TCGA.D8.A1JC.01A.11D.A13K.05	BRCA	0.133615	0.67701	0.201961	0.408867	0	0.0471958	0.0561051	0	0.0113951	0.0313422	0	0	0.0233677	0	0.00164531	0.202202	0.828949
TCGA.PE.A5DC.01A.12D.A27Y.05	BRCA	0.132708	0.674942	0.201091	0.381221	0	0	0.0864657	0	0.0131135	0.0562037	0	0.00871292	0.0225007	0	0.00473008	0.14231	0.808273
TCGA.D8.A1XA.01A.11D.A14H.05	BRCA	0.151886	0.692293	0.230062	0.299092	0.0421013	0	0.0115272	0	0.0131388	0.0285471	0	0	0.0179465	0	0	0.282593	0.886739
TCGA.E9.A1N8.11A.42D.A145.05	BRCA	0.0848062	0.840271	0.163865	0.662878	0	0.147192	0.221666	0	0.00617778	0.00676522	0	0.0156292	0.00597196	0	0	0.217785	0.596598
TCGA.AQ.A7U7.01A.22D.A357.05	BRCA	0.0591025	0.939546	0.119678	0.615526	0.0982335	0.0249223	0.0585669	0	0.0301669	0.0645202	0	0.0810744	0.0984975	0	0.046718	0.103734	0.4973
TCGA.B6.A40B.01A.11D.A23D.05	BRCA	0.13905	0.858111	0.176256	0.468811	0.0146547	0.108906	0	0	0.023107	0.0166664	0	0.0224866	0.0123688	0	0.00432176	0.413781	0.797489
TCGA.AO.A12G.01A.11D.A10N.05	BRCA	0.171757	0.516931	0.19849	0.39375	0	0.0826891	0	0	0.00943972	0.0178905	0	0.00508138	0.00628912	0	0.00153676	0.306506	0.877073
TCGA.OL.A66L.01A.12D.A31V.05	BRCA	0.141378	0.586709	0.190681	0.434525	0	0.221446	0	0	0.0141679	0.0125535	0	0.0185139	0.0216818	0	0.00264275	0.255775	0.708995
TCGA.EW.A1PC.01B.11D.A21R.05	BRCA	0.151915	0.552532	0.231076	0.360752	0	0.0847206	0	0	0.00876724	0.0125332	0	0.00407221	0	0.00611985	0.000464341	0.378067	0.883322
TCGA.BH.A0HK.01A.11D.A10P.05	BRCA	0.130247	0.832744	0.208232	0.379367	0.048402	0	0.0547911	0	0.0114406	0.0533676	0	0.0107722	0.00241216	0.00183465	0.0080371	0.1497	0.808943
TCGA.D8.A1JD.01A.11D.A13K.05	BRCA	0.123437	0.823605	0.18449	0.439915	0.0189546	0	0.0908215	0	0.0133726	0.0563905	0	0.0145374	0	0.0120271	0.00450808	0.152894	0.789388
TCGA.A7.A26F.01A.21D.A16A.05	BRCA	0.0899623	0.803148	0.14866	0.62788	0	0.145697	0.132969	0.00538141	0.00962986	0.0262337	0	0.0267404	0.018026	0.00305633	0.0176333	0.163718	0.614633
TCGA.A7.A26J.01A.11D.A16A.05	BRCA	0.164412	0.47618	0.196699	0.314382	0.0244592	0	0	0	0.0140137	0.0218313	0	0	0.00653144	0	0	0.494087	0.933164
TCGA.AR.A2LK.01A.11D.A17Z.05	BRCA	0.158999	0.630643	0.219756	0.398226	0	0.0893576	0.0070575	0	0.00966928	0.000319929	0	0.0120142	0.0123811	0	0.00179002	0.364807	0.86741
TCGA.BH.A1EU.01A.11D.A138.05	BRCA	0.0800706	0.917029	0.166632	0.348963	0.0161559	0.021609	0.0189611	0	0.015051	0.0378342	0	0.00907864	0.0360686	0	0.134398	0.0692382	0.710843
TCGA.BH.A8G0.01A.11D.A357.05	BRCA	0.0606496	0.915744	0.136545	0.590853	0.0254738	0.0897926	0.141071	0	0.0244155	0.00935778	0	0.0337864	0.0532439	0	0.0283328	0.195761	0.594526
TCGA.AC.A3OD.01A.11D.A21R.05	BRCA	0.119605	0.620597	0.15493	0.516716	0	0.17962	0.0197497	0	0.0144414	0.0285312	0	0.0135821	0.0354603	0.00350216	0.00386243	0.170022	0.701251
TCGA.E2.A1II.11A.21D.A145.05	BRCA	0.123704	0.832739	0.167008	0.513537	0.0405546	0.0457333	0.0279989	0	0.0200346	0.0617253	0	0.0123101	0.0114258	0.000574739	9.64564e-05	0.232602	0.779546
TCGA.AC.A2BM.01A.11D.A21R.05	BRCA	0.141718	0.823912	0.171986	0.365456	0.0341709	0	0.0345634	0	0.0189888	0.0246772	0	0.0352584	0.03542	0.000334716	0.00648282	0.18585	0.810104
TCGA.D8.A1X8.01A.11D.A14N.05	BRCA	0.0786379	0.930976	0.188704	0.483117	0	0.120317	0.101636	0	0.00912141	0.00017577	0	0.00877846	0.0328916	0	0	0.217977	0.72708
TCGA.S3.AA10.01A.21D.A41Q.05	BRCA	0.0631758	0.836733	0.161221	0.49141	0.00546068	0.048511	0.0518292	0	0.0272097	0.0841598	0	0.00799614	0.0607046	0.00189659	0.040744	0.139179	0.671488
TCGA.EW.A1IW.01A.11D.A13K.05	BRCA	0.143365	0.675754	0.178981	0.438014	0	0.151625	0	0	0.0200004	0.00454714	0	0.0429797	0.00936501	0.00603134	0.00568602	0.291512	0.759765
TCGA.AR.A2LL.01A.11D.A17Z.05	BRCA	0.136688	0.83359	0.179187	0.401884	0.0259294	0	0.0573489	0	0.0141295	0.0186787	0	0.0339514	0.0208427	0	0.0110015	0.167264	0.818118
TCGA.A7.A425.01A.11D.A244.05	BRCA	0.117891	0.722546	0.173084	0.541124	0	0.0655921	0.0759663	0	0.0206741	0.0418051	0	0.0091107	0.00150373	0	0.00516668	0.359011	0.780181
TCGA.BH.A0AW.01A.11D.A10P.05	BRCA	0.123075	0.804494	0.160286	0.462114	0	0.0178724	0.051272	0	0.034707	0.106755	0	0.0450168	0.0353041	0.00126458	0.0120119	0.17323	0.695797
TCGA.AC.A8OR.01A.21D.A41Q.05	BRCA	0.085666	0.858562	0.227	0.334255	0	0.0892193	0	0	0.0791158	0.020859	0	0.000713559	0	0.00505305	0	2.97141	0.805039
TCGA.AR.A1AX.01A.11D.A12R.05	BRCA	0.0803291	0.741267	0.109968	0.695103	0	0.168536	0.0955806	0	0.0222277	0.106059	0	0.0527386	0.0632806	0	0.0416889	0.0842701	0.449888
TCGA.AR.A255.01A.11D.A16A.05	BRCA	0.140938	0.692503	0.185633	0.443971	0	0.201295	0	0	0.00836828	0.0260668	0	0.00410795	0.0172135	0.00432232	0.00426924	0.149487	0.734357
TCGA.BH.A204.01A.11D.A161.05	BRCA	0.158387	0.328583	0.210572	0.29715	0	0.000912768	0.0225117	0	0.0110496	0.021991	0	0	0.00137757	0.00111853	0.00107254	0.432304	0.939966
TCGA.BH.A0DH.01A.11D.A10P.05	BRCA	0.155426	0.454386	0.202136	0.365113	0.0359758	0	0.0173086	0	0.0161589	0.0473126	0	0	0	0.00891274	0.00146155	0.280115	0.87287
TCGA.A2.A4RW.01A.21D.A268.05	BRCA	0.0718722	0.896279	0.147144	0.565775	0	0.0292443	0.19626	0	0.0255716	0.0494131	0	0	0.0212283	0.00173897	0.00400994	0.33475	0.672534
TCGA.OL.A66N.01A.12D.A31V.05	BRCA	0.131445	0.647346	0.183354	0.453129	0	0.140409	0.0603719	0	0.0192625	0.0244556	0	0.0192191	0.00350129	0.00318088	0.00604696	0.341511	0.723553
TCGA.AC.A3HN.01A.11D.A212.05	BRCA	0.0626567	0.901118	0.165634	0.54555	0	0.14999	0.0812136	0	0.0170752	0.0278563	0	0.000499928	0.00954376	0.0005412	0.00355233	0.406614	0.709728
TCGA.D8.A1XS.01A.11D.A14N.05	BRCA	0.142248	0.62862	0.213618	0.41339	0	0.16549	0	0	0.0105885	0.0159033	0	0	0.00300195	0.00154473	0	0.517776	0.803472
TCGA.AR.A24U.01A.11D.A16A.05	BRCA	0.0468319	0.936702	0.103408	0.716713	0	0.140457	0.134797	0	0.0217045	0.0774343	0	0.079154	0.0763622	0	0.0784707	0.0696952	0.39162
TCGA.BH.A0HA.01A.11D.A12R.05	BRCA	0.143071	0.492664	0.199617	0.388847	0	0.141474	0	0	0.011983	0.0601276	0	0	0.00307756	0.00262739	0.00187688	0.176976	0.778834
TCGA.LD.A66U.01A.11D.A31V.05	BRCA	0.110088	0.580152	0.164162	0.475174	0	0.146523	0.0660724	0	0.0209565	0.0441699	0	0.0130992	0.0371435	0	0.004933	0.210946	0.667102
TCGA.BH.A1EU.11A.23D.A138.05	BRCA	0.140008	0.557933	0.183393	0.56206	0	0	0.206251	0	0.0151583	0.0180629	0	0	0.00729055	0	0	0.597878	0.753237
TCGA.BH.A1FN.11A.34D.A13T.05	BRCA	0.0987304	0.74647	0.164653	0.58736	0	0.0811909	0.19981	0	0.0115635	0.01725	0	0.0109718	0.0144961	0.00278	0.0112113	0.203909	0.650727
TCGA.A2.A0T1.01A.21D.A10P.05	BRCA	0.0552768	0.909716	0.112676	0.666975	0	0.158048	0.0828801	0	0.0288705	0.0822772	0	0.0588174	0.0723136	0.0111761	0.0393542	0.109384	0.466262
TCGA.LL.A5YO.01A.21D.A28C.05	BRCA	0.0439178	0.963756	0.0808065	0.798261	0	0	0.147063	0	0.0331498	0.104367	0	0.123539	0.108447	0.00530451	0.12977	0.0703178	0.348359
TCGA.BH.A0BC.11A.22D.A093.05	BRCA	0.152495	0.701145	0.183823	0.530519	0	0.147448	0	0	0.0211285	0.00647005	0	0.00853474	0	0.00277921	0	1.18806	0.813639
TCGA.B6.A0IK.01A.12D.A10P.05	BRCA	0.133104	0.605784	0.171514	0.499508	0	0.0609383	0.0772513	0	0.0149488	0.0309977	0	0.00725589	0	0.00917929	0.00486961	0.285813	0.794559
TCGA.EW.A3U0.01A.11D.A22B.05	BRCA	0.0659904	0.822218	0.123071	0.651454	0	0.207298	0.0417975	0.00498294	0.00757297	0.0401597	0	0.0816617	0.0656327	0	0.058788	0.0509901	0.492107
TCGA.BH.A203.01A.12D.A16A.05	BRCA	0.115444	0.839311	0.159213	0.512209	0	0	0.173834	0	0.0115672	0.0321127	0	0.0164338	0.0316018	0.00129065	0.0128974	0.122616	0.720263
TCGA.AC.A2FF.01A.11D.A17F.05	BRCA	0.0973253	0.775508	0.146959	0.622955	0	0.172006	0.120802	0	0.00903732	0.0379876	0	0.01023	0.0246019	0	0.0121971	0.106301	0.613138
TCGA.E2.A1LH.01A.11D.A14H.05	BRCA	0.054867	0.952381	0.12171	0.605081	0	0.0204176	0.130433	0	0.00646147	0.0476611	0	0.0457479	0.0798799	0	0.189801	0.0177958	0.479598
TCGA.GM.A3NW.01A.21D.A22B.05	BRCA	0.145767	0.782812	0.196943	0.347134	0.0331651	0.0105666	0.0213262	0	0.0162183	0.0231195	0	0.0044574	0.0121364	0	0.00466064	0.365492	0.87435
TCGA.B6.A0RU.01A.11D.A10P.05	BRCA	0.126618	0.741402	0.163726	0.544882	0	0.00105554	0.128399	0	0.0260657	0.0738412	0	0	0	0.00366729	0.00128666	0.330803	0.765685
TCGA.E9.A1R6.01A.11D.A14H.05	BRCA	0.172636	0.671315	0.216691	0.390735	0	0.125798	0	0	0.0121127	0.0157686	0	0	0.00365859	0.00289554	0	0.542619	0.839766
TCGA.GI.A2C9.01A.11D.A21R.05	BRCA	0.058044	0.914916	0.201121	0.476832	0.181959	0.0630042	0	0	0.0102557	0.0188332	0	0	0.00241537	0	0	0.482653	0.723532
TCGA.BH.A0H0.01A.11D.A10P.05	BRCA	0.147512	0.625376	0.200608	0.316507	0.022651	0.010477	0	0	0.0113856	0.015469	0	0.00601301	0	0.00434068	0.00527233	0.366154	0.924391
TCGA.E9.A1NF.11A.73D.A14H.05	BRCA	0.0942893	0.917485	0.17983	0.585039	0.133329	0	0.0630236	0	0.0198756	0.0224707	0	0.0096072	0	0.0060656	0	0.521074	0.745628
TCGA.BH.A1FE.01A.11D.A13K.05	BRCA	0.0847564	0.929033	0.131165	0.55547	0	0.127401	0	0	0.0400217	0.0654802	0	0.05282	0.0546254	0.0221925	0.0326059	0.175746	0.604853
TCGA.A2.A4RX.01A.11D.A268.05	BRCA	0.089579	0.701843	0.137279	0.573671	0	0.0812922	0.116603	0	0.0144095	0.0608189	0	0.00865918	0.0228871	0.00324111	0.0397932	0.106422	0.652296
TCGA.E2.A1IH.01A.11D.A13K.05	BRCA	0.0981016	0.784054	0.169194	0.505581	0	0.128261	0.0642607	0	0.0176664	0.0305953	0	0.0104166	0.0175039	0	0.00741277	0.267963	0.723884
TCGA.A2.A4RY.01A.31D.A268.05	BRCA	0.139593	0.478715	0.179342	0.468901	0	0.158471	0	0	0.0141774	0.0249987	0	0.000383549	0.00698296	0	0.00362398	0.393934	0.791363
TCGA.D8.A1JE.01A.11D.A13K.05	BRCA	0.102191	0.926505	0.194338	0.498157	0.0951261	0	0.071823	0	0.0175036	0.0362592	0	0.00691411	0.0113733	0.00331565	0	0.302504	0.757685
TCGA.LL.A7T0.01A.31D.A357.05	BRCA	0.139177	0.7642	0.180234	0.343519	0	0.0659491	0.0169725	0	0.014888	0.019112	0	0.0158342	0.0235757	0	0.0084919	0.222163	0.835177
TCGA.GM.A5PV.01A.11D.A28C.05	BRCA	0.125845	0.7242	0.17744	0.459932	0	0.0382842	0.0856455	0	0.0127651	0.038901	0	0	0.013613	0.000456747	0.00583428	0.217075	0.8045
TCGA.EX.A3L1.01A.11D.A21R.05	CESC	0.0307609	0.988022	0.122646	0.777916	0.214452	0	0.0197481	0.15375	0	0	0	0.0130286	0.0171329	0	0	5.09757	0.581888
TCGA.ZJ.AAXA.01A.11D.A42P.05	CESC	0.148178	0.930343	0.335611	0.424116	0.0391357	0.0228939	0.0300245	0	0.020979	0.0455792	0	0	0	0.00986281	0.00230941	0.363263	0.829216
TCGA.VS.A9UP.01A.11D.A42P.05	CESC	0.0992093	0.764521	0.15047	0.471506	0	0	0.0787091	0.00847719	0.00877961	0.0397958	0	0.000212217	0.0170899	0	0.0135168	0.24438	0.833419
TCGA.EK.A2GZ.01A.11D.A17Z.05	CESC	0.0674374	0.958201	0.152748	0.586514	0.0465985	0.0136082	0	0.0703043	0.000117884	0.0229317	0	0	0.0195597	0	0.00406849	1.51251	0.822811
TCGA.HM.A3JK.01A.11D.A21R.05	CESC	0.13414	0.607541	0.179072	0.546071	0	0.203515	0	0	0.00749511	0.021485	0	0.00650353	0.0155374	0	0.00599453	0.151354	0.73947
TCGA.FU.A3WB.01A.11D.A230.05	CESC	0.152496	0.644952	0.227414	0.334307	0.0136468	0.00923818	0.00702523	0	0.0107637	0.0137917	0	0.0127559	0.0194305	0	0.00689629	0.203572	0.906452
TCGA.Q1.A6DT.01A.11D.A32T.05	CESC	0.0391094	0.94937	0.208734	0.519404	0.197592	0	0	0.000233538	0.011708	0	0	0.0161831	0	0	0	0.737902	0.774283
TCGA.EA.A3Y4.01A.51D.A244.05	CESC	0.0964062	0.810961	0.184055	0.488509	0	0.112346	0	0	0.016603	0.03313	0	0.0206276	0.11746	0.0094453	0.0111602	0.0865537	0.679228
TCGA.ZJ.AAXN.01A.11D.A42P.05	CESC	0.114624	0.825144	0.220305	0.342065	0.0448785	0	0.0078903	0.00901882	0.0320909	0.0918645	0	0	0.00158672	0.0320691	0	0.327515	0.780601
TCGA.VS.A9V0.01A.11D.A42P.05	CESC	0.108354	0.748277	0.211519	0.465154	0	0.194075	0.00548481	0.00810712	0.00195315	0.0049046	0	0.00884133	0.00292355	0	0	0.603514	0.773711
TCGA.DS.A1OC.01A.11D.A14Z.05	CESC	0.086113	0.744632	0.207928	0.291606	0	0.0565339	0.0139167	0	0.0229013	0.0599365	0	0.00587039	0.0627838	0	0.00180242	0.175632	0.776255
TCGA.VS.A9UH.01A.11D.A42P.05	CESC	0.050868	0.958111	0.138672	0.632658	0.153507	0.0518316	0.00731865	0	0.0243414	0.0552054	0	0.0419759	0.0508866	0	0.0295298	0.137059	0.585404
TCGA.C5.A1M6.01A.11D.A13Z.05	CESC	0.0592965	0.969007	0.205234	0.498236	0.198025	0	0.0175768	0	0.0102357	0	0	0.0107442	0	0.000123437	0	0.941855	0.763294
TCGA.DS.A0VL.01A.21D.A10W.05	CESC	0.12362	0.810765	0.224184	0.326663	0.012283	0.0127697	0.039297	0	0.013452	0.0591851	0	0.014009	0.0324829	0.00988546	0.0215039	0.098142	0.785132
TCGA.Q1.A73R.01A.11D.A340.05	CESC	0.122445	0.574195	0.213267	0.326374	0.0219213	0.0175438	0	0	0.0230488	0.0395985	0	0.0141032	0	0.0117986	0.0146002	0.287748	0.857386
TCGA.LP.A4AW.01A.11D.A244.05	CESC	0.0532021	0.966193	0.154466	0.633361	0	0.0512925	0.206455	0	0.0172947	0.0593368	0	0.0103302	0.0363866	0	0.0269647	0.130017	0.59194
TCGA.IR.A3LB.01A.11D.A244.05	CESC	0.0970544	0.8848	0.207084	0.389488	0.1125	0	0	0	0.0142428	0.00674558	0	0.0157879	0.00615565	6.87651e-06	0	0.496333	0.844561
TCGA.EA.A6QX.01A.12D.A340.05	CESC	0.113955	0.493512	0.211331	0.372682	0	0.0511289	0.0531079	0	0.0269799	0.0624735	0	0.00609371	0.0401663	0	0.0261984	0.199952	0.733851
TCGA.EA.A97N.01A.11D.A388.05	CESC	0.0968821	0.669557	0.215612	0.537002	0	0.143953	0.0390115	0	0.0110469	0.0424985	0	0.00749886	0.0216104	0	0.014421	0.12841	0.71996
TCGA.DS.A3LQ.01A.21D.A21R.05	CESC	0.113643	0.860695	0.197008	0.408613	0.0338219	0	0.0707689	0	0.0188262	0.0616721	0	0.00578787	0.0146125	0.00661535	0.0135222	0.184192	0.774373
TCGA.C5.A2LV.01A.11D.A18K.05	CESC	0.130037	0.857575	0.194154	0.535008	0.00542395	0.0225436	0.0759312	0	0.0194622	0.0584949	0	0	0.0231311	0	0.0104688	0.211328	0.784544
TCGA.DG.A2KK.01A.11D.A17Z.05	CESC	0.142841	0.781913	0.201157	0.372626	0.0232269	0.00104319	0.0322773	0.0165638	0.0136007	0.0374122	0	0.014073	0.01912	0.003571	0.0136196	0.343576	0.825492
TCGA.C5.A1M7.01A.11D.A13Z.05	CESC	0.0413704	0.945738	0.137787	0.634739	0.0754028	0.117075	0	0.0460965	0.00290638	0.0457991	0	0.0428472	0.0178441	8.36908e-05	0.0511792	0.31063	0.600766
TCGA.HG.A9SC.01A.21D.A42P.05	CESC	0.0628604	0.90565	0.234464	0.525179	0.0478829	0.153698	0	0	0.0151821	0.0187516	0	0.00103404	0.00590991	0.00103005	0.000479188	0.558067	0.756032
TCGA.VS.A9UI.01A.11D.A42P.05	CESC	0.0711734	0.820617	0.219501	0.395158	0	0.0440517	0.00040501	0.00827799	0.0277148	0.126023	0	0	0.0153023	0.0201023	0.0134332	0.205837	0.74469
TCGA.VS.A8QM.01A.11D.A37Q.05	CESC	0.0700189	0.814847	0.122836	0.664075	0	0.126284	0.0657479	0.00306825	0.00391781	0.102733	0	0.0726901	0.0780165	0	0.022551	0.0253127	0.524992
TCGA.VS.A8Q8.01A.11D.A37Q.05	CESC	0.114432	0.693157	0.196452	0.437767	0.0318796	0	0.0723553	0	0.0159979	0.0625817	0	0.0115861	0.0373056	0.00316272	0.0152421	0.123176	0.749889
TCGA.DR.A0ZM.01A.12D.A10W.05	CESC	0.0773549	0.949851	0.192244	0.516269	0.0308541	0.0979626	0.0234702	0	0.0166886	0.0601752	0	0.00819247	0.0567568	0	0.0260686	0.110379	0.679831
TCGA.C5.A2LX.01A.11D.A18K.05	CESC	0.104395	0.834042	0.196127	0.437807	0	0.0550265	0.0440682	0.00653079	0.0124648	0.0747708	0	0.044196	0.0672349	0	0.0330308	0.0866458	0.662677
TCGA.FU.A3EO.01A.11D.A212.05	CESC	0.157706	0.659678	0.204896	0.318007	0	0.0264247	0.0254385	0	0.0101286	0.0268634	0	0	0.0124294	0.00127035	0.00377123	0.228458	0.893674
TCGA.EK.A2H1.01A.11D.A17Z.05	CESC	0.0756843	0.916531	0.132317	0.615035	0.0354109	0.135942	0.0128987	0	0.0135336	0.0805528	0	0.00213123	0.0325045	0.00882782	0.0376052	0.083736	0.640593
TCGA.ZJ.AB0I.01A.11D.A42P.05	CESC	0.0937244	0.803989	0.258864	0.448459	0.0891599	0.0599541	0	0	0.0102965	0.0455823	0	0	0.0158894	0	0	0.1675	0.779118
TCGA.VS.A9UL.01A.11D.A42P.05	CESC	0.157578	0.537653	0.208377	0.32872	0.0225337	0.00367308	0	0.00427851	0.00870625	0.0231148	0	0	0	0.00640738	0.00337366	0.394724	0.927913
TCGA.BI.A20A.01A.11D.A14Z.05	CESC	0.129174	0.745468	0.158271	0.500533	0	0.136672	0	0	0.00303041	0.0638654	0	0.0173731	0.050224	0	0.0165818	0.0204696	0.712253
TCGA.MY.A913.01A.11D.A37Q.05	CESC	0.101527	0.830867	0.164815	0.443237	0.0956539	0.0114455	0	0	0.0201361	0.0804403	0	0.0191441	0.0443891	0	0.0297375	0.115917	0.699054
TCGA.FU.A23L.01A.11D.A16P.05	CESC	0.0594256	0.942253	0.173037	0.51132	0.106564	0.0683965	0	0	0.00891736	0.025895	0	0	0.0386044	0	0.00102813	0.136086	0.750594
TCGA.FU.A3TX.01A.11D.A230.05	CESC	0.125028	0.850015	0.222235	0.299062	0.0455436	0.0202729	0.000998833	0.000992925	0.0192519	0.0521727	0	0	0.0444059	0	0.0172952	0.177783	0.799066
TCGA.FU.A40J.01A.11D.A244.05	CESC	0.124022	0.779681	0.195653	0.432194	0	0.0994019	0.00500626	0.0252442	0.0107672	0.0137874	0	0.00780902	0.0421949	0.00423562	0.0153764	0.431774	0.776177
TCGA.Q1.A5R2.01A.11D.A28C.05	CESC	0.0640883	0.868218	0.163668	0.543155	0.0114929	0.146915	0	0	0.0198598	0.0781136	0	0	0.0203924	0.00772622	0.00819085	0.173564	0.707309
TCGA.FU.A2QG.01A.11D.A18K.05	CESC	0.0831439	0.876194	0.232727	0.489397	0.119489	0	0.0346857	0	0.0215628	0.0371153	0	0.00647901	0.0224496	3.50454e-07	0.00517682	0.302759	0.753041
TCGA.EK.A3GK.01A.11D.A212.05	CESC	0.143916	0.720092	0.221809	0.273862	0	0.00704336	0.0223117	0.00111877	0.015143	0.0346179	0	0	0.0341625	0.0201467	0.00792939	0.167896	0.857527
TCGA.C5.A8XI.01A.11D.A37Q.05	CESC	0.128056	0.779354	0.190174	0.298609	0.00186542	0.043877	0	0	0.0143438	0.0649811	0	0.0198441	0.0476285	0	0.0174001	0.0957187	0.79006
TCGA.EA.A3HR.01A.11D.A212.05	CESC	0.0907772	0.845013	0.212296	0.456034	0.0680973	0.0795605	0	0	0.0134675	0.0253068	0	0.0096743	0.0147121	0	0.0055867	0.243624	0.783595
TCGA.DS.A1OD.01A.11D.A14Z.05	CESC	0.0473786	0.959489	0.175054	0.501656	0.194485	0.0384579	0	0	0.0207368	0.0166262	0	0.0502657	0.060688	0	0.0111897	0.149433	0.607551
TCGA.EK.A2RA.01A.11D.A18K.05	CESC	0.108723	0.662527	0.209403	0.452447	0	0.228978	0	0	0.00870181	0.0285005	0	0.00316446	0.0334077	0	0.00696582	0.120794	0.690282
TCGA.LP.A4AV.01A.11D.A244.05	CESC	0.113582	0.752598	0.207459	0.416331	0	0.0227332	0.0593562	0	0.0299328	0.0973519	0	0	0.043059	0.00337233	0.0165483	0.186693	0.727646
TCGA.JX.A3Q8.01A.11D.A21R.05	CESC	0.164468	0.684091	0.208539	0.247661	0.0252424	0	0.0164326	0	0.0143253	0.00903627	0	0.0103992	0.0198363	0.00707731	0.00672767	0.269898	0.890923
TCGA.IR.A3LA.01A.11D.A230.05	CESC	0.162528	0.552031	0.26828	0.225602	0	0.0221087	0.0429863	0	0.015595	0.0378212	0	0	0.0413328	0	0.012609	0.169949	0.827547
TCGA.EA.A3QD.01A.32D.A230.05	CESC	0.0883881	0.7902	0.152055	0.547156	0	0.130387	0.0379701	0	0.0172712	0.0474031	0	0.0281258	0.0768592	0	0.0266799	0.0964507	0.635304
TCGA.MA.AA41.01A.11D.A388.05	CESC	0.125513	0.781879	0.215063	0.311867	0	0.0555543	0.00947997	0	0.0146804	0.0722161	0	0.0409808	0.044627	0.00596047	0.0164734	0.0814413	0.740027
TCGA.EK.A2PG.01A.11D.A18K.05	CESC	0.0919862	0.824338	0.218282	0.517743	0.0343559	0	0.160224	0	0.0115584	0.0263505	0	0	0.00695948	0	0.00120336	0.334897	0.759349
TCGA.VS.A9UC.01A.11D.A42P.05	CESC	0.113394	0.662774	0.21421	0.386954	0.000435291	0	0.0625944	0	0.0265039	0.0568348	0	0	0.0279502	0.0184869	0.00817083	0.237825	0.799024
TCGA.MY.A5BD.01A.11D.A26S.05	CESC	0.100618	0.779461	0.219116	0.419782	0	0.0895948	0	0	0.00952188	0.00286243	0	0.0124321	0	0.00386118	0.00405643	0.410211	0.877671
TCGA.JW.A5VH.01A.11D.A28C.05	CESC	0.0807739	0.77774	0.244157	0.34184	0	0.0988886	0.0155828	0	0.0244305	0.0886407	0	0	0.0641778	0	0.0235507	0.138519	0.684729
TCGA.C5.A1MI.01A.11D.A14Z.05	CESC	0.120755	0.854953	0.159665	0.376998	0	0.023095	0.0371334	0	0.0210187	0.0755948	0	0.0123057	0.0464099	0	0.0186313	0.13743	0.765811
TCGA.IR.A3LF.01A.21D.A230.05	CESC	0.0993694	0.904516	0.207717	0.349964	0.123772	0	0	0	0.00869132	0.00179581	0	0.00493619	0.0157864	0	0	0.385965	0.845019
TCGA.C5.A8ZZ.01A.11D.A37Q.05	CESC	0.0614711	0.941544	0.236374	0.430686	0.129789	0.0114961	0.01834	0	0.0115275	0.0181958	0	0	0.0140945	0	0	0.356995	0.796557
TCGA.ZJ.A8QO.01A.11D.A37Q.05	CESC	0.087362	0.891971	0.166835	0.461732	0.00489968	0.0751718	0	0.00436788	0.0152529	0.0610574	0	0.056217	0.0625733	0	0.0361301	0.0908461	0.68433
TCGA.MA.AA43.01A.11D.A42P.05	CESC	0.108985	0.647329	0.184278	0.473025	0.0479348	0.0246517	0	0	0.0417396	0.0446157	0	0.0104072	0	0.00581599	0.0110453	0.58065	0.81379
TCGA.ZJ.A8QR.01A.11D.A37Q.05	CESC	0.0566511	0.977421	0.234831	0.494309	0.230064	0	0.00353057	0	0.00854853	0.0241652	0	0.000538637	0.00983468	0	0	0.247507	0.723318
TCGA.VS.A950.01A.11D.A42P.05	CESC	0.0575136	0.874056	0.200726	0.495429	0.138928	0.0232137	0	0.00742642	0.0177063	0	0	0.0368864	0	0.0105917	0.0289654	0.328775	0.736282
TCGA.VS.A8EC.01A.11D.A36K.05	CESC	0.126753	0.735322	0.230856	0.273804	0.0403241	0.0144484	0	0	0.0166967	0.0573092	0	0	0.0274805	0.00611133	0.00991775	0.165611	0.827712
TCGA.DS.A0VM.01A.11D.A10W.05	CESC	0.0718878	0.931974	0.210282	0.489427	0.0724115	0.0967825	0	0	0.00702457	0.0147718	0	0	0.0112507	0	0	0.269942	0.797759
TCGA.C5.A1BJ.01A.11D.A13Z.05	CESC	0.0502536	0.958119	0.124198	0.63638	0.0347707	0	0.0841416	0.0186712	0.0118623	0.0473833	0	0.0589527	0.0435498	0.0129981	0.0191612	0.167725	0.668509
TCGA.FU.A3HY.01A.11D.A21R.05	CESC	0.0700153	0.912926	0.218354	0.461188	0.143707	0	0.0221309	0	0.0025335	0.0343119	0	0	0.029601	0	0	0.0396398	0.767716
TCGA.EK.A2RC.01A.11D.A18K.05	CESC	0.117739	0.63016	0.192434	0.533918	0	0.199203	0	0	0.00412421	0.00897459	0	0.0202847	0.0193969	0	0.00809148	0.0726761	0.739925
TCGA.Q1.A73S.01A.11D.A340.05	CESC	0.117576	0.635921	0.245177	0.334476	0.000854989	0	0.0600177	0	0.00576887	0.109015	0	0	0	0.00379501	0	0.0511379	0.820548
TCGA.C5.A1BN.01B.11D.A14Z.05	CESC	0.0799968	0.864096	0.212971	0.487103	0.138329	0	0.0485717	0	0.000223483	0.0407428	0	0.0107207	0.0275128	0	0.00120805	0.00278711	0.732691
TCGA.UC.A7PG.01A.11D.A42P.05	CESC	0.0523122	0.93083	0.216336	0.453409	0.152157	0.0210596	0.00409816	0	0.0144272	0.0414462	0	0.00916751	0.0227042	0	0.0032017	0.188542	0.731738
TCGA.VS.A8Q9.01A.12D.A37Q.05	CESC	0.112476	0.711149	0.185384	0.473423	0	0.135037	0	0.0136158	0.0112511	0.0328861	0	0.0164623	0.030659	0.00292074	0.0155245	0.252578	0.741643
TCGA.Q1.A73O.01A.11D.A32T.05	CESC	0.080509	0.887305	0.162366	0.477141	0	0.0740997	0.0190533	0.0294579	0.0139524	0.0282399	0	0.0293519	0.0451416	0.00576601	0.0163921	0.347585	0.738545
TCGA.EK.A2PK.01A.11D.A18K.05	CESC	0.110407	0.861859	0.195403	0.317204	0.0129372	0.00631016	0.0333869	0.0230251	0.0170539	0.0222364	0	0.032222	0.0459548	0.032546	0.0264479	0.251425	0.74788
TCGA.C5.A8XJ.01A.11D.A37Q.05	CESC	0.105216	0.827821	0.182474	0.510083	0	0.120821	0.0354142	0	0.0176552	0.0503881	0	0.0137943	0.0217511	0.000858916	0.00814008	0.185976	0.731178
TCGA.C5.A1MK.01A.11D.A14Z.05	CESC	0.0674469	0.882495	0.162529	0.578252	0	0.0793355	0.11291	0	0.0103225	0.0331353	0	0.0234793	0.0185521	0.00662675	0.0120962	0.109943	0.703543
TCGA.EK.A2RE.01A.11D.A18K.05	CESC	0.110922	0.654283	0.249103	0.392936	0	0.0388726	0.0370117	0	0.0173313	0.111378	0	0	0.0106781	0.00249494	0.00458531	0.134209	0.777648
TCGA.DS.A0VK.01A.21D.A10W.05	CESC	0.123793	0.650195	0.190458	0.451128	0	0	0.121081	0	0.0108276	0.0507221	0	0	0.022745	0.0050863	0.0107119	0.121297	0.778827
TCGA.MY.A5BE.01A.21D.A26S.05	CESC	0.0520847	0.943039	0.0995094	0.752751	0.0119786	0.0894452	0.0359501	0	0.036772	0.0816886	0	0.10506	0.157029	0.0834903	0.068859	0.0741182	0.329727
TCGA.C5.A8XH.01A.11D.A37Q.05	CESC	0.113933	0.878167	0.175981	0.448911	0	0.0640573	0.0202296	0	0.0158925	0.089363	0	0.0317959	0.0540908	0	0.013879	0.0840299	0.710692
TCGA.LP.A7HU.01A.11D.A340.05	CESC	0.130044	0.463381	0.231652	0.401124	0	0.162876	0	0	0.00782843	0.0209769	0	0	0.0268725	0	0.00759913	0.141184	0.773847
TCGA.EA.A78R.01A.11D.A32T.05	CESC	0.0378248	0.95773	0.142776	0.586507	0.104756	0.0943263	0	0.000991143	0.00652629	0.0276763	0	0.0304467	0.0468379	0	0.00482909	0.068471	0.683611
TCGA.EA.A3HT.01A.61D.A21R.05	CESC	0.0380185	0.97704	0.183781	0.588436	0.1267	0	0.137941	0	0.00824956	0.0290437	0	0.00297151	0.0128046	0	0.00325788	0.171588	0.679032
TCGA.Q1.A73Q.01A.21D.A32T.05	CESC	0.122716	0.339279	0.221718	0.372303	0.0337133	0.0403658	0	0	0.0242263	0.0570257	0	0.00233392	0.0282556	0	0.0192764	0.226644	0.794803
TCGA.VS.A9UZ.01A.11D.A42P.05	CESC	0.1229	0.869678	0.16422	0.348639	0.0288115	0	0.034951	0.00531872	0.0236422	0.0484225	0	0.0155823	0	0.0142022	0.0163561	0.30626	0.812714
TCGA.C5.A1ME.01A.11D.A13Z.05	CESC	0.127263	0.709326	0.187685	0.203172	0.0258437	0	0.00819036	0	0.0166681	0.0297467	0	0.0393525	0.0361853	0	0.0105389	0.143909	0.833475
TCGA.EK.A3GJ.01A.21D.A212.05	CESC	0.143572	0.648425	0.228279	0.28498	0.0637013	0	0	0.00498288	0.0114248	0.0411513	0	0.0154834	0.0420469	0	0	0.166269	0.821209
TCGA.VS.A8QH.01A.11D.A37Q.05	CESC	0.0830601	0.904938	0.167262	0.618326	0.088912	0	0.0590761	0.0824275	0.00469434	0.0358048	0	0.027272	0	0.00898617	0.000240234	1.20495	0.692587
TCGA.JW.A5VI.01A.11D.A28C.05	CESC	0.10189	0.844388	0.183098	0.42456	0.0191303	0.0577993	0.00499091	0	0.0200915	0.052472	0	0.0291164	0.0730299	0	0.0249832	0.111867	0.718386
TCGA.EA.A439.01A.11D.A244.05	CESC	0.121214	0.891309	0.169069	0.388942	0.0772105	0	0.01394	0	0.0162767	0.0380964	0	0.0054987	0.0199088	0.00837878	0.0173822	0.182341	0.803308
TCGA.JX.A3Q0.01A.11D.A21R.05	CESC	0.056396	0.967768	0.279655	0.412637	0.282581	0.059814	0	0	0.0166524	0.0175554	0	0.0284837	0.00333598	0.00212794	0.00503232	0.294549	0.584417
TCGA.ZJ.AAXU.01A.11D.A42P.05	CESC	0.0601038	0.862794	0.163122	0.513761	0.0547044	0.054708	0.0348083	0	0.0287949	0.0385656	0	0.0330535	0.0783129	0	0.0510524	0.143269	0.626
TCGA.C5.A3HE.01A.21D.A230.05	CESC	0.103728	0.912076	0.155232	0.509007	0.0246384	0.00916632	0.0390383	0.0927263	0.0108619	0.0460128	0	0.0147676	0.0461942	0.0170871	0.0182866	0.727709	0.681221
TCGA.EK.A2RL.01A.11D.A18K.05	CESC	0.165577	0.799139	0.222877	0.23062	0.0166207	0	0.00322948	0.00216443	0.0144493	0.0218509	0	0.00360684	0.00158759	0.00754011	0.00484079	0.421389	0.92411
TCGA.C5.A7CM.01A.11D.A340.05	CESC	0.0872021	0.887139	0.191531	0.403749	0.0675837	0.00745077	0.0320803	0.019541	0.0169689	0.028772	0	0.0227328	0.0164861	0	0.0362886	0.350116	0.752096
TCGA.C5.A8XK.01A.11D.A37Q.05	CESC	0.0704185	0.914762	0.205057	0.513147	0.157669	0	0.00423092	0.0350095	0	0.0096987	0	0.0149726	0	0.00513023	0	1.17476	0.773289
TCGA.EK.A2IP.01A.11D.A17Z.05	CESC	0.14128	0.685557	0.238458	0.321576	0	0.00928057	0.0235391	0.0106016	0.0178743	0.0432487	0	0	0.0165435	0.00260972	0.00603887	0.416065	0.870264
TCGA.BI.A0VR.01A.11D.A10W.05	CESC	0.0559078	0.896868	0.159478	0.507153	0.158321	0.0277635	0.03474	0	0.00725235	0.0387861	0	0.0279682	0.05819	0	0.0268935	0.0477638	0.620085
TCGA.EA.A3HS.01A.11D.A212.05	CESC	0.124686	0.736882	0.219474	0.34861	0.0115702	0.00954894	0.0331736	0	0.0117023	0.0659513	0	0	0.00984227	0.00491007	0.00325453	0.139382	0.850047
TCGA.C5.A2LY.01A.31D.A18K.05	CESC	0.0575855	0.93264	0.189334	0.504717	0.199147	0.0400499	0	0	0.00648564	0	0	0.0180966	0.0281404	0	0.000901907	0.137586	0.707178
TCGA.HM.A3JJ.11A.12D.A21R.05	CESC	0.0747329	0.863133	0.192191	0.543795	0	0.2519	0	0	0.00681731	0.011227	0	0	0.00666521	0	0	0.381022	0.723391
TCGA.C5.A7CG.01A.11D.A32T.05	CESC	0.0484305	0.935244	0.16404	0.474015	0.202809	0	0	0	0.0245002	0.00965722	0	0.0445129	0.0350132	0	0.00914358	0.249171	0.674364
TCGA.JW.A852.01A.11D.A357.05	CESC	0.1283	0.789625	0.202413	0.352824	0.0395367	0	0.0322799	0	0.0143936	0.0460759	0	0.011245	0.0147981	0.00492497	0.0186869	0.150355	0.818059
TCGA.FU.A57G.01A.11D.A26S.05	CESC	0.114654	0.88743	0.157722	0.520293	0.0265184	0.125626	0	0	0.0212073	0.0660178	0	0	0.00918549	0.00627361	0	0.260287	0.745171
TCGA.C5.A2LZ.01A.11D.A212.05	CESC	0.104107	0.624458	0.201778	0.444037	0	0.0777366	0.0440993	0	0.0163446	0.0921211	0	0.019768	0.0322497	0.0101424	0.0328893	0.0873246	0.674649
TCGA.C5.A7UE.01A.11D.A340.05	CESC	0.0549912	0.905322	0.163207	0.463984	0.0520252	0	0.0635595	0	0.0242687	0.0906796	0	0.0297179	0.0351056	0.00484746	0.0288413	0.128276	0.670955
TCGA.EA.A1QT.01A.11D.A14Z.05	CESC	0.12837	0.653352	0.281295	0.342186	0.000395695	0.0375969	0.00710302	0.00937009	0.0193826	0.0708346	0	0.0233672	0.0012587	0.00855438	0.0124918	0.24679	0.809645
TCGA.VS.A8QC.01A.11D.A37Q.05	CESC	0.11818	0.699303	0.201644	0.528013	0	0.10669	0.0451238	0.00754492	0.0105742	0.0404612	0	0.0174436	0	0.0107973	0.0181202	0.208691	0.743244
TCGA.2W.A8YY.01A.11D.A37Q.05	CESC	0.0539629	0.912438	0.206425	0.489544	0.162137	0.0654803	0.00320783	0	0.019154	0.0192368	0	0.0120628	0.0139193	0	0	0.423584	0.704801
TCGA.MA.AA42.01A.12D.A388.05	CESC	0.0989719	0.82926	0.156679	0.514089	0.0144206	0.105412	0	0	0.0115646	0.0890681	0	0.0220695	0.0932949	0	0.0283317	0.0496839	0.635838
TCGA.C5.A7CK.01A.11D.A32T.05	CESC	0.0461105	0.936697	0.214913	0.357127	0.13446	0	0.00377164	0	0.00429497	0.00053124	0	0.00269906	0.0112574	0	0	0.296456	0.842986
TCGA.C5.A7X8.01A.11D.A36K.05	CESC	0.131455	0.69948	0.192595	0.319554	0.0369619	0.0165062	0	0	0.0156133	0.0382516	0	0.00348744	0.00345854	0.005184	0.0288102	0.197158	0.851727
TCGA.EA.A3HQ.01A.11D.A212.05	CESC	0.142365	0.585311	0.256592	0.34573	0.0484117	0	0.0326954	0	0.0146382	0.0360353	0	0.0418769	0.0314873	0	0.0173756	0.115466	0.77748
TCGA.VS.A9V3.01A.11D.A42P.05	CESC	0.0948471	0.839763	0.233623	0.285592	0.00207564	0.0435752	0	0.00644312	0.0157164	0.108674	0	0	0.00206993	0.0207262	0.0147002	0.151601	0.786019
TCGA.C5.A1MF.01A.11D.A13Z.05	CESC	0.134211	0.766108	0.211922	0.335387	0	0.0155108	0.0446785	0	0.0153327	0.0451235	0	0.0273455	0.0299686	0.00934589	0.0172504	0.118827	0.795444
TCGA.HM.A6W2.01A.21D.A340.05	CESC	0.12438	0.725624	0.19209	0.278575	0.0186828	0	0.0518015	0	0.0279497	0.0173464	0	0.0259438	0.00528736	0.00762125	0.0127327	0.40547	0.832634
TCGA.FU.A3HZ.01A.11D.A212.05	CESC	0.132412	0.7538	0.244657	0.386987	0.0144405	0	0.101747	0	0	0.0670421	0	0.0213319	0	0	0	0	0.795439
TCGA.C5.A1BK.01B.11D.A13Z.05	CESC	0.0745957	0.883471	0.144378	0.537812	0	0.122123	0	0.00409083	0.021602	0.052079	0	0.0602977	0.0624408	0.0111427	0.036291	0.115603	0.629933
TCGA.HM.A3JJ.01A.21D.A21R.05	CESC	0.0659308	0.900738	0.158169	0.603674	0.0253352	0.220903	0	0	0.0188721	0.0602722	0	0	0.0344001	0.00149458	0.0094914	0.178615	0.629232
TCGA.VS.A9U6.01A.11D.A42P.05	CESC	0.052186	0.868499	0.196573	0.493837	0.119277	0.00526876	0.0255147	0	0.0233371	0.0456612	0	0.00958405	0.00609269	0.00946373	0.0164354	0.267513	0.739366
TCGA.VS.A9V5.01A.11D.A42P.05	CESC	0.138191	0.529158	0.212914	0.291057	0.0152113	0.0335874	0	0.0112105	0.0152859	0.0364084	0	0.00799858	0	0.00972403	0.000647652	0.4837	0.869926
TCGA.Q1.A6DW.01A.11D.A32T.05	CESC	0.100351	0.64164	0.184181	0.499548	0	0.144552	0.0102083	0.00605181	0.0206495	0.0265882	0	0.0166428	0.0105421	0.00866442	0.0232624	0.311568	0.732838
TCGA.EX.A1H6.01B.11D.A230.05	CESC	0.1551	0.620226	0.185745	0.269025	0.030673	0.0114266	0	0	0.0144463	0.0180499	0	0.0119294	0.0229072	0.00660894	0.00246907	0.233139	0.88149
TCGA.C5.A7X5.01A.11D.A36K.05	CESC	0.161401	0.37852	0.215862	0.387523	0.032774	0	0.0109935	0	0.0138626	0.0209356	0	0.00808386	0	0.00883732	0	0.366184	0.904513
TCGA.EA.A5ZF.01A.11D.A28C.05	CESC	0.091509	0.910455	0.192371	0.437436	0.107874	0	0.0462373	0	0.0126132	0.0286686	0	0.000966828	0.0162054	0	0.0078588	0.234885	0.779575
TCGA.C5.A2LT.01A.11D.A18K.05	CESC	0.109673	0.82167	0.162534	0.572681	0	0.146684	0.0309337	0.0155039	0.0116817	0.0490235	0	0.02167	0.0479818	0	0.0149403	0.203461	0.661581
TCGA.C5.A3HL.01A.11D.A212.05	CESC	0.125774	0.773807	0.191027	0.387276	0.00303403	0.0173277	0.0334693	0.00100827	0.018895	0.0723327	0	0	0.0267837	0.00581827	0.0164081	0.164025	0.804923
TCGA.VS.A954.01A.11D.A388.05	CESC	0.055024	0.942199	0.240583	0.406105	0.132919	0	0	0	0.00631269	0.00754525	0	0.00736974	7.72103e-05	0	0	0.421065	0.845777
TCGA.IR.A3LH.01A.21D.A212.05	CESC	0.086708	0.851781	0.137164	0.572326	0	0.174693	0	0	0.0118499	0.0562516	0	0.053666	0.0629596	0.00326856	0.036203	0.0558041	0.601108
TCGA.VS.A9UA.01A.11D.A42P.05	CESC	0.0950508	0.840351	0.174642	0.462497	0.00311498	0.11291	0	0.0135741	0	0.0579877	0	0.0487203	0.0457383	0	0.0510371	0.0667087	0.666917
TCGA.VS.A9UU.01A.11D.A42P.05	CESC	0.0390642	0.928742	0.141174	0.56175	0.19062	0.0208891	0	0	0.0248381	0.0398963	0	0.0234814	0.0398384	0	0.0311147	0.184902	0.629322
TCGA.FU.A23K.01A.11D.A16P.05	CESC	0.122955	0.894891	0.17055	0.335702	0.0238302	0.00858538	0.0353576	0	0.0220248	0.0346648	0	0.0383414	0.0584793	0.00775227	0.0294079	0.130598	0.741556
TCGA.XS.A8TJ.01A.11D.A36K.05	CESC	0.0860542	0.753736	0.146574	0.566931	0	0.181824	0	0.00226534	0.0109472	0.069996	0	0.0176527	0.0575649	0	0.0353931	0.0731564	0.624357
TCGA.IR.A3LL.01A.11D.A212.05	CESC	0.0570947	0.915372	0.153407	0.568278	0.126888	0.00269022	0.0721702	0	0.0074224	0.0815494	0	0.0220347	0.0556229	0.00794555	0	0.044405	0.623676
TCGA.VS.A8EK.01A.12D.A37Q.05	CESC	0.0492979	0.973899	0.206088	0.521457	0.202557	0.0314347	0	0	0.0114827	0	0	0.0255805	0.0129124	0	0.00617526	0.257066	0.709858
TCGA.IR.A3LI.01A.11D.A212.05	CESC	0.158224	0.513577	0.241421	0.251673	0	0.0210176	0.00485161	0.00528508	0.0125493	0.0239477	0	0	0.00728682	0	0.00750951	0.460312	0.917552
TCGA.EA.A3HU.01A.11D.A212.05	CESC	0.0686123	0.917789	0.158013	0.54781	0.170425	0.028835	0.00422232	0	0.0172382	0.0226618	0	0.0521957	0.015697	0.0594863	0.00972263	0.107898	0.619516
TCGA.C5.A7CH.01A.11D.A340.05	CESC	0.0967139	0.677803	0.201396	0.510799	0.0963005	0	0.0408123	0	0.019653	0.0613718	0	0.0103831	0.014219	0	0.00831824	0.208427	0.748942
TCGA.FU.A770.01A.11D.A340.05	CESC	0.0868562	0.96923	0.143519	0.628774	0.0648282	0	0.0375264	0.167311	0	0.0294848	0	0.0228659	0.0155545	0.00870824	0.00792666	1.97907	0.645795
TCGA.DS.A1O9.01A.11D.A14Z.05	CESC	0.057936	0.891447	0.199516	0.434656	0.053185	0.132716	0	0	0.0279355	0.032371	0	0.00417053	0.053359	0.0123184	0.00196329	0.26814	0.681981
TCGA.VS.A952.01A.11D.A388.05	CESC	0.151972	0.604199	0.222936	0.311365	0	0.0399962	0	0.00120878	0.0118716	0.017357	0	0.0211239	0.00255167	0.00062265	0.0100048	0.253202	0.895263
TCGA.VS.A8EL.01A.11D.A37Q.05	CESC	0.0409236	0.961322	0.156347	0.557985	0.150957	0.110943	0	0	0.00337094	0	0	0.0422637	0.0506095	0.00926638	0.00234189	0.0322635	0.630248
TCGA.EX.A69M.01A.11D.A32T.05	CESC	0.125401	0.805758	0.195788	0.30413	0.044642	0.023335	0	0.00452124	0.00549454	0.0737128	0	0.00675543	0.0462247	0.00255941	0.0207072	0.0667899	0.772048
TCGA.EA.A4BA.01A.21D.A26S.05	CESC	0.121987	0.741784	0.186653	0.471377	0	0.0739545	0	0	0.00925632	0.0144688	0	0	0.00168228	0.000504522	0.00228898	0.4886	0.897845
TCGA.EA.A5FO.01A.21D.A28C.05	CESC	0.126186	0.672305	0.247606	0.303085	0.0257487	0	0.0231609	0.00405291	0.0220667	0.0701018	0	0.000124206	0.0380504	0	0.0134103	0.214646	0.803284
TCGA.ZJ.AAXF.01A.31D.A42P.05	CESC	0.0538934	0.901843	0.155186	0.546197	0.136815	0.0347916	0.02307	0	0.015264	0.0621318	0	0.0282569	0.0618999	0	0.0271667	0.0850574	0.610604
TCGA.EA.A411.01A.11D.A244.05	CESC	0.0791897	0.84486	0.211583	0.476249	0.0243966	0.223027	0	0	0.00508417	0.0307539	0	0.0176296	0.040186	0	0.00869985	0.0522689	0.650223
TCGA.VS.A94X.01A.11D.A388.05	CESC	0.117144	0.795309	0.192451	0.397462	0.00833021	0.0317773	0.0217961	0	0.0187151	0.0679635	0	0.0428318	0.0274049	0.000318351	0.0266999	0.113275	0.754163
TCGA.C5.A902.01A.11D.A37Q.05	CESC	0.118484	0.873268	0.202182	0.437677	0	0.104562	0	0.00305443	0.0191891	0.0380864	0	0.00931251	0.0402487	0.0176998	0.00898929	0.194544	0.758858
TCGA.UC.A7PF.01A.11D.A357.05	CESC	0.071581	0.898504	0.147041	0.535692	0.0290405	0.133557	0	0	0.0155457	0.0575641	0	0.029491	0.0947638	0.00427427	0.0260978	0.0732629	0.609665
TCGA.C5.A8YQ.01A.11D.A37Q.05	CESC	0.11229	0.762279	0.213048	0.41522	0	0	0.101305	0.00249011	0.00984838	0.0542333	0	0	0.0142477	0	0.00607579	0.165491	0.811799
TCGA.MY.A5BF.01A.11D.A26S.05	CESC	0.124616	0.85537	0.211958	0.329278	0.0741557	0	0.0104609	0	0.0121321	0.0390929	0	0	0.0611035	0	0.00499061	0.115338	0.798064
TCGA.JW.A5VG.01A.11D.A28C.05	CESC	0.105322	0.809192	0.188944	0.523113	0	0.0193421	0.0668112	0	0.0148696	0.0470045	0	0	0.0349606	0.0066083	0.0136565	0.145452	0.796747
TCGA.EK.A2PL.01A.11D.A18K.05	CESC	0.0549183	0.948169	0.209767	0.513576	0.155042	0.0136187	0.0400725	0	0.0141035	0.020685	0	0.0119572	0.0264217	0.00172322	0.00169307	0.225728	0.714683
TCGA.EK.A2RD.01A.12D.A212.05	CESC	0.101551	0.834973	0.18196	0.475131	0	0.055591	0.0298696	0	0.0109197	0.0959279	0	0.0245749	0.0205834	0.014728	0.066991	0.0490098	0.680815
TCGA.VS.A958.01A.11D.A42P.05	CESC	0.0577894	0.901343	0.168286	0.534088	0	0.165437	0	0.00618352	0.0215227	0.0649885	0	0.0275225	0.0515669	0.012042	0.016965	0.160073	0.633771
TCGA.ZJ.AAXJ.01A.11D.A42P.05	CESC	0.127688	0.64205	0.197045	0.274925	0.0292232	0	0.0122205	0	0.021338	0.0426129	0	0.0174842	0	0.0134784	0.0161179	0.237899	0.847525
TCGA.VS.A9UT.01A.11D.A42P.05	CESC	0.0338585	0.955943	0.11114	0.666745	0.00411787	0.132367	0.00649113	0	0.0206652	0.0862875	0	0.0799441	0.0571725	0.0163913	0.0982568	0.0611301	0.498307
TCGA.ZJ.AAXD.01A.21D.A42P.05	CESC	0.134788	0.538044	0.207592	0.330053	0.0347816	0.0200373	0	0	0.0209101	0.0539808	0	0.00946089	0.027005	0.00609461	0.00294222	0.210186	0.824788
TCGA.C5.A2M2.01A.21D.A18K.05	CESC	0.106262	0.929439	0.239554	0.276966	0.0955114	0	0	0	0.0033436	0.00153941	0	0.00708414	0.00987054	0	0	0.180793	0.882651
TCGA.JW.A5VJ.01A.11D.A28C.05	CESC	0.0850564	0.843522	0.20213	0.421823	0	0.154957	0	0.00155049	0.0113512	0.0455156	0	0.00179276	0.0163727	0.00261997	0.0139009	0.160864	0.75194
TCGA.EA.A43B.01A.81D.A244.05	CESC	0.0630987	0.896154	0.144981	0.561582	0.101191	0.0458344	0.00442868	0	0.0172499	0.0555194	0	0.0115896	0.0552201	0	0.0233756	0.118389	0.685591
TCGA.EK.A2R9.01A.11D.A18K.05	CESC	0.102621	0.853977	0.20775	0.480846	0.00905982	0	0.166482	0	0.0177053	0.0596642	0	0	0.0249153	0	0	0.209334	0.722173
TCGA.MA.AA3W.01A.11D.A388.05	CESC	0.0610664	0.889148	0.150307	0.566091	0	0.0527193	0.0658692	0	0.0252741	0.0865607	0	0.0343423	0.0720282	0.020454	0.0430416	0.0985624	0.599711
TCGA.EK.A2IR.01A.11D.A17Z.05	CESC	0.144884	0.800271	0.243981	0.280726	0.0305043	0.00199247	0	0	0.00570716	0.00172764	0	0.00272133	0.00396469	0	0.00110865	0.599346	0.952274
TCGA.ZJ.A8QQ.01A.11D.A37Q.05	CESC	0.121995	0.8775	0.169307	0.532487	0.0640591	0	0.05501	0	0.0219011	0.0548978	0	0.0188427	0.0180312	0.00722986	0.011538	0.198129	0.74849
TCGA.PN.A8MA.01A.11D.A36K.05	CESC	0.13573	0.715599	0.237316	0.291435	0	0.00898846	0.0191105	0	0.0134183	0.0575841	0	0	0.00377899	0.0102173	0.0174417	0.15073	0.869461
TCGA.LP.A5U3.01A.11D.A28C.05	CESC	0.132952	0.729418	0.240905	0.304056	0	0.0187513	0.0207639	0	0.0157184	0.0508196	0	0	0.0130562	0.0150491	0.00787746	0.181083	0.857964
TCGA.EA.A3QE.01A.21D.A21R.05	CESC	0.0810337	0.878658	0.143345	0.572661	0	0.037725	0.0293504	0	0.0057304	0.108292	0	0.0659306	0.0738414	0.0140778	0.0370114	0.0191554	0.628041
TCGA.BI.A0VS.01A.11D.A10W.05	CESC	0.0879869	0.892931	0.172927	0.489376	0.0462872	0.105733	0	0	0.0197135	0.0738174	0	0.00860706	0.0723917	0	0.0332691	0.104811	0.640181
TCGA.C5.A8YT.01A.11D.A37Q.05	CESC	0.124387	0.807988	0.193992	0.366305	0.0608283	0	0.00976301	0	0.0254732	0.0424383	0	0.00601416	0.0366212	0	0.00832807	0.272727	0.810534
TCGA.VS.A9UR.01A.11D.A42P.05	CESC	0.120097	0.79097	0.181337	0.456809	0	0.0886401	0	0.00121949	0.00822953	0.0247899	0	0.00443696	0.00975563	0.00490368	0.0102306	0.174605	0.847794
TCGA.C5.A1M8.01A.21D.A13Z.05	CESC	0.143569	0.647073	0.253418	0.20509	0.00631395	0	0.0091999	0	0.0126677	0.0376304	0	0	0.00846677	0	0.00800416	0.234147	0.917717
TCGA.C5.A1M5.01A.11D.A13Z.05	CESC	0.110904	0.833017	0.183666	0.457864	0	0.0603736	0.0387585	0	0.013207	0.0679681	0	0.0488387	0.0410637	0	0.0284502	0.0708831	0.70134
TCGA.ZJ.AAXT.01A.11D.A42P.05	CESC	0.0458658	0.912769	0.161078	0.538144	0.0931889	0.0489194	0.00784098	0	0.0351682	0.0782782	0	0.000887267	0.0170521	0.00186497	0.00815572	0.331031	0.708644
TCGA.VS.A9UB.01A.22D.A42P.05	CESC	0.0717832	0.924795	0.181137	0.561487	0.198693	0.00172003	0	0	0.0181642	0.0422724	0	0.00454724	0.0247547	0.00798418	0	0.228312	0.701864
TCGA.VS.A8EH.01A.11D.A36K.05	CESC	0.134359	0.748832	0.187422	0.42636	0	0	0.0479039	0	0.0205229	0.0482157	0	0	0	0.00795288	0.00496561	0.335703	0.870439
TCGA.C5.A1MP.01A.11D.A14Z.05	CESC	0.0862866	0.836427	0.183663	0.480384	0	0	0.134586	0	0.017203	0.0756032	0	0.0702573	0.0430543	0.00626574	0.0389894	0.0734638	0.614042
TCGA.EA.A556.01A.11D.A26S.05	CESC	0.107479	0.832814	0.180457	0.471289	0	0.00955723	0.0939376	0	0.0300179	0.0519559	0	0.00290936	0.0170722	0	0.0262678	0.305665	0.768282
TCGA.C5.A1BL.01A.11D.A13Z.05	CESC	0.0854062	0.860329	0.175193	0.471433	0.0162441	0.0776724	0	0.00762435	0.0192314	0.0693723	0	0.0304474	0.036525	0.0198305	0.0368546	0.139128	0.686198
TCGA.MU.A5YI.01A.11D.A32T.05	CESC	0.0735814	0.854821	0.194061	0.461379	0.0452704	0.094633	0.00605089	0	0.0210958	0.0186545	0	0.02151	0	0.00647584	0.00197282	0.433952	0.784337
TCGA.VS.A8QA.01A.11D.A37Q.05	CESC	0.152979	0.751661	0.193716	0.34288	0.0260582	0.00606589	0	0.0135041	0.0109504	0.0312039	0	0.0113216	0.00871919	0.00743922	0.00452981	0.386854	0.880208
TCGA.JW.A69B.01A.11D.A32T.05	CESC	0.163276	0.586842	0.218436	0.313554	0	0.0787689	0	0.00178549	0.00299902	0.01433	0	0.00301268	0.00168038	0.001039	0.00280296	0.209251	0.893582
TCGA.DS.A1OB.01A.11D.A14Z.05	CESC	0.0937094	0.788281	0.206803	0.470761	0	0.0914266	0.0161292	0.00348075	0.0144661	0.0706034	0	0.0344652	0.0169489	0.00643508	0.030209	0.113114	0.715836
TCGA.LP.A4AU.01A.32D.A244.05	CESC	0.0498352	0.948397	0.13436	0.649173	0.0422149	0	0.0476648	0.0774489	0.00357871	0.024712	0	0.02828	0.0472259	0.00695457	0.030651	0.587909	0.691269
TCGA.C5.A8YR.01A.12D.A37Q.05	CESC	0.137471	0.545333	0.257052	0.253808	0.0182532	0.0216122	0	0	0.0258782	0.116274	0	0	0.0183365	0	0.00415547	0.186488	0.795491
TCGA.DS.A0VN.01A.21D.A10W.05	CESC	0.096576	0.889049	0.184938	0.484457	0	0.118221	0.00944373	0.0151962	0.00551703	0.115922	0	0	0.0945512	0.00679036	0.0125753	0.0901208	0.621783
TCGA.EK.A2R7.01A.11D.A18K.05	CESC	0.119999	0.809987	0.173088	0.382234	0	0.0319813	0.0196343	0.00656626	0.0146267	0.0394368	0	0.0186404	0.0310137	0.00502651	0.0237207	0.179848	0.809353
TCGA.Q1.A5R3.01A.11D.A28C.05	CESC	0.121363	0.747026	0.208344	0.399466	0	0.0218985	0.0932682	0	0.0141204	0.0830137	0	0.0150124	0.0716495	0	0.0205567	0.0742269	0.680481
TCGA.VS.A8EB.01A.11D.A36K.05	CESC	0.156052	0.663935	0.235146	0.257217	0.0272049	0	0	0	0.0192055	0.03054	0	0.00199932	0.00996646	0.00280009	0.00353238	0.393247	0.904751
TCGA.EX.A8YF.01A.11D.A37Q.05	CESC	0.108269	0.8881	0.183161	0.345083	0.0150672	0.00328577	0.0291712	0.0362349	0.0134681	0.0423132	0	0.059803	0.0797227	0.0141167	0.0505293	0.201647	0.656288
TCGA.VS.A9UD.01A.11D.A42P.05	CESC	0.101304	0.8625	0.185559	0.405032	0.0275782	0.0360138	0	0	0.0275199	0.0669025	0	0.00206361	0.0547962	0.0115926	0.0175821	0.179943	0.755951
TCGA.C5.A7X3.01A.11D.A357.05	CESC	0.0668167	0.816429	0.134667	0.660025	0	0.128911	0.0070518	0	0.00942892	0.0298102	0	0.0782359	0.0442067	0.00477332	0.0563503	0.0441892	0.641232
TCGA.Q1.A73P.01A.11D.A32T.05	CESC	0.12743	0.904304	0.184902	0.271321	0.0372037	0	0.0420578	0.00437911	0.0177076	0.0278206	0	0.0409674	0.0551346	0.00749855	0.015385	0.150448	0.751846
TCGA.VS.A9UJ.01A.11D.A42P.05	CESC	0.0946355	0.851088	0.188016	0.470598	0.111766	0.00753384	0	0.0270445	0.0192893	0.0465792	0	0.00241021	0	0	0.00563511	0.848222	0.779741
TCGA.EA.A5ZD.01A.11D.A28C.05	CESC	0.0430242	0.975022	0.13989	0.643754	0.0494604	0.198073	0.0110979	0	0.0168175	0.0411059	0	0.0672415	0.030271	0.00493139	0.015518	0.105725	0.565483
TCGA.EA.A5O9.01A.11D.A28C.05	CESC	0.131639	0.788336	0.251915	0.341944	0	0.085154	0.000624657	0	0.0187451	0.0557895	0	0.000153829	0.0426307	0	0.0116546	0.170057	0.785248
TCGA.C5.A1MQ.01A.11D.A14Z.05	CESC	0.106288	0.871492	0.140982	0.451222	0.0182237	0	0.0687533	0.00445364	0.0115263	0.0833551	0	0.0316765	0.0618648	0	0.0492218	0.0706706	0.670925
TCGA.GH.A9DA.01A.21D.A37Q.05	CESC	0.121791	0.864599	0.212574	0.321212	0.0263985	0.0213563	0.00504949	0.0180039	0.0277837	0.0815133	0	0.013576	0.00125056	0.0262726	0.00814831	0.350163	0.770647
TCGA.EK.A2RO.01A.11D.A18K.05	CESC	0.136309	0.761886	0.210272	0.384491	0.0384094	0	0.0187266	0	0.0132133	0.064914	0	0.0123126	0.00656236	0.00759806	0.00614584	0.135476	0.832118
TCGA.EA.A1QS.01A.61D.A230.05	CESC	0.0990642	0.848518	0.179244	0.497388	0.166349	0.0151708	0	0	0.031316	0.0498411	0	0.00896773	0.0351069	0	0.00397974	0.319893	0.689268
TCGA.HM.A4S6.01A.11D.A26S.05	CESC	0.0808307	0.812763	0.188532	0.540002	0	0.119692	0	0.000248174	0.0238869	0.0660185	0	0.00484043	0.0347932	0.0109058	0.0213702	0.174983	0.718245
TCGA.MA.AA3Y.01A.11D.A388.05	CESC	0.0782608	0.876508	0.142452	0.563259	0.00592626	0.0418436	0.0341201	0.00362592	0.0144561	0.0767967	0	0.0327682	0.095098	0	0.0558794	0.0694015	0.639486
TCGA.C5.A905.01A.11D.A37Q.05	CESC	0.192417	0.938157	0.372388	0.391804	0	0.0552039	0.0606672	0	0.0109433	0.0105674	0.00974049	0.0103059	0	0.0104051	0.00407246	0.242693	0.828094
TCGA.C5.A1MH.01A.11D.A14Z.05	CESC	0.0546428	0.950752	0.12598	0.68797	0.01108	0.118195	0.0911376	0.00707619	0	0.0758971	0	0.0723304	0.0503283	0	0.0250921	0.0316399	0.548863
TCGA.C5.A1BQ.01C.11D.A212.05	CESC	0.0517678	0.970509	0.198461	0.448364	0.162892	0.0213748	0.0153281	0	0.00896399	0.0265591	0	0.0040733	0.0586129	0	0.00350982	0.0966414	0.698686
TCGA.VS.A8EI.01A.11D.A37Q.05	CESC	0.0747797	0.882233	0.131913	0.579494	0	0.103267	0.000200921	0.00206916	0.0240287	0.069882	0	0.0484334	0.092356	0.00374692	0.0399922	0.102582	0.616024
TCGA.ZJ.AAXI.01A.11D.A42P.05	CESC	0.081685	0.82035	0.243834	0.398245	0.0289937	0.0203133	0.0206979	0	0.020652	0.0594313	0	0.00507747	0	0.032864	0.0149893	0.183799	0.796981
TCGA.UC.A7PI.01A.11D.A42P.05	CESC	0.17034	0.656497	0.219293	0.199669	0.0166689	0	0.00781079	0.0018703	0.0149962	0.0258622	0	0.0141182	0	0.0123173	0.0031439	0.304221	0.903212
TCGA.UC.A7PD.01A.11D.A357.05	CESC	0.102785	0.882603	0.185892	0.321809	0	0.0386661	0.0150078	0.0151059	0.0251985	0.0574425	0	0.0255028	0.0627651	0	0.0549503	0.200859	0.705361
TCGA.VS.A9U7.01A.11D.A42P.05	CESC	0.129755	0.551765	0.236552	0.312715	0.0485272	0.0986666	0	0	0.0290736	0.16406	0	0	0.022327	0.0171157	0.0133043	0.134099	0.606925
TCGA.VS.A9UV.01A.11D.A42P.05	CESC	0.0874734	0.80289	0.243736	0.404481	0.108648	0	0	0	0.0136059	0.0119919	0	0.00380073	0	0.000375377	0	0.841531	0.861579
TCGA.MU.A51Y.01A.11D.A26S.05	CESC	0.100504	0.895701	0.151538	0.487498	0	0.0475298	0.0559072	0	0.026634	0.0701712	0	0.0382131	0.0884955	0.00150477	0.0256544	0.118881	0.64589
TCGA.FU.A3NI.01A.11D.A21R.05	CESC	0.0991071	0.88856	0.19882	0.416842	0	0.0764971	0.0236577	0	0.0234988	0.0778358	0	0	0.027121	0.0128572	0.0162357	0.175299	0.742297
TCGA.C5.A7CJ.01A.11D.A32T.05	CESC	0.0614615	0.912549	0.15707	0.550809	0	0.177456	0	0	0.0294198	0.0537314	0	0.0241082	0.0341387	0.00625426	0.0260918	0.203845	0.6488
TCGA.JW.A5VL.01A.11D.A28C.05	CESC	0.0830598	0.780983	0.291031	0.384963	0.112097	0	0.00896369	0	0.0079318	0.0537883	0	0	0.0319135	0	0.00175938	0.0906894	0.783546
TCGA.C5.A0TN.01A.21D.A14Z.05	CESC	0.0735312	0.961681	0.207725	0.544672	0.183287	0.044042	0	0	0.0092887	0.00410409	0	0.0148024	0.00786535	0	0	0.346958	0.736611
TCGA.MA.AA3X.01A.22D.A42P.05	CESC	0.428292	0.652463	0.361695	0.456396	0	0.0234901	0.0440741	0.0574243	0	0.0428014	0	0.0373896	0	0	0.00623565	0.664428	0.788585
TCGA.VS.A94Y.01A.11D.A388.05	CESC	0.0740857	0.891439	0.209448	0.527641	0	0.153444	0	0.00249725	0.00674452	0.0158649	0	0.00385442	0.0102192	0.000109759	0.00344863	0.2759	0.803818
TCGA.VS.A9UO.01A.11D.A42P.05	CESC	0.127473	0.876609	0.193468	0.353271	0.052122	0.0156369	0	0.0428083	0.0119048	0.0510587	0	0.00645305	0.0191839	0.01449	0.00551485	0.565799	0.780828
TCGA.C5.A3HF.01A.11D.A212.05	CESC	0.116872	0.912662	0.163627	0.398876	0.0251255	0	0.0466619	0	0.00951442	0.0496481	0	0.0658891	0.079244	0	0.0248132	0.0433272	0.699104
TCGA.EA.A410.01A.11D.A244.05	CESC	0.11853	0.512858	0.265943	0.344997	0	0.0381613	0.0450098	0.00257332	0.0159153	0.0499882	0	0.0226028	0.0471481	0	0.00857302	0.144091	0.770028
TCGA.C5.A1BI.01B.11D.A13Z.05	CESC	0.0624484	0.949774	0.139626	0.618568	0.0143159	0.112582	0.0569689	0	0.0109935	0.0563177	0	0.0573996	0.0336574	0.0121628	0.0222495	0.0604744	0.623353
TCGA.EK.A3GM.01A.11D.A212.05	CESC	0.145798	0.859431	0.214812	0.29564	0.0375669	0	0.0212201	0.00663644	0.0121579	0.0165701	0	0.0128261	0.00394988	0.0075354	0.00661327	0.395713	0.874924
TCGA.EK.A2RB.01A.11D.A18K.05	CESC	0.134575	0.673992	0.222918	0.454644	0	0.0616568	0.0194858	0	0.0180834	0.0574205	0	0.00563344	0	0.0239588	0.0154891	0.17642	0.798272
TCGA.EK.A2RK.01A.11D.A18K.05	CESC	0.0551956	0.952498	0.202663	0.481978	0.146957	0	0.0472432	0	0.0111043	0.0126082	0	0.00789639	0.0177254	0.00354775	0.00281575	0.24901	0.750102
TCGA.DR.A0ZL.01A.11D.A10W.05	CESC	0.0546159	0.951975	0.141996	0.627545	0	0.14327	0.0986818	0.0338985	0.0110035	0.0321906	0	0.031106	0.0272245	7.22163e-05	0.0332768	0.362492	0.589276
TCGA.Q1.A5R1.01A.11D.A28C.05	CESC	0.110505	0.928941	0.161436	0.41102	0.0338434	0.0216147	0.0169454	0	0.0174801	0.0191629	0	0.00687096	0.0198114	0.00806977	0.0153979	0.252191	0.840803
TCGA.JX.A5QV.01A.22D.A28C.05	CESC	0.106486	0.792747	0.197825	0.3567	0	0.0170759	0.0456676	0	0.0186243	0.0738967	0	0.00868504	0.0750824	0	0.0252351	0.101828	0.735733
TCGA.C5.A7UC.01A.11D.A357.05	CESC	0.0737722	0.916571	0.201289	0.56313	0.12936	0.0782884	0.000409071	0	0.0167125	0.0314257	0	0	0.00342734	0	0	0.479512	0.740377
TCGA.VS.A9UY.01A.11D.A42P.05	CESC	0.0476008	0.968033	0.29468	0.404414	0.174814	0.0029501	0	0	0.00738747	0.0105397	0	0.00758521	0	0	0	0.407586	0.796724
TCGA.VS.A94W.01A.12D.A37Q.05	CESC	0.0573238	0.939559	0.170577	0.521993	0.101777	0.0617498	0	0	0.0313466	0.0484002	0	0.0318614	0.0448484	0.00326526	0.0173085	0.215169	0.659443
TCGA.EK.A2PI.01A.11D.A18K.05	CESC	0.106391	0.914147	0.217124	0.367102	0.108062	0.00670241	0.00184744	0	0.00841945	0.0136514	0	0.000930885	0.023816	0	0	0.219267	0.836571
TCGA.VS.AA62.01A.11D.A42P.05	CESC	0.0527762	0.939586	0.130588	0.658218	0.11531	0.0439709	0	0	0.0240559	0.0507983	0	0.0577984	0.0477588	0	0.0192437	0.136993	0.641064
TCGA.C5.A1MN.01A.11D.A14Z.05	CESC	0.116968	0.800411	0.203646	0.453429	0.100399	0	0.0106185	0	0.0148502	0.0400067	0	0.015137	0.0330807	0	0.0036401	0.161653	0.782268
TCGA.HM.A6W2.06A.22D.A340.05	CESC	0.118542	0.74002	0.238503	0.313385	0.0417816	0	0.0199539	0.00517669	0.0248526	0.0809297	0	0	0	0.00978717	0.00807854	0.303954	0.80944
TCGA.MY.A5BF.11A.11D.A26S.05	CESC	0.0874014	0.937275	0.165554	0.510677	0.17881	0	0.0369892	0	0.0194363	0.0191114	0	0.0177725	0.0326449	0	0.0156378	0.228215	0.679598
TCGA.C5.A907.01A.11D.A37Q.05	CESC	0.0269228	0.985206	0.200092	0.48238	0.207486	0	0	0	0.00380461	0.00564475	0	0.00880646	0.01521	0	0	0.128269	0.759049
TCGA.LP.A5U2.01A.11D.A28C.05	CESC	0.133588	0.606162	0.233586	0.376576	0.0145727	0.0373744	0	0	0.00942125	0.0437764	0	0	0.0243856	0.00456876	0.010864	0.112702	0.855037
TCGA.EK.A2RN.01A.12D.A212.05	CESC	0.120938	0.70902	0.258042	0.377995	0.0556353	0.000899016	0.0276272	0	0.0230847	0.0462847	0	0.0182677	0.0326157	0	0.0102034	0.214998	0.785382
TCGA.DG.A2KJ.01A.11D.A18K.05	CESC	0.112772	0.891423	0.153908	0.44618	0	0.0241392	0.0348145	0.00888142	0.0189152	0.0870142	0	0.044791	0.0302927	0.016239	0.044169	0.124925	0.690744
TCGA.EK.A2PM.01A.11D.A18K.05	CESC	0.139699	0.525608	0.214771	0.405064	0.0221566	0	0.0397434	0	0.00378652	0.0947249	0	0	0	0.0118939	0.00808293	0.0330119	0.819612
TCGA.C5.A7XC.01A.11D.A388.05	CESC	0.102465	0.761254	0.202374	0.458877	0	0.113902	0	0.0169956	0.0114772	0.0778134	0	0.0166495	0.00715072	0.0184239	0.028522	0.191659	0.709066
TCGA.C5.A1BE.01B.11D.A13Z.05	CESC	0.110054	0.784906	0.166614	0.468651	0	0.0159987	0.0666641	0	0.0180666	0.0697707	0	0.0459856	0.0736435	0	0.0163295	0.0878175	0.693541
TCGA.EA.A44S.01A.12D.A26S.05	CESC	0.052515	0.930074	0.205566	0.506386	0.0261651	0.108185	0.041092	0	0.0128287	0.0287626	0	0.00469344	0.0263679	0.00279863	0.0061453	0.18655	0.742962
TCGA.EA.A50E.01A.21D.A26S.05	CESC	0.0458199	0.963512	0.141585	0.652259	0	0.210336	0.074091	0.0194601	0.00665829	0.0434479	0	0.0238025	0.02258	0.00277217	0.015427	0.241771	0.581425
TCGA.VS.A8EG.01A.11D.A36K.05	CESC	0.118719	0.845868	0.240084	0.294972	0	0.010692	0.0341844	0.00823637	0.0159676	0.0451366	0	0.0108229	0.00640178	0.0137185	0.0615349	0.175882	0.793305
TCGA.MA.AA3Z.01A.11D.A388.05	CESC	0.0388544	0.954388	0.263249	0.153834	0	0.0364984	0	0	0.00543691	0.0176424	0.13609	0	0.0150153	0	0.00530928	0.0312363	0.784007
TCGA.JW.A5VK.01A.11D.A28C.05	CESC	0.138792	0.674589	0.237174	0.374767	0	0.0311375	0	0.0048399	0.0109138	0.044737	0	0	0.012835	0	0.0158758	0.214489	0.879661
TCGA.FU.A3YQ.01A.11D.A230.05	CESC	0.0471292	0.961202	0.115815	0.673131	0.0592074	0.156436	0.0332208	0	0.00840271	0.0655526	0	0.0848288	0.0763956	0.000653724	0.0665058	0.0285868	0.448796
TCGA.RA.A741.01A.11D.A340.05	CESC	0.0706156	0.803081	0.155229	0.490378	0.0128322	0	0.0773907	0	0.0147609	0.0651798	0	0.034274	0.0632882	0	0.0244029	0.078874	0.707871
TCGA.EK.A2R8.01A.21D.A18K.05	CESC	0.0338054	0.984784	0.186471	0.567566	0.228874	0.00137714	0.00918084	0	0.00195741	0	0	0.0120463	0.0189705	0	0	0.0631082	0.727594
TCGA.VS.A9UQ.01A.21D.A42P.05	CESC	0.129009	0.730671	0.20257	0.308141	0.0508655	0.000326966	0	0	0.0184463	0.0461779	0	0.00719271	0.0158901	0.0130418	0.00385078	0.21411	0.844208
TCGA.VS.A9V1.01A.11D.A42P.05	CESC	0.10365	0.882408	0.166889	0.496786	0.0471584	0	0.039964	0.0569836	0.0140502	0.0173436	0	0.016135	0.00753295	0.00520644	0.00930748	1.2793	0.786318
TCGA.JW.AAVH.01A.11D.A388.05	CESC	0.137429	0.437287	0.318344	0.413054	0	0.134088	0	0.00533746	0.00808539	0.0331894	0	0	0	0.00638926	0.00767763	0.284044	0.805233
TCGA.VS.A9U5.01A.11D.A42P.05	CESC	0.100655	0.893566	0.172273	0.354946	0	0.0490986	0	0.00666642	0.0300004	0.0513434	0	0.0227883	0.0377063	0.0233055	0.0351837	0.215273	0.743907
TCGA.C5.A1BF.01B.11D.A13Z.05	CESC	0.0405852	0.948837	0.177395	0.598773	0.209282	0	0.0538282	0	0.000975291	0	0	0.0156615	0.0132375	0	0	0.0337483	0.707016
TCGA.VS.A94Z.01A.11D.A388.05	CESC	0.0786874	0.774176	0.161693	0.580615	0	0.14123	0	0	0.0115068	0.0672858	0	0.0332232	0.108082	0.012479	0.0290408	0.0460068	0.597152
TCGA.VS.A957.01A.11D.A42P.05	CESC	0.126793	0.72641	0.248026	0.345423	0.0232901	0.03513	0	0.000582592	0.0199844	0.0529164	0	0.0109864	0.00693301	0.00312725	0.0186869	0.221986	0.828363
TCGA.R2.A69V.01A.11D.A32T.05	CESC	0.0613598	0.922883	0.124336	0.645564	0.0278134	0.140705	0.0606339	0	0.038365	0.0948392	0	0.0690107	0.128153	0.00984612	0.0238705	0.117785	0.406763
TCGA.EX.A449.01A.11D.A244.05	CESC	0.140641	0.623367	0.199026	0.360331	0	0.0781528	0	0.01169	0.0160343	0.00885755	0	0.0137763	0.000148257	0.00953847	0.00248694	0.796504	0.859315
TCGA.C5.A1M9.01A.11D.A13Z.05	CESC	0.126138	0.775174	0.204624	0.390381	0	0.124389	0	0.00766278	0.0136587	0.0134553	0	0.0085198	0.025306	0	0.00391654	0.416454	0.803092
TCGA.VS.A9UM.01A.11D.A42P.05	CESC	0.101487	0.971045	0.283715	0.48086	0.0174982	0.142519	0.0110323	0	0.0210078	0.0187135	0	0.0197877	0.00772343	0.00358115	0.0104044	0.348908	0.747732
TCGA.VS.A9V2.01A.11D.A42P.05	CESC	0.103063	0.77447	0.165463	0.476967	0	0.12262	0	0	0	0.0696803	0	0.0541878	0.056244	0	0.0257923	0	0.671476
TCGA.DS.A1OA.01A.11D.A14Z.05	CESC	0.11446	0.757585	0.206764	0.366883	0	0.0284747	0.0533154	0	0.0121244	0.0755056	0	0.0174135	0.0571285	0	0.0252639	0.069159	0.730774
TCGA.EX.A69L.01A.11D.A32T.05	CESC	0.0710233	0.805449	0.171011	0.564507	0	0.115243	0.0164834	0.00890826	0.0175632	0.0766454	0	0.00153933	0.0456842	0.00498098	0.0257264	0.171252	0.687226
TCGA.VS.A953.01A.11D.A388.05	CESC	0.146218	0.789714	0.240182	0.254082	0.0185949	0	0.00324899	0.000559758	0.0155007	0.0452049	0	0.00300417	0.0127835	0	0.00377151	0.247984	0.897332
TCGA.HG.A2PA.01A.11D.A212.05	CESC	0.102977	0.875003	0.160084	0.481447	0	0.145893	0	0	0.019153	0.0297533	0	0.0185996	0.0442219	0.00526055	0.0200415	0.162483	0.717078
TCGA.C5.A901.01A.11D.A37Q.05	CESC	0.076405	0.900362	0.189468	0.530389	0	0	0.203045	0	0.0103176	0.0195009	0	0.00982644	0.0100481	0	0.00461524	0.234541	0.742647
TCGA.DS.A7WH.01A.22D.A357.05	CESC	0.106118	0.950759	0.174555	0.458134	0.117145	0	0.0281908	0.0353858	0.0209929	0.0276516	0	0.0117122	0.0210781	0.00943105	0.00857005	0.718721	0.719842
TCGA.FU.A3EO.11A.13D.A212.05	CESC	0.0835106	0.932052	0.225915	0.416359	0.120732	0	0	0	0.00537276	0.00446209	0	0.0031341	0.00505856	0	0	0.424564	0.86124
TCGA.JX.A3PZ.01A.11D.A21R.05	CESC	0.13358	0.691071	0.215257	0.433365	0	0.0797791	0	0	0.0133222	0.060427	0	0	0.0183951	0.0103668	0.00548135	0.140722	0.812229
TCGA.ZJ.AAX4.01A.11D.A42P.05	CESC	0.0995049	0.647886	0.216872	0.46568	0	0.22112	0	0	0.0144314	0.0411798	0	0.00375883	0.0192472	0	0.00711907	0.20239	0.693144
TCGA.UC.A7PG.06A.11D.A42P.05	CESC	0.0870915	0.936471	0.254914	0.440399	0.0228138	0	0.147997	0	0.0148598	0.025168	0	0.00647126	0	0.00785443	0.0103218	0.298297	0.764514
TCGA.C5.A3HD.01B.11D.A212.05	CESC	0.131253	0.820762	0.228456	0.269594	0	0.0159842	0.015764	0.00467671	0.0192818	0.0569333	0	0	0.0114741	0.00823619	0.0115693	0.271598	0.85608
TCGA.EX.A1H5.01A.31D.A13Z.05	CESC	0.132757	0.590452	0.198544	0.440417	0	0.0759864	0	0	0.0151796	0.0157532	0	0.0155721	0.00103335	0.0043153	0.0128258	0.306661	0.859334
TCGA.EK.A3GN.01A.11D.A212.05	CESC	0.0347532	0.970805	0.200494	0.555172	0.164264	0.0343286	0.0560856	0	0.00480193	0	0	0.00804961	0.0137062	0	0	0.22072	0.718764
TCGA.ZJ.AAX8.01A.11D.A42P.05	CESC	0.0455683	0.937934	0.125619	0.654871	0.0473698	0.0970198	0.0702919	0	0.0227109	0.062871	0	0.0368802	0.0543482	0.00131387	0.00695961	0.139869	0.600235
TCGA.EK.A2RJ.01A.11D.A18K.05	CESC	0.0885851	0.855674	0.172513	0.453012	0.0358369	0	0.0433373	0.0280869	0.0204643	0.0768857	0	0.0147244	0.032	0.024977	0.0267327	0.27693	0.696955
TCGA.4J.AA1J.01A.21D.A388.05	CESC	0.0502141	0.933409	0.246613	0.470282	0.14784	0.0183398	0.0315387	0	0.00340267	0.0193579	0	0	0.00963535	0	0	0.11736	0.769885
TCGA.DS.A7WI.01A.12D.A357.05	CESC	0.124113	0.815852	0.206422	0.363621	0	0	0.041709	0.0172077	0.0131505	0.036994	0	0	0.00811488	0.0105329	0.0091267	0.468718	0.863164
TCGA.DS.A5RQ.01A.11D.A28C.05	CESC	0.0734787	0.850729	0.205521	0.493584	0.0399219	0.156519	0	0	0.0141916	0.0262493	0	0.0191492	0.0272527	0	0.0149994	0.161911	0.701716
TCGA.ZX.AA5X.01A.11D.A42P.05	CESC	0.0524703	0.960067	0.16292	0.600734	0.0807591	0.0509549	0.155897	0	0.0194642	0.0132489	0	0.0127269	0.00495418	0	0	0.6293	0.661995
TCGA.C5.A1MJ.01A.11D.A14Z.05	CESC	0.0777024	0.895162	0.210653	0.356873	0.0971589	0.0375673	0	0	0.0109948	0.0176847	0	0.00155438	0	0.0123052	0	0.34855	0.822735
TCGA.MU.A8JM.01A.11D.A36K.05	CESC	0.103593	0.898676	0.164133	0.511038	0	0.0478433	0.0610915	0.00571938	0.0239072	0.0892474	0	0.00225033	0.0295174	0.0143976	0.0252591	0.184392	0.700767
TCGA.C5.A7UH.01A.11D.A357.05	CESC	0.0755521	0.954355	0.282092	0.456515	0.180615	0.00146074	0.0381357	0	0.00806733	0.0464252	0	0.0095863	0.0438664	0	0.0117496	0.07227	0.660094
TCGA.C5.A7CL.01A.11D.A32T.05	CESC	0.0867365	0.920144	0.196881	0.567591	0.0278303	0	0.214777	0	0.00816084	0.00211905	0	0.00968667	0.00486032	0	0	0.489668	0.732566
TCGA.C5.A7UI.01A.11D.A36K.05	CESC	0.0391807	0.966729	0.172853	0.539475	0.123102	0.00073288	0.0363072	0	0.012603	0.0273034	0	0.0462756	0.0195549	0.00902342	0.0301463	0.0952579	0.694952
TCGA.Q1.A6DV.01A.11D.A32T.05	CESC	0.112211	0.830468	0.18057	0.371607	0.0229525	0.0475239	0	0.0545749	0.0100113	0.0411275	0	0.0135795	0.0128813	0	0.0280522	0.675302	0.769297
TCGA.ZJ.AB0H.01A.11D.A42P.05	CESC	0.0572925	0.880806	0.16436	0.521417	0.0103671	0.0993235	0.0287959	0	0.0274657	0.0427458	0	0.0581498	0.0330965	0.00545197	0.0359772	0.15657	0.658627
TCGA.IR.A3LC.01A.11D.A212.05	CESC	0.127704	0.75628	0.206403	0.478638	0	0.104405	0	0	0.00691383	0.02279	0	0.0011015	0.00858792	0.00983598	0.00645552	0.141761	0.839911
TCGA.VS.A8QF.01A.21D.A37Q.05	CESC	0.0615407	0.950702	0.197425	0.507183	0.187367	0.023246	0.00541407	0	0.0103214	0.0329436	0	0.0197819	0.00804235	0	0.0111021	0.143612	0.701782
TCGA.IR.A3LK.01A.12D.A212.05	CESC	0.123765	0.765969	0.233948	0.335349	0.0113	0.0102401	0.0166013	0.00134785	0.0154499	0.0706307	0	0	0.0207042	0.00651349	0.00754995	0.159374	0.839663
TCGA.FU.A3TQ.01A.11D.A230.05	CESC	0.127544	0.710501	0.20209	0.404761	0	0.0411278	0.0110288	0	0.0252993	0.0424671	0	0.0377107	0.0279643	0	0.0328299	0.179464	0.781572
TCGA.EK.A2H0.01A.11D.A17Z.05	CESC	0.1417	0.698924	0.181825	0.473281	0.0201287	0	0.0406988	0	0.00714778	0.0206667	0	0.0122351	0.039208	0	0.00641197	0.0910293	0.853503
TCGA.WL.A834.01A.11D.A357.05	CESC	0.111881	0.696409	0.225995	0.345769	0.0519413	0.00154153	0.0242957	0	0.0225377	0.0601564	0	0.00304669	0.0210834	0.0153282	0.0125299	0.20097	0.787539
TCGA.DG.A2KM.01A.11D.A17Z.05	CESC	0.0539883	0.949498	0.113109	0.711549	0	0.114139	0.0492464	0	0.013397	0.189873	0	0.0669929	0.186881	0.0282943	0.0533553	0.0254989	0.297821
TCGA.C5.A2LS.01A.22D.A230.05	CESC	0.129531	0.750731	0.193136	0.460571	0	0.0805222	0	0.0134683	0.00795601	0.0219372	0	0.00682485	0.0140248	0.00233941	0.00944151	0.392619	0.843486
TCGA.EK.A2RM.01A.21D.A18K.05	CESC	0.142365	0.634345	0.211065	0.438895	0	0.0848373	0	0	0.0091288	0.014717	0	0	0.00355145	0	0.000135545	0.496023	0.88763
TCGA.C5.A1BM.01A.11D.A13Z.05	CESC	0.0447433	0.960082	0.176802	0.547823	0.17022	0.0405633	0.0296282	0	0.00940046	0.0114574	0	0.0458949	0.0183848	0	0.0147438	0.103894	0.659707
TCGA.VS.A8EJ.01A.11D.A37Q.05	CESC	0.140829	0.665408	0.239693	0.254851	0.0312988	0.00389538	0	0	0.0152098	0.0225721	0	0.00789162	0	0	0.00596405	0.417534	0.913168
TCGA.ZJ.AAXB.01A.11D.A42P.05	CESC	0.122475	0.365994	0.25997	0.325265	0	0.0332441	0.0109495	0	0.0218194	0.0617013	0	0	0	0.00532448	0.0260669	0.234384	0.840894
TCGA.VS.A959.01A.11D.A42P.05	CESC	0.0500115	0.936404	0.138323	0.587801	0.0278296	0.0548024	0.0173804	0.046569	0.0306452	0.103191	0	0.0222529	0.0295952	0.0295779	0.0504933	0.328417	0.587663
TCGA.LP.A4AX.01A.12D.A244.05	CESC	0.0492651	0.910504	0.132973	0.568315	0.0620662	0.066993	0	0.0119146	0.0339672	0.056232	0	0.0169939	0.0687509	0.0181211	0.042897	0.226024	0.622064
TCGA.IR.A3L7.01A.21D.A212.05	CESC	0.152685	0.45849	0.236467	0.264281	0.025724	0.00451189	0.00381204	0	0.00617604	0.0369509	0	0	0.023392	0	0.00656286	0.0923095	0.89287
TCGA.DG.A2KL.01A.11D.A17Z.05	CESC	0.108079	0.704802	0.202598	0.552228	0	0.20937	0.0203268	0	0.00639277	0.0489364	0	0	0.0202849	0	0.00193115	0.0898461	0.692758
TCGA.C5.A1ML.01A.11D.A14Z.05	CESC	0.119052	0.505009	0.185171	0.488983	0	0.149523	0.0166383	0	0.00473702	0.0325135	0	0	0.0367063	0	0.00745944	0.0617771	0.752423
TCGA.DS.A7WF.01A.11D.A357.05	CESC	0.13541	0.782635	0.239081	0.296129	0	0.0376184	0	0	0.0182345	0.0517819	0	0	0.0186183	0.00275806	0.0107581	0.217295	0.860231
TCGA.C5.A7CO.01A.11D.A357.05	CESC	0.118159	0.670162	0.20855	0.364274	0	0.121573	0	0	0.014531	0.0537326	0	0	0.0407573	0	0.012188	0.136214	0.757218
TCGA.C5.A2M1.01A.11D.A18K.05	CESC	0.152858	0.86585	0.183297	0.316498	0.0356009	1.97452e-05	0.00716955	0	0.0163451	0.0379532	0	0.0190822	0.042396	0.00164065	0.00781651	0.150109	0.831976
TCGA.VS.A9V4.01A.12D.A42P.05	CESC	0.0582723	0.985114	0.152008	0.722282	0.145122	0	0.00133903	0.0908796	0.00189679	0.0311917	0	0.00174046	0	0.0113684	0	2.09425	0.716462
TCGA.FU.A5XV.01A.11D.A28C.05	CESC	0.0852102	0.860167	0.212313	0.445024	0.0397846	0.0175864	0.0551534	0	0.0200647	0.0687148	0	0.0021708	0.0313385	0	0.0291499	0.152729	0.736037
TCGA.DG.A2KH.01A.21D.A230.05	CESC	0.154647	0.836005	0.216403	0.308373	0.0329862	0	0.00183679	0.016158	0.0138608	0.0203388	0	0.0114746	0.00413847	0.00332172	0.00956691	0.614629	0.886318
TCGA.EA.A5ZE.01A.11D.A28C.05	CESC	0.110728	0.793046	0.187361	0.491807	0	0.159307	0.0274583	0.00019516	0.0187936	0.0294066	0	0.00998242	0.022922	0.00757008	0.0197043	0.211962	0.704661
TCGA.W5.AA2O.01A.11D.A418.05	CHOL	0.152311	0.804948	0.187499	0.318244	0.0639936	0	0.0205925	0	0.010413	0.0222661	0.000294951	0.00565919	0	0.02039	0	0.214213	0.856391
TCGA.W5.AA2H.01A.31D.A418.05	CHOL	0.0377935	0.975895	0.124981	0.690811	0.024551	0	0.00117546	0	0.00634053	0.0625812	0	0.079006	0.0132434	0	0.342526	0.0127485	0.470577
TCGA.W5.AA34.01A.11D.A418.05	CHOL	0.16302	0.805604	0.190679	0.27148	0.0314922	0.00574216	0	0.00759227	0.0131743	0.0122815	0	0.00837579	0	0.0058893	0	0.782269	0.915453
TCGA.ZH.A8Y4.01A.11D.A418.05	CHOL	0.133065	0.744994	0.19061	0.449741	0	0.00869108	0.094616	0.00117184	0.0275616	0.0469275	0	0.0147623	0	0.00241599	0.0099891	0.387793	0.793865
TCGA.W5.AA2W.01A.11D.A418.05	CHOL	0.159601	0.609065	0.207581	0.361275	0.0528057	0	0.0275923	0	0.0101597	0.0173299	0	0.0174273	0.0286804	0	0	0.160153	0.846005
TCGA.W5.AA36.01A.11D.A418.05	CHOL	0.165234	0.678777	0.193917	0.162506	0.0158362	0	0.00231347	0	0.0118137	0.0217181	0	0	0	0.00482532	0.000434862	0.437897	0.943058
TCGA.ZH.A8Y1.01A.11D.A418.05	CHOL	0.148532	0.61913	0.188866	0.405575	0.0176723	0	0.0475544	0.00347337	0.0142619	0.0762835	0	0	0	0.00330645	0	0.222834	0.837448
TCGA.W5.AA2I.11A.11D.A418.05	CHOL	0.128069	0.833784	0.179338	0.32019	0.0423837	0	0.0474265	0	0.0255434	0.0338005	0	0.00401498	0.00808413	0.00417865	0.00235164	0.487191	0.832217
TCGA.W5.AA2G.01A.11D.A418.05	CHOL	0.129766	0.885835	0.153889	0.393444	0.0475507	0.00373211	0.0424899	0	0.0246029	0.0561662	0	0.00935986	0	0.031807	0.00491105	0.240629	0.77938
TCGA.ZH.A8Y8.01A.51D.A418.05	CHOL	0.0692948	0.806533	0.136522	0.465706	0.0436413	0	0.0426696	0.0447083	0.0320368	0.0548296	0	0.0242218	0	0.0377939	0.0438957	0.477446	0.676203
TCGA.W5.AA2T.01A.12D.A418.05	CHOL	0.16751	0.557141	0.21399	0.282817	0.0130548	0	0.0119324	0.00792066	0.00797634	0.012301	0	0.0064438	0.00419304	0	0.00342008	0.60312	0.932758
TCGA.W5.AA2I.01A.32D.A418.05	CHOL	0.161618	0.838815	0.179025	0.227388	0.0297568	0	0.00753192	0	0.0140929	0.0382676	0	0.00248507	0	0.000574938	0.00021175	0.339265	0.907079
TCGA.W5.AA31.11A.11D.A418.05	CHOL	0.129132	0.854279	0.182016	0.305216	0.0540442	0	0.0271018	0.0051447	0.0150382	0.0275704	0	0.0103798	0.00362738	0.0100165	0.00358821	0.365749	0.843489
TCGA.3X.AAVB.01A.31D.A418.05	CHOL	0.140638	0.675267	0.184657	0.490752	0	0.154706	0	0	0.01601	0.0175574	0	0.00622528	0	0.00025221	0.00212952	0.611901	0.803119
TCGA.W5.AA2U.01A.11D.A418.05	CHOL	0.147981	0.767499	0.190803	0.327765	0.0145455	0	0.0539188	0.00751923	0.00769205	0.0360164	0	0.0233146	0.0163035	0.00393094	0.00179424	0.186963	0.834965
TCGA.ZH.A8Y2.01A.11D.A418.05	CHOL	0.0545855	0.932464	0.258697	0.320683	0.117148	0	0.000446003	0	0.00379505	0	0	0.00234142	0.000223081	0	0	1.47984	0.876046
TCGA.W5.AA38.01A.11D.A418.05	CHOL	0.103247	0.785844	0.171326	0.333828	0.0541037	0	0.0537975	0	0.0184389	0.0489945	0	0.0134512	0	0.0265861	0	0.207104	0.784628
TCGA.3X.AAV9.01A.72D.A418.05	CHOL	0.0856347	0.735111	0.129225	0.586337	0	0.058806	0.163653	0	0.0177027	0.0682442	0	0.039583	0.0220264	0.00902403	0.0366478	0.100855	0.584313
TCGA.W5.AA2X.11A.11D.A418.05	CHOL	0.140241	0.590499	0.180522	0.286512	0.0331423	0	0.00757226	0	0.0216044	0.0526515	0	0	0	0.0174472	0	0.3082	0.867582
TCGA.W5.AA2R.11A.11D.A418.05	CHOL	0.127181	0.870508	0.188821	0.343243	0.0567519	0	0.0487889	0	0.0148129	0.0267881	0	0.0227156	0.00803949	0.0149696	0	0.20428	0.807134
TCGA.3X.AAVE.01A.11D.A418.05	CHOL	0.0822502	0.91001	0.128872	0.479664	0.0160209	0	0.0905063	0	0.0297439	0.117799	0	0.012228	0.0401261	0.0135406	0.0484686	0.128117	0.631566
TCGA.4G.AAZT.01A.11D.A418.05	CHOL	0.142629	0.83319	0.183985	0.284478	0.0354749	0.0260172	0	0	0.0188189	0.0306167	0	0.00915568	0.00464669	0.00724911	0.00258689	0.34686	0.865434
TCGA.W6.AA0S.01A.11D.A418.05	CHOL	0.154899	0.767366	0.179093	0.281623	0.0287423	0	0.00584419	0	0.0135397	0.0329153	0	0.00044517	0	0.00344131	0.00292598	0.340811	0.912146
TCGA.W5.AA2Z.01A.11D.A418.05	CHOL	0.120311	0.841693	0.185171	0.387665	0.0590653	0	0.0192992	0	0.0216746	0.0354952	0	9.70089e-05	0.00137642	0.00785063	0.00566949	0.429295	0.849472
TCGA.ZH.A8Y5.01A.11D.A418.05	CHOL	0.164159	0.695823	0.225147	0.327441	0.0292859	0	0.0392941	0	0.0125801	0.0101055	0	0.00992047	0	0	0.00173192	0.578187	0.897082
TCGA.3X.AAVC.01A.21D.A418.05	CHOL	0.0904716	0.824202	0.170282	0.423079	0	0	0.100907	0.0223009	0.02813	0.0621832	0	0.00316909	0.00566239	0.00712372	0.0183524	0.52265	0.752171
TCGA.ZD.A8I3.01A.11D.A418.05	CHOL	0.119891	0.782751	0.175455	0.304053	0.0374209	0	0.0692918	0	0.00806864	0.0779129	0	0	0	0.0191209	0	0.0831529	0.788185
TCGA.W5.AA39.01A.11D.A418.05	CHOL	0.117278	0.59706	0.223541	0.238336	0	0.0503637	0	0	0.0509596	0.0456093	0	0.00291597	0	0.0394496	0	0.579252	0.810702
TCGA.W5.AA2R.01A.11D.A418.05	CHOL	0.104942	0.852167	0.142871	0.482353	0	0.020283	0.066382	0	0.0327678	0.0675202	0	0.0443125	0.0313479	0.0145372	0.0235724	0.180748	0.699277
TCGA.3X.AAVA.01A.11D.A418.05	CHOL	0.151569	0.833485	0.182209	0.303313	0.0366486	0	0.0517284	0	0.00753043	0.0276171	0	0.0137594	0.00878103	0.0078437	0.0119667	0.107627	0.834125
TCGA.W5.AA30.01A.31D.A418.05	CHOL	0.0916466	0.852131	0.157818	0.460888	0	0.139504	0	0.00767214	0.0180423	0.07339	0	0.0157718	0.0130646	0.0105185	0.0177022	0.197125	0.704335
TCGA.W5.AA2U.11A.11D.A418.05	CHOL	0.129861	0.798552	0.186213	0.28503	0.028848	0	0.037535	0.00353207	0.0154811	0.0422586	0	0.00065617	0	0.00683185	0.00206156	0.366991	0.862796
TCGA.W5.AA2X.01A.11D.A418.05	CHOL	0.047621	0.958101	0.238347	0.459617	0	0.23278	0	0.00270713	0.00498332	0.015225	0	0.0175125	0	0.00352804	0	0.212059	0.723264
TCGA.W5.AA31.01A.11D.A418.05	CHOL	0.0537375	0.896067	0.176176	0.507378	0.147786	0	0.0590204	0	0.0155913	0.0322652	0	0.000381403	0	0.000843414	0	0.46555	0.744112
TCGA.W5.AA34.11A.11D.A418.05	CHOL	0.131269	0.749775	0.179079	0.366837	0.0553533	0	0.0610044	0.00676197	0.0112015	0.0325375	0	0.0213913	0.00788155	0.0366586	0.00902403	0.167113	0.758186
TCGA.ZU.A8S4.11A.11D.A418.05	CHOL	0.124418	0.824594	0.179074	0.328179	0.0601668	0	0.00195453	0	0.0255576	0.0237008	0	0.00899026	0	0.0144252	0.00239724	0.516175	0.862808
TCGA.ZU.A8S4.01A.11D.A418.05	CHOL	0.0654423	0.92608	0.122606	0.650744	0.0134717	0.223819	0	0.0442413	0.0244522	0.0715154	0	0.00659854	0.0945419	0.00151345	0.0205213	0.352834	0.499325
TCGA.YR.A95A.01A.12D.A418.05	CHOL	0.133418	0.960124	0.19305	0.339075	0.0332943	0.0839711	0	0	0.0157235	0.00639803	0	0.0197795	0.0122051	0.00172067	0.000251282	0.389633	0.826656
TCGA.4G.AAZO.01A.12D.A418.05	CHOL	0.183073	0.693505	0.219769	0.209051	0.0333893	0	0.00261727	0	0.00928063	0.0114199	0	0.009164	0	0.00231708	0	0.405251	0.931812
TCGA.W5.AA33.01A.11D.A418.05	CHOL	0.0825359	0.894765	0.136428	0.421675	0.0185513	0.0458062	0.0312723	0.00766668	0.0319125	0.0818101	0	0.0558224	0.00405664	0.013448	0.0251858	0.21949	0.684468
TCGA.W5.AA30.11A.11D.A418.05	CHOL	0.106852	0.849594	0.163527	0.434859	0.0918519	0	0.065405	0	0.00998242	0.00463691	0	0.0533568	0.077227	0.00327381	0.00170073	0.0712037	0.692565
TCGA.ZH.A8Y6.01A.11D.A418.05	CHOL	0.17298	0.459542	0.23311	0.263009	0.00195455	0.00839901	3.69356e-05	0	0.0139153	0.0206476	0	0.00948886	0	0.000736158	0.0016751	0.427536	0.943147
TCGA.WD.A7RX.01A.12D.A418.05	CHOL	0.113491	0.832571	0.142084	0.387753	0.0228316	0	0.0450659	0.00397524	0.0254256	0.0692633	0	0.0318961	0	0.0260107	0.032399	0.184251	0.743132
TCGA.W5.AA2Q.11A.11D.A418.05	CHOL	0.0937712	0.925302	0.159457	0.401743	0.0612166	0	0.0680405	0	0.0188689	0.0598509	0	0.0349555	0.00500927	0.0216012	0.0100789	0.143495	0.720378
TCGA.W5.AA2Q.01A.11D.A418.05	CHOL	0.151472	0.544367	0.214024	0.277226	0.0419163	0	0.0304085	0	0.00745956	0.0684439	0	0	0	0.00769528	0	0.0979726	0.844076
TCGA.AA.3495.11A.01D.1407.05	COAD	0.0979442	0.891533	0.158263	0.467276	0.105646	0	0.0335493	0	0.0142164	0.0655134	0	0.0297933	0.0155577	0	0.0290168	0.101632	0.706707
TCGA.G4.6297.01A.11D.1721.05	COAD	0.0731974	0.85728	0.188922	0.510504	0.149041	0	0.00221594	0	0.0162388	0.0614003	0	0.010991	0	0	0	0.22432	0.760113
TCGA.A6.2675.01A.02D.1721.05	COAD	0.0626251	0.910009	0.19262	0.506658	0.210424	0	0.030585	0	0.00629133	0.0558813	0	0	0.0128285	0	0	0.0915639	0.68399
TCGA.AA.3502.11A.01D.1407.05	COAD	0.0400468	0.956069	0.163942	0.410593	0.0149601	0	0.0246418	0.00235884	0.00636531	0.039026	0	0.0113729	0.0318388	0	0.206039	0.0302631	0.663397
TCGA.D5.6538.01A.11D.1721.05	COAD	0.157058	0.223122	0.234163	0.395019	0.0325039	0.0418681	0	0	0.00960859	0.0192912	0	0.0176011	0.0113455	0	0	0.199192	0.867782
TCGA.D5.6536.01A.11D.1721.05	COAD	0.0889722	0.823055	0.214607	0.313972	0	0.0320901	0.0183711	0.0544132	0.0164505	0.0813317	0	0	0	0.0242352	0.00419762	0.645597	0.768911
TCGA.A6.5662.01A.01D.1651.05	COAD	0.151106	0.545372	0.232541	0.368926	0	0.049452	0	0	0.0031787	0.0258377	0	0	0.00454718	0	0.000157834	0.104074	0.916827
TCGA.AZ.4308.01A.01D.1407.05	COAD	0.0996235	0.81848	0.215968	0.495552	0	0.187167	0	0	0.0061248	0.0216415	0	0.00033112	0	0.000339584	0	0.274504	0.784396
TCGA.AA.3697.01A.01D.1721.05	COAD	0.117476	0.719392	0.21184	0.466541	0	0.11272	0	0.00463457	0.0177922	0.0523774	0	0.00159894	0	0.000657243	0.00852037	0.355113	0.801699
TCGA.D5.5541.01A.01D.1651.05	COAD	0.118742	0.745981	0.184182	0.428134	0	0	0.107165	0	0.0102614	0.0777434	0	0.0359937	0.0092276	0.00336695	0.0114223	0.0744908	0.74482
TCGA.D5.6927.01A.21D.1926.05	COAD	0.0440488	0.963458	0.152007	0.603303	0.145847	0.0080079	0.0202182	0.0109879	0.00886035	0.0400788	0	0.0139893	0.0276431	0.000858955	0.0109249	0.212292	0.712584
TCGA.G4.6311.11A.01D.1721.05	COAD	0.10669	0.88307	0.156894	0.472132	0.0332407	0	0.0471308	0	0.0155106	0.0635415	0	0.0341987	0.01437	0	0.0818157	0.079982	0.710192
TCGA.DM.A1DB.01A.11D.A153.05	COAD	0.146345	0.854106	0.22338	0.388297	0.0239642	0	0.038153	0.0107593	0.0115945	0.0413864	0	0.00710536	0.0284486	0	0.00358073	0.277614	0.835008
TCGA.D5.6920.01A.11D.1926.05	COAD	0.109501	0.782459	0.157827	0.497552	0.0307019	0	0.0300257	0.00332602	0.0208575	0.0591473	0	0.0134246	0.00601817	0.00925637	0.0277758	0.20916	0.799467
TCGA.CM.6677.01A.11D.1837.05	COAD	0.0961544	0.737091	0.214124	0.454413	0	0.251874	0	0	0.00256785	0.030245	0	0.00543285	0	0.00225756	0.00559679	0.0589873	0.702026
TCGA.A6.2686.11A.01D.1551.05	COAD	0.111512	0.869533	0.177712	0.419508	0.0467723	0	0.0490201	0	0.0174311	0.0655081	0	0.0264861	0.0263778	0	0.0256904	0.120997	0.742714
TCGA.F4.6806.01A.11D.1837.05	COAD	0.0652374	0.877983	0.184745	0.495023	0.0382025	0.100134	0.00503718	0	0.00616785	0.0398636	0	0.00490555	0.0177459	0	0.01292	0.0817637	0.775023
TCGA.A6.2671.01A.01D.1407.05	COAD	0.0305095	0.981223	0.239485	0.379213	0.146684	0	0	0	0.00178768	0.00267754	0	0.00548721	0	0	0	0.218951	0.843363
TCGA.CM.5864.01A.01D.1651.05	COAD	0.101309	0.862211	0.215995	0.435829	0	0.103441	0.0138812	0	0.0185204	0.0448025	0	0.0294966	0	0.00367949	0.0116222	0.206699	0.774556
TCGA.AA.3492.01A.01D.1407.05	COAD	0.118727	0.805779	0.226374	0.331127	0.0493684	0	0.0315436	0	0.0228468	0.0550055	0	0.00487919	0.00634376	0.00996476	0.00577268	0.278736	0.814275
TCGA.CK.4951.01A.01D.1407.05	COAD	0.0342911	0.957504	0.16898	0.55191	0.17217	0	0.0866429	0	0.000651311	0.0343419	0	0.0160647	0.00615752	0	0	0.0115146	0.683972
TCGA.AZ.6605.01A.11D.1837.05	COAD	0.0704736	0.89447	0.144691	0.584974	0.0763447	0	0.12473	0	0.0111623	0.0972475	0	0.017309	0.00113693	0.00171073	0.0175407	0.0827178	0.652818
TCGA.AA.3509.01A.01D.1407.05	COAD	0.0549407	0.936232	0.261484	0.385104	0.119084	0.00105518	0	0	0.00839755	0.0074338	0	0.00374083	0.00190339	0	0	0.642111	0.858385
TCGA.A6.2685.01A.01D.1407.05	COAD	0.10727	0.772493	0.169095	0.552547	0	0.176887	0.0202191	0.00619659	0.0160054	0.0464422	0	0.00317402	0.00728137	0	0.00962162	0.333768	0.714172
TCGA.D5.5538.01A.01D.1651.05	COAD	0.0511403	0.972582	0.23563	0.460639	0.21591	0.0227586	0	0	0	0	0	0.0580188	0	0	0	0	0.703312
TCGA.D5.6926.01A.11D.1926.05	COAD	0.125358	0.758187	0.201477	0.387072	0.0457691	0	0.0338021	0.0141281	0.0182861	0.0952651	0	0	0.0462147	0	0.00574766	0.220164	0.740787
TCGA.DM.A28M.01A.12D.A16X.05	COAD	0.122496	0.792014	0.220465	0.426846	0.03761	0.00428282	0.0297209	0.0247354	0.00388783	0.0478686	0	0.0300482	0.00855967	0	0.0036834	0.317471	0.809603
TCGA.F4.6463.01A.11D.1721.05	COAD	0.102046	0.874663	0.175709	0.485588	0.0441498	0	0.0842369	0	0.0146915	0.083128	0	0.00250791	0.0150778	0.00211312	0.0176557	0.121939	0.736439
TCGA.CK.6746.01A.11D.1837.05	COAD	0.141344	0.742678	0.221974	0.328511	0.0471729	0.0120938	0	0	0.0107781	0.0341237	0	0.0155567	0.0440231	0	0.00795885	0.106018	0.828293
TCGA.G4.6322.01A.11D.1721.05	COAD	0.134795	0.711288	0.213527	0.365638	0.0216108	0	0.0368014	0	0.0171604	0.0448759	0	0.0261057	0	0.000238644	0.017521	0.193375	0.835686
TCGA.AA.3510.11A.01D.1407.05	COAD	0.0360905	0.959797	0.168143	0.427312	0.049819	0	0.0521321	0	0.00438555	0.0122805	0	0.0168508	0.0142782	0	0.18486	0.0192122	0.665394
TCGA.NH.A6GB.01A.11D.A36Y.05	COAD	0.0338072	0.97676	0.218517	0.518903	0.248272	0.00760403	0.00377596	0	0	0.00589204	0	0.0200087	0	0.000232825	0.0056692	0	0.708545
TCGA.D5.6924.01A.11D.1926.05	COAD	0.0410604	0.96378	0.183603	0.537549	0.0291921	0.217615	0	0	0.00676313	0.0219808	0	0.0133741	0.0167677	0	0.0142506	0.101895	0.680057
TCGA.A6.5667.11A.01D.1721.05	COAD	0.12131	0.790003	0.189033	0.340762	0.0327766	0	0.0283339	0	0.0136894	0.06432	0	0.00705561	0.0254532	0	0.0426794	0.0981265	0.785692
TCGA.A6.6780.01A.11D.A27A.05	COAD	0.111483	0.826815	0.184721	0.456825	0.101232	0.0142017	0.0111162	0	0.00346522	0.0523644	0	0.0538381	0.0457573	0	0.0141035	0.0208669	0.703921
TCGA.AA.3662.01A.01D.1721.05	COAD	0.101946	0.790214	0.211335	0.495525	0	0.02379	0.0632203	0.0087039	0.0280678	0.0586763	0	0	0.00552046	0.0221792	0.0126374	0.371381	0.777205
TCGA.D5.6534.01A.21D.1926.05	COAD	0.0504611	0.948017	0.122017	0.680709	0.0680108	0	0.193763	0	0.00630732	0.126164	0	0.00435997	0.0453539	0	0.0212565	0.0319951	0.534785
TCGA.AA.3663.11A.01D.1721.05	COAD	0.0982272	0.886511	0.137714	0.567744	0.0377125	0	0.132346	0	0.0191631	0.072476	0	0.0408468	0	0.00453523	0.0574003	0.109342	0.63552
TCGA.AZ.6603.01A.11D.1837.05	COAD	0.0987815	0.744927	0.227663	0.483744	0	0.205834	0	0	0	0.0493284	0	0	0	0	0	0	0.744837
TCGA.G4.6320.01A.11D.1721.05	COAD	0.0504085	0.950542	0.230206	0.381892	0.131526	0	0	0	0.00190014	0	0	0.00528465	0.00442075	0	0	0.195782	0.856869
TCGA.F4.6855.01A.11D.1926.05	COAD	0.0954703	0.867969	0.212389	0.462148	0.149398	0.0042648	0	0	0.0162772	0.0283602	0	0	0	0.0101118	0	0.423092	0.791588
TCGA.CA.6716.01A.11D.1837.05	COAD	0.160127	0.677627	0.226211	0.342192	0.0344668	0	0.0137824	0	0.0114572	0.0313503	0	0.00223624	0	0.00780892	0.000685437	0.272267	0.898213
TCGA.D5.6537.01A.11D.1721.05	COAD	0.129495	0.825733	0.210822	0.359748	0.0253993	0	0.0364622	0.0183746	0.0113621	0.0611521	0	0.0135166	0.00844841	0	0.0142226	0.305494	0.811062
TCGA.AA.3506.11A.01D.1407.05	COAD	0.0538428	0.937791	0.171438	0.49041	0.230305	0	0	0	0.00893344	0.00412852	0	0.0249809	0.0191908	0	0.0138927	0.143641	0.698568
TCGA.G4.6315.01A.11D.1721.05	COAD	0.126686	0.833823	0.195167	0.391171	0.0466281	0	0.0273221	0.00176153	0.0195054	0.0642917	0	0.00531386	0.00556809	0	0.0165965	0.231741	0.813013
TCGA.A6.4107.01A.02D.1407.05	COAD	0.117202	0.786964	0.202802	0.391492	0.0528644	0	0.016068	0	0.0163858	0.0893298	0	0	0.00332876	0.00360653	0.0170542	0.144598	0.801363
TCGA.DM.A28A.01A.21D.A16X.05	COAD	0.135995	0.838111	0.22173	0.326501	0.0478704	0	0.0135285	0	0.0148176	0.0401176	0	0.0120277	0.00859188	0	0.00209193	0.235839	0.860954
TCGA.A6.5661.01A.01D.1651.05	COAD	0.125395	0.858615	0.187113	0.403677	0.0362139	0.00243423	0.0376168	0	0.0117642	0.0412821	0	0.0607253	0.00673628	0.00474906	0.0244776	0.0852663	0.774001
TCGA.AZ.6608.01A.11D.1837.05	COAD	0.153861	0.590278	0.264187	0.281244	0.0177267	0	0.010383	0.00742075	0.0135508	0.0678062	0	0	0.00805286	0	0.00527045	0.258495	0.869789
TCGA.3L.AA1B.01A.11D.A36Y.05	COAD	0.0861452	0.835587	0.162113	0.561788	0.0212799	0.00511784	0.0945934	0	0.0139135	0.0680897	0	0.00829432	0.0101043	0.000532524	0.0248388	0.124384	0.753236
TCGA.AD.6888.01A.11D.1926.05	COAD	0.117059	0.742043	0.201865	0.370681	0.0340831	0.0153684	0.0118909	0	0.0149928	0.0858376	0	0.0149315	0.0165379	0	0.0215544	0.107969	0.784803
TCGA.A6.5659.01A.01D.1651.05	COAD	0.117316	0.716281	0.244345	0.326613	0.0145095	0.0285997	0.0126761	0	0.012711	0.184134	0	0	0	0	0.00268863	0.0680375	0.744681
TCGA.AZ.4614.01A.01D.1407.05	COAD	0.0441454	0.922713	0.252065	0.416833	0.101186	0.00213326	0	0	0.00363946	0.00537728	0	0	0.00194596	0	0	0.496975	0.885718
TCGA.5M.AATE.01A.11D.A40X.05	COAD	0.0458007	0.956863	0.244813	0.416018	0.142282	0	0.00542354	0	0.0113064	0.0109046	0	0.00453187	0	0.000220602	0	0.722126	0.825331
TCGA.G4.6588.01A.11D.1772.05	COAD	0.0613512	0.95479	0.183892	0.576366	0.171318	0	0.0708028	0.0123217	0	0.021879	0	0.0039979	0	0.00273491	0.000582902	0.422051	0.716363
TCGA.AA.3712.01A.21D.1721.05	COAD	0.124386	0.801983	0.217165	0.450896	0	0.0288879	0.0532892	0.0346387	0.0195119	0.0448009	0	0.00242317	0.0102887	0.00375878	0.00899401	0.770656	0.793407
TCGA.A6.A566.01A.11D.A28O.05	COAD	0.0826379	0.962364	0.144238	0.677188	0.0459325	0	0.268082	0	0.00175543	0.0443328	0	0.0189988	0.00990074	0	0.000142293	0.0239242	0.610855
TCGA.CM.6676.01A.11D.1837.05	COAD	0.136458	0.726145	0.171506	0.500818	0.013582	0	0.107475	0	0.0153865	0.0591179	0	0.00844277	0	0.00523013	0.00403313	0.200282	0.786732
TCGA.AZ.6601.11A.01D.1772.05	COAD	0.0927772	0.866709	0.153538	0.473595	0.0607836	0.0100152	0.0402879	0	0.0140288	0.096546	0	0.0239087	0.0223415	0	0.0519449	0.0720384	0.680143
TCGA.A6.6648.01A.11D.1772.05	COAD	0.123185	0.837279	0.201153	0.391948	0.0665449	0	0.0126127	0	0.0169612	0.0603813	0	0.0154222	0.00529624	0	0.0191418	0.169203	0.80364
TCGA.CK.6747.01A.11D.1837.05	COAD	0.132928	0.692062	0.211081	0.424262	0.0151306	0	0.0520135	0	0.0176683	0.0785454	0	0	0.0220381	0	0.00634087	0.165241	0.808263
TCGA.AY.A71X.01A.12D.A36Y.05	COAD	0.155588	0.497496	0.244029	0.327719	0.00197991	0.0381188	0	0	0.0118099	0.068843	0	0	0.0151609	0	0.00600865	0.131203	0.858079
TCGA.G4.6306.01A.11D.1772.05	COAD	0.075496	0.910346	0.213433	0.462115	0.11976	0.00920535	0.0144188	0	0.00811996	0.0383429	0	0	0.0082237	0	0	0.174373	0.801929
TCGA.G4.6309.01A.21D.1837.05	COAD	0.127604	0.763673	0.221795	0.375938	0.0239147	0.00632174	0.00878372	0	0.00977906	0.0674227	0	0	0	0.01035	0.00621977	0.116428	0.867208
TCGA.A6.2684.01A.01D.1407.05	COAD	0.109462	0.739946	0.21113	0.349914	0.0351532	0	0.00583242	0	0.027124	0.125143	0	0	0	0.00796584	0.000510658	0.202994	0.798271
TCGA.AZ.4615.01A.01D.1407.05	COAD	0.0870428	0.856586	0.185073	0.387104	0	0.0258036	0.0258405	0	0.0226422	0.128905	0	0	0.0232032	0.0212166	0.00507836	0.126916	0.747311
TCGA.A6.5667.01A.21D.1721.05	COAD	0.127361	0.781737	0.203728	0.424381	0.0167199	0	0.0425032	0.00341277	0.0138325	0.0708019	0	0	0	0.00754116	0.00284861	0.212402	0.84234
TCGA.DM.A282.01A.12D.A16X.05	COAD	0.106587	0.828718	0.214918	0.382382	0.0497383	0	0.0247907	0	0.0181689	0.0523813	0	0.00463801	0	0.0163521	0.00426355	0.23403	0.829667
TCGA.DM.A0X9.01A.11D.A153.05	COAD	0.129974	0.79509	0.250015	0.32701	0.0208211	0.000346022	0.0230738	0	0.0110354	0.0630963	0	0.0200065	0.0299887	0.00283804	0.0118439	0.0863666	0.81695
TCGA.G4.6321.01A.11D.1721.05	COAD	0.0991836	0.827537	0.162151	0.468846	0.02036	0.000894813	0.0478377	0	0.0209722	0.062623	0	0.0496714	0.0398315	0.00607715	0.0508426	0.100324	0.70089
TCGA.D5.6531.01A.11D.1721.05	COAD	0.123515	0.823433	0.207333	0.371148	0.0116755	0.0116485	0.0295243	0	0.0240185	0.107147	0	0	0.0128791	0.00941682	0.0133608	0.168193	0.78033
TCGA.CK.6748.01A.11D.1837.05	COAD	0.144471	0.723087	0.206305	0.399092	0.0405819	0	0.049425	0	0.00967449	0.0478033	0	0	0	0.012708	0	0.159879	0.839807
TCGA.G4.6627.01A.11D.1772.05	COAD	0.0570124	0.94442	0.115053	0.656079	0	0.14927	0.0696882	0	0.0155802	0.0991277	0	0.0507284	0.0374268	0.00862799	0.0493627	0.0635217	0.520188
TCGA.F4.6808.01A.11D.1837.05	COAD	0.116665	0.786893	0.21181	0.48674	0	0	0.192911	0.0131493	0.00224521	0.0273955	0	0.00155406	0	0.0014491	0.000926909	0.491436	0.760368
TCGA.D5.6930.01A.11D.1926.05	COAD	0.0785061	0.930345	0.127176	0.619058	0.070403	0	0.0990797	0	0.0119756	0.0755573	0	0.0233895	0.0354055	0.00112089	0.0462239	0.0659096	0.636845
TCGA.A6.6649.01A.11D.1772.05	COAD	0.084595	0.892245	0.169685	0.512589	0	0.103693	0.0419951	0	0.0137499	0.046033	0	0.0172613	0	0.0104284	0.0137377	0.157213	0.753102
TCGA.AZ.6601.01A.11D.1772.05	COAD	0.0711953	0.927263	0.127246	0.656106	0.146621	0	0.0817409	0.0181546	0.00978462	0.066314	0	0.0194195	0.0243899	0.0160115	0.0216115	0.189103	0.595953
TCGA.A6.5660.01A.01D.1651.05	COAD	0.116904	0.758522	0.200427	0.453754	0.0256451	0	0.102602	0	0.0164062	0.0403239	0	0.0152033	0	0	0.0017122	0.286625	0.798108
TCGA.SS.A7HO.01A.21D.A36Y.05	COAD	0.134721	0.598505	0.239557	0.360951	0	0.016161	0.0373166	0.0109088	0.00414175	0.103159	0	0	0.000613019	0.00859354	0.00830952	0.12472	0.810797
TCGA.A6.6652.01A.11D.1772.05	COAD	0.0417885	0.975399	0.24393	0.402163	0.104939	0	0.000597138	0	0.00244673	0	0	0.00205509	0	0.000755056	0	0.870677	0.889207
TCGA.WS.AB45.01A.11D.A40X.05	COAD	0.0577653	0.968943	0.128565	0.674773	0.225152	0	0	0.0534904	0.0161387	0.0440669	0	0.0178885	0.00511577	0.00948384	0.00735623	0.829795	0.621307
TCGA.A6.4107.11A.01D.1551.05	COAD	0.0911591	0.883946	0.141433	0.542692	0.0916796	0	0.0833672	0	0.0210609	0.0622491	0	0.0270933	0.00508639	0.0100789	0.0427868	0.142985	0.656598
TCGA.AM.5821.01A.01D.1651.05	COAD	0.0425525	0.968685	0.185846	0.581671	0.245056	0.0162779	0	0	0	0.0132508	0	0.0214707	0.0216166	0	0.00111679	0	0.681211
TCGA.DM.A1D9.01A.11D.A153.05	COAD	0.0703248	0.902917	0.242967	0.425794	0.147344	0	0.0345919	0	0.00106859	0.0127724	0	0.00633677	0	0	0	0.0559203	0.797887
TCGA.F4.6854.01A.11D.1926.05	COAD	0.118095	0.872243	0.17838	0.443482	0.0408109	0	0.0356851	0	0.0175648	0.0780045	0	0	0.0321595	0.00522331	0.0195041	0.130214	0.771048
TCGA.A6.6650.01A.11D.1772.05	COAD	0.0887486	0.874253	0.244639	0.433335	0.143162	0	0	0	0.00921345	0.0212397	0	0.0011123	0.00118149	0	0	0.391504	0.824091
TCGA.A6.6781.01B.06D.A27A.05	COAD	0.0523552	0.977737	0.126275	0.727576	0	0	0.345154	0.0280165	0.000489418	0.045119	0	0.0184974	0	0.00139355	0.00800316	0.390422	0.553327
TCGA.CM.6168.01A.11D.1651.05	COAD	0.0698279	0.93581	0.126493	0.666029	0.103356	0	0.116705	0.0159477	0.00487394	0.11831	0	0.000689964	0.0030887	0.00792295	0.0210799	0.137808	0.608026
TCGA.AA.3660.01A.01D.1721.05	COAD	0.137058	0.719649	0.21754	0.368266	0	0.00758295	0.0227308	0.0034888	0.0139445	0.0530284	0	0	0.00662664	0.00050048	0.0162651	0.228123	0.875832
TCGA.A6.6780.01A.11D.1837.05	COAD	0.10166	0.855798	0.183743	0.463481	0.130606	0	0.0287462	0	0.00873407	0.0447047	0	0.0345422	0.0432929	0	0.00551843	0.0682039	0.703855
TCGA.D5.6931.01A.11D.1926.05	COAD	0.10992	0.749745	0.172867	0.448758	0	0.0453129	0.0294378	0.00339112	0.0133708	0.106356	0	0.000414472	0.0303111	0	0.034376	0.0977616	0.73703
TCGA.DM.A1D0.01A.11D.A153.05	COAD	0.0951891	0.842901	0.23277	0.410222	0.119809	0	0.0548798	0	0.00553898	0.0304898	0	0.00136038	0.00709525	0	0	0.142224	0.780827
TCGA.D5.6541.01A.11D.1721.05	COAD	0.0476434	0.963878	0.204521	0.535563	0.188197	0	0.0693359	0	0.00724033	0.0133449	0	0.0177117	0.000784274	0	0	0.227391	0.703386
TCGA.AA.3509.11A.01D.1407.05	COAD	0.0870953	0.93412	0.14906	0.485128	0.149626	0	0.0110779	0	0.0195049	0.0612283	0	0.0334345	0.0299765	0	0.0295577	0.126494	0.665594
TCGA.QG.A5Z2.01A.11D.A28O.05	COAD	0.102658	0.868869	0.161205	0.477993	0.0804062	0.0183561	0	0	0.0207183	0.0536661	0	0.038318	0.0386274	0	0.0626165	0.107222	0.687291
TCGA.AA.3494.01A.01D.1407.05	COAD	0.140456	0.535869	0.231334	0.344669	0.0518352	0	0	0	0.0232614	0.0590624	0	0	0	1.31481e-05	0.000731267	0.388942	0.865097
TCGA.G4.6293.01A.11D.1721.05	COAD	0.104981	0.883705	0.175636	0.440396	0.00298595	0.00436809	0.0429034	0.0099755	0.0181264	0.0689687	0	0.0379039	0.0161841	0.00328298	0.0491325	0.16015	0.746168
TCGA.DM.A1DA.01A.11D.A153.05	COAD	0.154729	0.590315	0.257199	0.375287	0.0291077	0	0.0227173	0	0.0140595	0.0418671	0	0.00755316	0.00790735	0.00698104	0.00787314	0.194779	0.861934
TCGA.D5.5540.01A.01D.1651.05	COAD	0.159324	0.729682	0.218918	0.263726	0.00938368	0.0233797	0	0.00654737	0.00330863	0.0143824	0	0.0288532	0	0	0.000178092	0.227025	0.913967
TCGA.DM.A285.01A.11D.A16X.05	COAD	0.0950741	0.823792	0.185489	0.463105	0.0163368	0	0.0885046	0	0.0100535	0.136003	0	0	0	0.00409373	0.0130531	0.0656451	0.731955
TCGA.AA.3496.01A.21D.1837.05	COAD	0.121574	0.690707	0.192332	0.425909	0.00772339	0	0.102786	0.00698841	0.0115043	0.101432	0	0.0204945	0.0113121	0	0.0200126	0.120669	0.717746
TCGA.CK.5914.01A.11D.1651.05	COAD	0.128371	0.779299	0.211561	0.37156	0.0603539	0	0.0273018	0	0.0105168	0.0639116	0	0	0.0153548	0	0.00450635	0.12554	0.818055
TCGA.CA.6717.01A.11D.1837.05	COAD	0.0867407	0.942882	0.129286	0.550174	0.0553861	0.00637087	0.0491651	0	0.0260469	0.104619	0	0.0342405	0.047206	0.00219862	0.0718869	0.100122	0.60288
TCGA.AZ.4681.01A.01D.1407.05	COAD	0.0712142	0.92505	0.244679	0.425575	0.124034	0	0	0	0.00696915	0.0169835	0	0	0	0	0	0.410349	0.852014
TCGA.A6.6781.01A.22D.A27A.05	COAD	0.0604579	0.947749	0.134529	0.63215	0	0.0696015	0.185771	0.0519305	0.00811398	0.0450543	0	0.0218922	0.00595458	0.0229049	0	0.626731	0.588777
TCGA.G4.6314.01A.11D.1721.05	COAD	0.105768	0.68625	0.168697	0.563933	0	0	0.19372	0	0.0139394	0.0966279	0	0	0.00345464	0.00467571	0.00412629	0.12802	0.683456
TCGA.F4.6703.01A.11D.1837.05	COAD	0.0479613	0.966259	0.098459	0.782839	0	0.0766534	0.272179	0.0233528	0.0184512	0.0685299	0	0.0668268	0.0538146	0	0.0278252	0.192648	0.392367
TCGA.G4.6298.11A.01D.1721.05	COAD	0.124409	0.690805	0.166662	0.442135	0.0228504	0	0.0783953	0	0.016897	0.0650455	0	0.00603299	0.0128414	0	0.0416918	0.134517	0.756246
TCGA.NH.A50U.01A.33D.A36Y.05	COAD	0.12372	0.670541	0.259333	0.404054	0.0541449	0	0.0536553	0	0.0200282	0.0927548	0	0	0	0.00430293	0.00352678	0.199118	0.771587
TCGA.A6.6782.01A.11D.1837.05	COAD	0.0517528	0.96509	0.212653	0.462705	0.192883	0	0.0246354	0	0.00575885	0.0205456	0	0.0118056	0	0	0	0.178011	0.744371
TCGA.CM.6162.01A.11D.1651.05	COAD	0.0740451	0.897931	0.126022	0.639965	0	0.108664	0.107878	0.0259413	0.00542579	0.0987352	0	0.0359251	0.0282711	0	0.0222264	0.169407	0.566933
TCGA.CA.6715.01A.21D.1837.05	COAD	0.152704	0.747564	0.23239	0.36095	0.010894	0.00379111	0.00943378	0.00900914	0.00533262	0.0202591	0	0.00619869	0	0.00568475	0.00592332	0.376762	0.923473
TCGA.AA.3494.11A.01D.1407.05	COAD	0.0324795	0.967993	0.168172	0.415092	0.0506912	0	0.0270403	0	0.00183272	0.0144916	0	0.0146049	0.0320045	0	0.195235	0.00714967	0.6641
TCGA.AM.5820.01A.01D.1651.05	COAD	0.13776	0.558639	0.193106	0.431762	0.0502939	0	0.0225485	0	0.0153291	0.0465365	0	0	0.0130823	0	0.000191143	0.256297	0.852019
TCGA.A6.4105.01A.02D.1772.05	COAD	0.111801	0.804465	0.2163	0.27374	0.0205796	0.0164679	0	0.00179166	0.00488268	0.20599	0	0	0.0159352	0	0.00261382	0.0297247	0.73174
TCGA.A6.2682.11A.01D.1551.05	COAD	0.0332937	0.939308	0.215459	0.334022	0.0114378	0	0.0157682	0	0.00153098	0.00214437	0	0.0017412	0.00094328	0	0.173823	0.00856963	0.792611
TCGA.A6.2680.01A.01D.1407.05	COAD	0.0640846	0.917171	0.218438	0.44557	0.151011	0.0024743	0	0	0.0126021	0.0492231	0	0.0117202	0	0.000423083	0.00248568	0.197364	0.77006
TCGA.F4.6460.01A.11D.1772.05	COAD	0.141769	0.7254	0.178291	0.420712	0.00989197	0	0.0718275	0	0.0140003	0.070436	0	0.00953935	0.0110622	0.00567724	0.0144758	0.125913	0.79309
TCGA.CM.5862.01A.01D.1651.05	COAD	0.149718	0.642515	0.24353	0.330884	0.0226174	0	0.0197373	0	0.00601772	0.049411	0	0.017124	0	0	0.00282906	0.0867555	0.882263
TCGA.AZ.5403.01A.01D.1651.05	COAD	0.0414974	0.972491	0.180608	0.549028	0.184159	0	0.0330848	0	0.00664127	0.0256311	0	0.00777384	0	0	0	0.198811	0.74271
TCGA.AZ.6599.11A.01D.1772.05	COAD	0.117627	0.913879	0.170084	0.479852	0.0689389	0	0.0588839	0	0.0132555	0.0675853	0	0.0062589	0	0.0034949	0.0143197	0.144618	0.767263
TCGA.AY.A8YK.01A.11D.A40X.05	COAD	0.127287	0.601118	0.243816	0.404589	0.0437919	0.0360176	0	0	0.0246297	0.0716762	0	0.00859026	0	0	0.00110075	0.302697	0.814194
TCGA.CK.4948.01B.11D.1651.05	COAD	0.0930388	0.754597	0.189803	0.496235	0.0700322	0	0.0434926	0.0429078	0	0.121642	0	0	0.0212537	0	0	0.300273	0.700671
TCGA.DM.A28K.01A.21D.A16X.05	COAD	0.119141	0.772305	0.24481	0.41536	0.0575532	0.0825163	0	0	0.0105579	0.0309033	0	0.0290723	0	0.00993358	0.00145514	0.147944	0.778008
TCGA.CA.6718.01A.11D.1837.05	COAD	0.107785	0.893706	0.140624	0.531717	0.0789319	0	0.0406759	0.021111	0.0156239	0.0573232	0	0.0278496	0.0606429	0.0207452	0.0231187	0.193668	0.653978
TCGA.A6.5661.01B.05D.2299.05	COAD	0.101026	0.805922	0.152237	0.556115	0.0381008	0	0.0814664	0.00903811	0.0118332	0.10234	0	0.00635199	0.00884955	0.0103794	0.0283662	0.133544	0.703274
TCGA.NH.A50V.01A.11D.A28O.05	COAD	0.0908476	0.834084	0.16907	0.518035	0	0	0.140866	0	0.0173118	0.0480596	0	0.0111743	0.0213485	0.000670761	0.0136879	0.182343	0.746881
TCGA.DM.A1D8.01A.11D.A153.05	COAD	0.138954	0.704751	0.212559	0.419205	0	0.0705264	0.0194228	0.000360252	0.0058384	0.0272554	0	0.000873541	0.0090284	0.00134822	0.00469914	0.143472	0.860647
TCGA.D5.7000.01A.11D.1926.05	COAD	0.101213	0.847738	0.188048	0.519165	0.05418	0.011293	0.0466004	0	0.021446	0.0462462	0	0.0011273	0.0249039	0	0.0106237	0.258693	0.783579
TCGA.D5.6923.01A.11D.1926.05	COAD	0.0866076	0.921362	0.180497	0.546141	0	0.122504	0.0558263	0	0.00960814	0.0437521	0	0.00517087	0	0.0104136	0.000120057	0.161599	0.752605
TCGA.CM.6171.01A.11D.1651.05	COAD	0.120003	0.825012	0.203757	0.301418	0.00157229	0.0351526	0.00447886	0.034697	0.00797568	0.0607444	0	0.0186097	0.00591875	0.00702876	0.00766491	0.426869	0.816157
TCGA.A6.2677.01A.01D.A27A.05	COAD	0.144527	0.485033	0.224437	0.34712	0.028526	0	0.0145999	0	0.0118835	0.0542434	0	0	0.0055355	0	0.0015162	0.193874	0.883696
TCGA.AA.3502.01A.01D.1407.05	COAD	0.0538292	0.909554	0.263668	0.381345	0.109229	0.00155912	0	0	0.00825864	0.0146346	0	0.000354848	0.00505836	0	0	0.411947	0.860905
TCGA.A6.5666.01A.01D.1651.05	COAD	0.0632473	0.898977	0.257364	0.386792	0.137699	0	0	0	0.00276362	0.00436808	0	0.0120502	0	0.00125637	0	0.156361	0.841862
TCGA.AU.3779.01A.01D.1721.05	COAD	0.0838639	0.910344	0.197391	0.459904	0.156545	0.00486083	0.00457273	0	0.00704502	0.0438978	0	0.0397902	0	0.0034643	0.00416537	0.0771484	0.735659
TCGA.G4.6311.01A.11D.1721.05	COAD	0.0467393	0.95198	0.225791	0.261074	0	0	0.0343299	0.0104173	0.0042023	0.0244126	0	0	0.000539291	0	0.183726	0.0700582	0.742372
TCGA.A6.5665.01B.03D.2299.05	COAD	0.0726494	0.94199	0.181008	0.49937	0.182593	0.00569262	0.013781	0	0.0120445	0.0453674	0	0	0.00482186	0.00284568	0.00675726	0.201439	0.726097
TCGA.DM.A1HB.01A.22D.A17Z.05	COAD	0.0780518	0.933973	0.196685	0.533589	0.153252	0	0.0344225	0	0.00971564	0.0243083	0	0.00847517	0	0	0	0.296358	0.769826
TCGA.NH.A6GC.01A.12D.A40X.05	COAD	0.129716	0.669581	0.226152	0.433635	0.0164455	0.0816482	0	0	0.0159884	0.0418468	0	0.0203545	0	0.0170541	0.0124779	0.174292	0.794185
TCGA.NH.A8F8.01A.72D.A40X.05	COAD	0.113958	0.757375	0.192447	0.452294	0.070714	0	0.03683	0	0.013894	0.0736855	0	0	0.0139558	0	0.00482264	0.150264	0.786098
TCGA.DM.A28G.01A.11D.A16X.05	COAD	0.1237	0.760096	0.209741	0.393565	0.0218835	0	0.0303816	0	0.00994936	0.0343984	0	0.0120409	0.0275842	0	0.0130058	0.114322	0.850756
TCGA.AZ.6607.01A.11D.1837.05	COAD	0.102179	0.898556	0.196914	0.461759	0.175983	0.0040993	0	0	0.0185709	0.0479842	0	0	0.0153596	0	0	0.293176	0.738003
TCGA.CA.5255.01A.11D.1837.05	COAD	0.0959259	0.929517	0.152171	0.570283	0.0877431	0	0.103563	0	0.0253308	0.041922	0	0.0125335	0.0210299	0	0.00324552	0.321739	0.704632
TCGA.CM.4744.01A.01D.1407.05	COAD	0.0502515	0.931164	0.218111	0.499625	0.174718	0.000297127	0	0	0.00630203	0.0104378	0	0.0152959	0.0123065	0	0	0.165668	0.780643
TCGA.QL.A97D.01A.12D.A40X.05	COAD	0.0520661	0.920663	0.216198	0.416514	0.166454	0	0	0	0.00910998	0.0102263	0	0.0106489	0.0126079	0	0.00337764	0.247147	0.787575
TCGA.D5.6539.01A.11D.1721.05	COAD	0.110586	0.80248	0.17963	0.433728	0.0410323	0	0.0590965	0	0.0184448	0.0503267	0	0.0378496	0	0.0101809	0.0199303	0.155932	0.763139
TCGA.CM.5344.01A.21D.1721.05	COAD	0.13119	0.773206	0.18883	0.515135	0.00384621	0	0.119626	0	0.0135676	0.0769773	0	0	0.00676798	6.00644e-05	0.00433369	0.153934	0.774821
TCGA.A6.6141.01A.11D.1772.05	COAD	0.0773163	0.916033	0.164658	0.458638	0.0272128	0.0243131	0.012234	0	0.00602739	0.184979	0	0	0.00470625	0.00291243	0.0281131	0.027309	0.709502
TCGA.F4.6569.01A.11D.1772.05	COAD	0.0928042	0.918653	0.140973	0.633468	0	0.238641	0	0.00619929	0.0090017	0.0683342	0	0.0186499	0.00358694	0.0277896	0.026177	0.10517	0.60162
TCGA.DM.A1D7.01A.11D.A153.05	COAD	0.0849591	0.901723	0.200006	0.412124	0.137777	0	0.00864374	0	0.0107775	0.0261136	0	0.0146164	0.0104568	6.76342e-05	0.000950252	0.206447	0.790597
TCGA.AD.6963.01A.11D.1926.05	COAD	0.0368	0.965462	0.149658	0.618687	0.138232	0.0209266	0.0300421	0.00732584	0.0113319	0.0711935	0	0.00650069	0.0319841	0.000362304	0.0104991	0.154785	0.671602
TCGA.A6.5657.01A.01D.1651.05	COAD	0.0706581	0.946761	0.11466	0.656837	0.0460248	0.00156305	0.0712342	0.00673814	0.020286	0.054737	0	0.0684425	0.0372883	0.00198954	0.100744	0.102675	0.590952
TCGA.CM.4746.01A.01D.1407.05	COAD	0.0676024	0.906133	0.220436	0.45849	0.136143	0	0.0305499	0	0.0100048	0.0109402	0	0.00616699	0.00522706	0	0	0.447957	0.800968
TCGA.AY.5543.01A.01D.1651.05	COAD	0.050839	0.970254	0.215381	0.443002	0.195305	0.00362886	0.0103614	0	0.00517199	0.0152071	0	0.021447	0.0149217	0	0.00359464	0.0937457	0.730363
TCGA.A6.A565.01A.31D.A28O.05	COAD	0.0576781	0.969149	0.106372	0.666709	0.0828197	0	0.0907728	0	0.0227764	0.11248	0	0.0295673	0.105106	0	0.0908449	0.0673862	0.465632
TCGA.G4.6322.11A.01D.1721.05	COAD	0.134021	0.818767	0.184067	0.41411	0.022935	0	0.0510833	0	0.0160898	0.0486691	0	0.00547	0.00632457	0.00241755	0.025716	0.181606	0.821295
TCGA.AD.A5EJ.01A.11D.A28O.05	COAD	0.0248137	0.990747	0.206083	0.502636	0.186914	0.000714265	0	0	0.00367941	0	0	0.00412937	0.00217584	0	0	0.583549	0.802387
TCGA.A6.2679.01A.02D.1407.05	COAD	0.043847	0.961043	0.207578	0.452836	0.194967	0	0.00286579	0	0.00725926	0.00492118	0	0.0342233	0.00524228	0	0.00901442	0.135938	0.741507
TCGA.AY.6386.01A.21D.1721.05	COAD	0.104422	0.902305	0.176152	0.515854	0.0560692	0	0.0378455	0.0350255	0.00609989	0.0556127	0	0.00775693	0.00277041	0.000848165	0.01126	0.525576	0.786712
TCGA.CK.5913.01A.11D.1651.05	COAD	0.0737151	0.837868	0.199476	0.50782	0.163964	0.015382	0	0.00263729	0	0.026685	0	0.0356353	0.00697126	0	0	0.0380609	0.748725
TCGA.F4.6461.01A.11D.1772.05	COAD	0.132462	0.912494	0.153832	0.445375	0.0707778	0	0.0370016	0	0.0124873	0.0541127	0	0.00206313	0.0102217	0.00846978	0.0566293	0.0949631	0.748237
TCGA.G4.6314.11A.01D.1721.05	COAD	0.119724	0.749864	0.174696	0.432039	0.00668942	0	0.075714	0	0.0230945	0.0583678	0	0.0157046	0.0122868	0	0.0427763	0.178839	0.765367
TCGA.CM.5861.01A.01D.1651.05	COAD	0.0954556	0.882163	0.197418	0.434523	0.0141254	0	0.0871317	0.0247782	0.0102038	0.0200818	0	0.0121705	0.00839603	0	0.00154915	0.829008	0.821563
TCGA.AA.3697.11A.01D.1721.05	COAD	0.0920466	0.782326	0.148029	0.556148	0	0.205944	0.000764967	0	0.0106761	0.0547827	0	0.0185075	0.0130381	0	0.0508978	0.0777993	0.645389
TCGA.CK.5915.01A.11D.1651.05	COAD	0.140461	0.771854	0.229026	0.317999	0.0327934	0	0.0173557	0	0.00531303	0.00849244	0	0.0122019	0	0.00355156	0.00266421	0.197437	0.917628
TCGA.A6.2672.01B.03D.2299.05	COAD	0.0438524	0.929954	0.172282	0.551321	0.211636	0.0199664	0	0	0	0.042511	0	0.0135593	0.0129747	0	0	0	0.699352
TCGA.5M.AAT4.01A.11D.A40X.05	COAD	0.0509123	0.918445	0.189555	0.519509	0.089763	0.116118	0	0	0.0173071	0.0292777	0	0.0184814	0	0	0	0.362383	0.729053
TCGA.AA.3488.11A.01D.1407.05	COAD	0.0638292	0.9237	0.196477	0.282461	0.0141193	0	0.014953	0	0.00202119	0.0330052	0	0.00228863	0.0121937	0	0.158046	0.00983389	0.763373
TCGA.G4.6297.11A.01D.1721.05	COAD	0.0940744	0.949345	0.136296	0.558961	0.0570751	0	0.0529278	0	0.00978126	0.0633171	0	0.0444066	0.0237477	0.00111194	0.127611	0.0375921	0.620021
TCGA.NH.A8F7.01A.11D.A40X.05	COAD	0.130616	0.669339	0.243357	0.370764	0.0353697	0	0.0194319	0	0.0295528	0.0624162	0	0	0	0.01576	0.00209017	0.368185	0.835379
TCGA.CM.6163.01A.11D.1651.05	COAD	0.11178	0.860442	0.164832	0.455142	0.0320686	0.0123985	0.0415747	0.0215095	0.0129967	0.0459195	0	0.0566039	0.0337825	0	0.0290734	0.208649	0.714073
TCGA.A6.A56B.01A.31D.A28O.05	COAD	0.102693	0.868455	0.183912	0.515242	0.0927331	0	0.0661136	0	0.0182768	0.0353273	0	0.00478106	0	0.00624785	0.00238107	0.375006	0.774139
TCGA.A6.5656.01A.21D.A27A.05	COAD	0.11667	0.583382	0.203267	0.466134	0.0106788	0	0.0653939	0.00515087	0.0196597	0.0916452	0	0	0	0.0135035	0.00587803	0.223465	0.78809
TCGA.4N.A93T.01A.11D.A36Y.05	COAD	0.139271	0.637237	0.207263	0.358806	0.0171801	0.0258666	0	0.00252595	0.0126969	0.0288024	0	0.0206072	0	0.0134178	0.0194064	0.185117	0.859497
TCGA.A6.2679.11A.01D.1551.05	COAD	0.040205	0.958452	0.18145	0.361548	0.0175229	0.00474653	0.018918	0	0.0039183	0.0218857	0	0.0119668	0.0480767	0	0.173168	0.01536	0.699797
TCGA.G4.6320.11A.01D.1721.05	COAD	0.118542	0.886834	0.170365	0.434086	0.0380673	0	0.0488993	0	0.013561	0.0562252	0	0.0239699	0.0404936	0	0.0435813	0.0825529	0.735202
TCGA.G4.6307.01A.11D.1721.05	COAD	0.138416	0.761141	0.214885	0.393137	0.0190054	0	0.0299527	0	0.0132689	0.0729916	0	0	0.00229284	0	0.0101931	0.155232	0.852295
TCGA.DM.A1HA.01A.11D.A153.05	COAD	0.135528	0.808709	0.229119	0.264373	0.050083	0.00132738	0.00245987	0	0.00873176	0.00838029	0	0.0110705	0.0109014	0	0	0.287682	0.907046
TCGA.AY.A54L.01A.11D.A28O.05	COAD	0.0428378	0.964759	0.234806	0.44376	0.193103	0	0.00686044	0	0.00681662	0.00898063	0	0.0132595	0	0	0.000631897	0.298033	0.770348
TCGA.AA.3713.11A.01D.1721.05	COAD	0.082626	0.900725	0.140314	0.547437	0.0668622	0	0.0923321	0	0.0161667	0.0549134	0	0.0498388	0.0171843	0.00902339	0.0640061	0.0829205	0.629673
TCGA.D5.6532.01A.11D.1721.05	COAD	0.0809631	0.818806	0.235886	0.482627	0.134556	0.0012293	0.0286468	0	0.0126087	0.0267729	0	0.0178724	0.00543342	0	0.0109166	0.206715	0.761964
TCGA.G4.6626.01A.11D.1772.05	COAD	0.126078	0.897017	0.195899	0.393384	0.0317438	0	0.0258068	0.0297357	0.0123681	0.0713666	0	0.00450209	0.00850139	0.00324929	0.0208074	0.388316	0.791919
TCGA.AZ.6606.01A.11D.1837.05	COAD	0.154748	0.631049	0.206212	0.417374	0	0.0722595	0	0.00130979	0.00484714	0.031671	0	0	0.00357158	2.57523e-05	0.00684903	0.146185	0.879466
TCGA.CA.6719.01A.11D.1837.05	COAD	0.12894	0.756018	0.206872	0.380898	0.023933	0	0.0367116	0	0.00625443	0.167182	0	0	0.00822246	0	0.00378531	0.0349039	0.753911
TCGA.AZ.6599.01A.11D.1772.05	COAD	0.136454	0.546979	0.268909	0.352416	0.0572335	0.0260123	0	0	0.0307431	0.0652713	0	0	0.0332548	0	0.0172774	0.265476	0.770208
TCGA.NH.A50T.01A.11D.A28O.05	COAD	0.131997	0.737164	0.237302	0.296066	0.0174212	0.000526772	0.00870287	0.00358278	0.0226864	0.0457592	0	0	0.0121825	0	0.00316677	0.429878	0.885972
TCGA.RU.A8FL.01A.11D.A36Y.05	COAD	0.130952	0.70384	0.207201	0.343643	0.00942794	0.0219639	0.0295087	0	0.0221126	0.0742765	0	0	0.0237958	0	0.0170325	0.192108	0.801882
TCGA.AA.3655.01A.02D.1721.05	COAD	0.131557	0.757373	0.211118	0.417061	0	0.083103	0	0.000197694	0.0164994	0.0416404	0	0.00642611	0	0.00608552	0.00628574	0.276269	0.839762
TCGA.AZ.6598.11A.01D.1772.05	COAD	0.116317	0.777774	0.143919	0.537807	0	0.113932	0.0359144	0	0.0115119	0.0532154	0	0.0406986	0.0308987	0	0.0363016	0.0714515	0.677527
TCGA.A6.A5ZU.01A.11D.A28O.05	COAD	0.134043	0.598385	0.244431	0.334916	0	0	0.0664194	0	0.0297068	0.0247863	0	0.0150234	0	0.00544643	0.00721921	0.566111	0.851398
TCGA.DM.A1D6.01A.21D.A153.05	COAD	0.109221	0.924154	0.232136	0.339258	0.0425143	0	0.00576519	0	0.00562822	0.0137968	0	0.00227594	0	0.00296045	0.0030955	0.254341	0.923964
TCGA.AZ.6598.01A.11D.1772.05	COAD	0.145901	0.806835	0.233415	0.267717	0.0325418	0.0144984	0	0	0.0143945	0.0266188	0	0.00286795	0.00560177	0.00405462	0.0029629	0.341863	0.896459
TCGA.A6.2681.01A.01D.1407.05	COAD	0.044737	0.975095	0.237456	0.446524	0.232697	0	0	0	0.0120683	0	0.000201169	0.00889045	0	0.00279214	0	1.01553	0.743351
TCGA.AA.3495.01A.01D.1407.05	COAD	0.108419	0.800668	0.185325	0.365834	0.0248439	0.0126551	0.00651766	0.00734363	0.013602	0.0827432	0	0.0362469	0.00110827	0.0114212	0.0254055	0.133476	0.778113
TCGA.G4.6317.02A.11D.2064.05	COAD	0.106648	0.764949	0.25935	0.366347	0.111077	0.00290889	0	0	0.00958866	0.0261563	0	0.00852172	0	0	0	0.276505	0.841748
TCGA.DM.A288.01A.11D.A16X.05	COAD	0.121336	0.784288	0.243398	0.359096	0.045447	0.00443508	0.0214685	0.039548	0.0115357	0.0316095	0.0049798	0.0216282	0	0.0107231	0.00297477	0.710331	0.80565
TCGA.CM.6161.01A.11D.1651.05	COAD	0.100629	0.894733	0.192005	0.422464	0.0390896	0	0.0451648	0	0.0147641	0.0503002	0	0.0396472	0.0283699	0	0.0108659	0.114288	0.771798
TCGA.A6.2677.01B.02D.A27A.05	COAD	0.100545	0.854844	0.175225	0.48479	0.0621036	0	0.0675821	0	0.0144121	0.0950166	0	0.000798391	0	0.0127	0.0105604	0.121034	0.736827
TCGA.A6.2671.11A.01D.1551.05	COAD	0.0427023	0.943195	0.218149	0.250566	0.0127534	0	0.0219607	0	0.00189698	0.0163661	0	0	0.0100243	0	0.176385	0.00935508	0.760613
TCGA.CM.4750.01A.01D.1407.05	COAD	0.036404	0.974749	0.230027	0.418285	0.17252	0	0	0	0.0044647	0.0110102	0	0.00766002	0	0	0	0.239135	0.804345
TCGA.CM.6169.01A.11D.1651.05	COAD	0.0652901	0.806894	0.188849	0.531141	0.106018	0	0.0574073	0	0.0113507	0.0471354	0	0.0255017	0	0.000167613	0.00329074	0.149163	0.749128
TCGA.D5.5539.01A.01D.1651.05	COAD	0.116792	0.785771	0.211333	0.439496	0.059828	0.0241667	0.0401512	0.0101389	0.0145588	0.0599442	0	0.0289142	0	0.00842957	0.0151099	0.219735	0.738758
TCGA.CK.5912.01A.11D.1651.05	COAD	0.142466	0.525918	0.250545	0.331706	0	0	0.0379105	0.00364801	0.0149977	0.0514564	0	0.0261619	0	0	0.00774632	0.218424	0.858079
TCGA.A6.6653.01A.11D.1772.05	COAD	0.138019	0.811283	0.21878	0.373302	0	0.0623055	0	0.0156831	0.0174649	0.0341542	0	0	0	0.0107466	0.0036636	0.682557	0.855982
TCGA.QG.A5YV.01A.11D.A28O.05	COAD	0.152255	0.568385	0.230698	0.320812	0.0244991	0.0090621	0	0	0.0247027	0.039495	0	0.00953365	0	0.000433236	0.00410934	0.46112	0.888165
TCGA.G4.6298.01A.11D.1721.05	COAD	0.11569	0.88252	0.180934	0.445139	0.0548668	0.0135776	0.00748261	0.0482263	0.0111499	0.0577623	0	0.00915391	0	0.0010649	0.017926	0.691167	0.77879
TCGA.A6.6650.01A.11D.A27A.05	COAD	0.0946512	0.673341	0.239412	0.440662	0.120701	0	0.00789809	0	0.0153419	0.0645516	0	0.00643828	0.0166645	0	0	0.175027	0.768405
TCGA.G4.6299.01A.11D.1772.05	COAD	0.0723439	0.950402	0.163523	0.575815	0.090186	0.138363	0	0	0.0092485	0.0198614	0	0.0274277	0.0265168	0.00144487	0.00290442	0.118335	0.684047
TCGA.CM.4748.01A.01D.1407.05	COAD	0.0476959	0.904035	0.190105	0.472069	0.201312	0	0.00511365	0	0.00876134	0.0175001	0	0.00955389	0.0161435	0	0	0.202821	0.741615
TCGA.G4.6317.01A.11D.1721.05	COAD	0.144232	0.573054	0.209963	0.339142	0	0	0.0342352	0.00732303	0.01113	0.045083	0	0	0.00448759	0.00327801	0.00464345	0.320966	0.88982
TCGA.5M.AAT5.01A.21D.A40X.05	COAD	0.0449307	0.936778	0.278966	0.142873	0	0.00256153	0.0135708	0.00916131	0.00521141	0.0184716	0	0	0.0114938	0	0.179007	0.0687782	0.760523
TCGA.A6.3810.01A.01D.A27A.05	COAD	0.0662909	0.920813	0.172001	0.541936	0	0.137572	0.070691	0.00533623	0.0132452	0.0484538	0	0.00636394	0.00264746	0.000481446	0.00767256	0.283171	0.707536
TCGA.G4.6323.01A.11D.1721.05	COAD	0.0953369	0.808461	0.157936	0.536594	0.0123678	0	0.0849065	0	0.0237719	0.0515146	0	0.0381253	0.0398959	0	0.081605	0.112588	0.667813
TCGA.D5.6929.01A.31D.1926.05	COAD	0.0385802	0.968693	0.183273	0.509542	0.159922	0	0.0497891	0	0.00733185	0.0263908	0	0.0119394	0.00148167	0.00269128	0.0157549	0.125851	0.724699
TCGA.QG.A5YX.01A.11D.A28O.05	COAD	0.124276	0.652903	0.25073	0.336546	0.0256231	0.00144249	0.0145808	0	0.0150912	0.0872703	0	0	0.00146877	0.0046281	0.00474553	0.153815	0.84515
TCGA.G4.6628.01A.11D.1837.05	COAD	0.104205	0.912169	0.147055	0.495419	0.00583344	0.0288708	0.052219	0.022624	0.0205241	0.0550096	0	0.0235701	0.0795768	0.0135655	0.0304392	0.213434	0.667767
TCGA.AZ.5407.01A.01D.1721.05	COAD	0.134221	0.750707	0.2133	0.339237	0.00683179	0	0.0273373	0	0.0130859	0.0686337	0	0.0147657	0.000404639	0.0114167	0.0239256	0.109831	0.833599
TCGA.AA.3713.01A.21D.1721.05	COAD	0.0810732	0.90254	0.202356	0.445906	0.0253811	0.143059	0	0	0.0149087	0.0367558	0	0.01482	0	0.0143222	0.00401015	0.213261	0.746743
TCGA.AD.A5EK.01A.11D.A28O.05	COAD	0.158998	0.559189	0.223508	0.289528	0.0121642	0.00202864	0.00388783	0	0.00855032	0.0223759	0	0.00173204	0.00222376	0.00173845	0.00460359	0.261688	0.940695
TCGA.D5.6922.01A.11D.1926.05	COAD	0.11087	0.751243	0.211458	0.365786	0	0.00913001	0.0629416	0.00673649	0.0223881	0.0833981	0	0	0.0361955	0	0.013039	0.219588	0.766171
TCGA.G4.6625.01A.21D.1772.05	COAD	0.0909399	0.847196	0.15062	0.501541	0.0201705	0.0029358	0.0576204	0	0.0291965	0.111544	0	0.0122185	0.0212371	0.0167644	0.0342463	0.148954	0.694067
TCGA.AZ.4313.01A.01D.1407.05	COAD	0.0673049	0.970361	0.180053	0.639962	0.157679	0.0253314	0.024256	0.0677294	0	0.039969	0	0.0178532	0	0.00683325	0.00940549	0.914509	0.650944
TCGA.A6.2684.01C.08D.A27A.05	COAD	0.110335	0.787534	0.174284	0.482325	0.029032	0	0.0359157	0	0.0177939	0.118618	0	0	0	0.00352315	0.00233631	0.142949	0.792781
TCGA.A6.5665.01A.01D.1651.05	COAD	0.134158	0.844848	0.197309	0.30456	0.0318975	0.0105052	0.00605712	0	0.0183892	0.0307996	0	0.0223745	0.0265449	0	0.0185344	0.187161	0.834898
TCGA.A6.2681.11A.01D.1551.05	COAD	0.102839	0.86415	0.173227	0.442917	0.0580763	0	0.0570189	0	0.0150916	0.0733078	0	0.0196288	0.0160971	0	0.0445134	0.0982866	0.716266
TCGA.CM.6678.01A.11D.1837.05	COAD	0.117685	0.846948	0.183393	0.474829	0.0673419	0	0.0478018	0.0227233	0.00917094	0.0508908	0	0.0102879	0.00516433	0.00612678	0.0124347	0.375649	0.768057
TCGA.AA.3510.01A.01D.1407.05	COAD	0.0876821	0.923889	0.191678	0.424156	0.113145	0.00862216	0	0.0273944	0.00191036	0.049739	0	0	0.00792556	0	0.00484515	0.468803	0.786418
TCGA.A6.6142.01A.11D.1772.05	COAD	0.0374704	0.979521	0.181039	0.576898	0.234222	0	0.0454713	0.00173978	0.00053871	0.0416163	0	0.00263722	0	0.00380941	0	0.0474064	0.669966
TCGA.CK.4947.01B.11D.1651.05	COAD	0.0809644	0.899274	0.165808	0.56267	0.0758337	0	0.0698778	0	0.018548	0.0683331	0	0.0484326	0.026989	0	0.0288895	0.107435	0.663096
[truncated: 7,758 more rows]
