# Supplementary material for: MethylResolver—a method for deconvoluting bulk DNA methylation profiles into known and unknown cell contents
Source: Commun Biol. 2020 Aug 3;3:422. doi: 10.1038/s42003-020-01146-2 (PMC7400544; doi:10.1038/s42003-020-01146-2)
Supplement: Supplementary file 13 — Supplementary Data 9 [file 42003_2020_1146_MOESM13_ESM.xlsx]

## Sheet: SupplementaryData9
Supplementary Data 9. Spearman correlations of known cancer metrics with relative leukocyte subset fractions for each cancer type considering only significant deconvolutions.
CellType	MetaData	BRCA	CESC	COAD	ESCA	GBM	HNSC	KIRC	KIRP	LAML	LGG	LIHC	LUAD	LUSC	PAAD	PRAD	READ	SARC	SKCM	STAD	TGCT	THCA	THYM	UCEC	UCS
Mon	MUTATION_COUNT	0.0877336	0.0927409	0.0866706	-0.118414	0.351877	-0.05732	0.202032	0.0854745	-0.225974	-0.000139236	0.0845963	0.0480974	0.223079	0.0818846	-0.421681	0.138124	0.00563577	0.115895	0.150148	0.0476483	-0.0244999	0.153933	0.211858	0.0432695
Dendritic	MUTATION_COUNT	-0.0946344	-0.147762	0.133982	0.12697	-0.379532	0.00846025	-0.208069	-0.0421063	0.0543456	-0.00538152	-0.105955	-0.0218008	0.0516424	0.00383331	-0.419538	0.34183	0.026726	-0.0420211	0.00999097	-0.0747942	-0.14725	0.245977	-0.238574	-0.168728
Macro	MUTATION_COUNT	-0.0432527	0.0488556	-0.142678	0.0415343	-0.129887	0.0297663	0.070564	0.103508	0.0256744	-0.0602516	0.153598	-0.114612	-0.391819	0.0583147	0.175734	-0.505495	-0.0938601	0.0434124	-0.0318514	-0.0484443	0.265515	0.158417	-0.0176992	0.38139
Neu	MUTATION_COUNT	0.202402	-0.104762	0.273245	0.273727	0.105833	0.0957193	-0.250491	-0.235657	0.25866	0.0763789	0.183484	0.124758	0.203224	0.107752	-0.412514	-0.0631643	0.0689104	0.132678	0.178417	-0.055217	NA	-0.257349	-0.125327	-0.283561
Eos	MUTATION_COUNT	-0.0105328	-0.0992413	-0.2208	0.203192	-0.171208	-0.201975	0.0962162	0.162292	0.0741991	-0.112443	-0.0672116	-0.13275	0.104924	-0.276831	-0.133892	-0.302614	0.0159367	-0.0638016	-0.0333628	-0.0185748	0.349753	0.256908	0.297786	0.0688807
Treg	MUTATION_COUNT	0.0275919	-0.0763189	-0.0255522	0.209517	-0.0215758	-0.0645352	-0.00869716	0.349606	0.174916	0.0403152	0.0480178	0.0829308	-0.205351	-0.08884	0.694567	-0.521978	0.211562	-0.0374167	-0.0490245	0.000463253	0.156408	0.33985	0.259014	0.188957
Tnaive	MUTATION_COUNT	NA	NA	NA	-0.210065	-0.116147	NA	NA	NA	0.168195	-0.0300942	NA	NA	NA	NA	NA	NA	-0.226117	-0.172711	-0.137908	-0.00466537	NA	-0.339326	NA	NA
Tmem	MUTATION_COUNT	0.0456732	0.243424	0.0237827	0.0609899	-0.0390232	0.0812985	0.120157	-0.125431	0.208699	0.0484169	0.0534652	-0.0427976	0.131628	0.023026	0.025534	0.160223	-0.167006	-0.257826	-0.203967	0.028667	-0.222892	0.135199	-0.182892	-0.033236
CD8	MUTATION_COUNT	0.0719214	0.0559122	0.192541	-0.152138	0.173026	0.0947685	-0.0756434	0.0660424	0.0658602	0.0432952	0.16046	0.0982935	0.0179297	0.233687	0.260504	0.522697	0.0339724	-0.167018	-0.133395	-0.123836	-0.181271	0.0881702	0.376748	0.169708
NK	MUTATION_COUNT	0.202711	-0.0424552	0.0349813	0.345233	-0.320904	0.00927288	0.196878	0.3537	0.164854	0.0604239	-0.0631031	0.126281	0.123882	-0.237273	0.149145	-0.739235	0.159394	0.0357115	0.097152	0.0926427	-0.0957205	0.173664	-0.110531	-0.162785
Bcell	MUTATION_COUNT	0.00310451	-0.0607201	-0.0207629	-0.110352	-0.28493	-0.0377628	-0.0766258	-0.136537	0.21272	0.0942905	-0.136258	0.0248628	0.0931503	-0.020141	0.596639	-0.473178	0.0517889	-0.22597	-0.308418	-0.0821361	-0.250164	0.255151	-0.0941176	-0.0543217
cd8+NK	MUTATION_COUNT	0.106884	0.0940114	0.184614	-0.0272094	-0.09665	0.111862	0.0102137	0.160917	0.173461	0.0860354	0.144471	0.129353	0.0392212	0.174798	0.301258	0.368639	0.0949032	-0.161604	-0.124295	-0.00807869	-0.117634	0.256837	0.352941	0.145486
cd8/Treg	MUTATION_COUNT	0.00690502	0.0686157	0.178794	-0.202188	0.151022	0.100207	-0.0127351	-0.158037	-0.12411	0.0915464	0.19235	0.0820789	0.0763412	0.256359	0.0672269	0.605228	-0.132991	-0.0651309	-0.0982337	-0.144445	-0.256955	0.0464674	0.0265096	0.216346
cd8/cd4	MUTATION_COUNT	0.0302392	-0.0488537	0.20633	-0.179712	0.216886	0.0779042	-0.174711	-0.177427	-0.124119	0.0489961	0.18347	0.118228	0.0169492	0.281558	0.218487	0.671252	-0.00560281	-0.00425875	-0.0413729	-0.205426	-0.159474	0.0958594	0.206034	0.164527
TumorPurity	MUTATION_COUNT	0.0744753	-0.151424	-0.192205	0.00628611	0.0673725	0.0463722	-0.172482	-0.153031	0.00892332	0.0440538	0.103097	-0.0422137	0.195125	-0.178998	0.326363	-0.291209	0.050476	0.286883	0.299579	0.262631	0.200657	-0.0475039	-0.191176	-0.128834
Mon	cytolytic_score	0.0490287	-0.220525	-0.00488051	0.0015321	-0.253846	-0.174555	-0.247872	-0.373334	-0.449227	0.137144	-0.333589	-0.0676581	-0.238553	-0.0603648	-0.474693	-0.298347	-0.202348	-0.34719	-0.0105387	-0.458847	-0.149764	-0.132846	-0.232599	-0.351994
Dendritic	cytolytic_score	-0.0865515	0.0624384	0.150784	-0.00397244	-0.253695	0.0427979	-0.132695	0.179472	0.291968	-0.158714	0.0338479	-0.094938	-0.0719934	-0.0375045	0.435194	0.300959	-0.0874882	0.141709	-0.101299	0.19308	-0.075096	0.316199	0	0.153925
Macro	cytolytic_score	-0.351933	-0.243002	-0.0888504	-0.200762	0.638277	-0.0596129	0.0860636	0.237038	0.0136194	-0.0176624	-0.0442018	-0.181224	-0.0519644	-0.217349	-0.45	-0.417582	0.170231	-0.0641708	-0.104485	0.115073	-0.0314642	0.360243	0.138644	0.0645211
Neu	cytolytic_score	0.173522	-0.0964641	0.27505	-0.0978273	0.526604	-0.161042	0.0555976	-0.32238	0.355186	0.0937046	-0.14784	-0.0530068	-0.000510328	-0.0860352	-0.410792	0.64279	-0.117646	-0.423667	-0.117174	-0.0263787	NA	-0.0766949	0.123817	-0.0493977
Eos	cytolytic_score	-0.265307	0.154552	-0.197754	-0.137429	-0.168341	-0.0653356	-0.198268	0.0869565	-0.0136676	-0.0897963	-0.252925	-0.261183	-0.158134	-0.308637	-0.533333	-0.0990372	-0.00596401	-0.123743	-0.192905	-0.595154	-0.686884	-0.0550759	0.0103707	0.211303
Treg	cytolytic_score	0.368827	0.327389	0.00918494	0.0602602	0.0192456	0.128592	0.246552	0.0847708	0.201027	0.0162619	0.281048	-0.00729092	-0.12521	0.0916361	-0.4	-0.0879121	0.453224	-0.0408012	0.0065061	0.10621	-0.274757	0.173494	0.0632818	0.436275
Tnaive	cytolytic_score	NA	NA	NA	0.184582	0.344838	NA	NA	NA	0.270649	-0.3159	NA	NA	NA	NA	NA	NA	0.0312779	-0.0533057	0.0742533	0.174149	NA	-0.307242	NA	NA
Tmem	cytolytic_score	0.572626	0.28216	0.36572	0.34987	0.308568	0.390491	0.116356	0.0413793	0.23059	0.114816	0.470565	0.437996	0.364457	0.576685	0.559402	-0.303872	0.344634	0.578772	0.483889	0.474057	0.606959	0.514718	0.407081	0.0125265
CD8	cytolytic_score	0.644314	0.753043	0.510266	0.363398	-0.200195	0.6175	0.680228	0.490148	0.525734	0.504854	0.532876	0.609222	0.304482	0.720889	0.828459	0.26685	0.716747	0.704803	0.575801	0.576641	0.624248	0.49749	0.65195	0.670238
NK	cytolytic_score	0.129677	0.440304	0.0815572	-0.141304	0.282024	0.0610952	-0.129111	0.0556755	0.210292	-0.271861	-0.0437963	0.141508	0.269904	-0.27929	-0.148522	0.169147	0.302004	-0.238312	0.0467574	0.280854	0.31841	-0.313173	0.153516	0.436306
Bcell	cytolytic_score	0.564637	0.437069	0.257058	0.265244	0.322699	0.306238	0.152296	-0.00541939	0.31619	-0.0568756	0.309496	0.320421	0.4493	0.553698	0.552306	-0.0577717	0.554383	0.243235	0.315941	0.589159	0.535179	0.377768	0.320588	0.678188
cd8+NK	cytolytic_score	0.711929	0.828675	0.529304	0.337695	-0.017311	0.646201	0.666289	0.619212	0.586364	0.322787	0.538361	0.670428	0.353221	0.719859	0.816667	0.338377	0.748455	0.700969	0.608872	0.685388	0.664952	0.205638	0.673529	0.637598
cd8/Treg	cytolytic_score	0.213433	0.313125	0.457523	0.404252	0.000804674	0.384343	0.355396	0.117299	-0.0450246	0.380441	0.385639	0.536039	0.333894	0.631236	0.828459	0.387896	0.251921	0.565317	0.488432	0.39649	0.535835	0.509362	0.397644	0.64436
cd8/cd4	cytolytic_score	0.0635762	0.444512	0.489877	0.382581	-0.103716	0.389875	0.42467	0.516256	0.223139	0.458712	0.382009	0.495283	0.15098	0.573166	0.610884	0.492435	0.396529	0.430357	0.45348	0.144547	0.255061	0.482574	0.442973	0.675414
TumorPurity	cytolytic_score	-0.754754	-0.337094	-0.478682	-0.226714	-0.256154	-0.536914	-0.341347	-0.678818	-0.363849	-0.480874	-0.583871	-0.655024	-0.235574	-0.690524	-0.683333	-0.598901	-0.693671	-0.695015	-0.461017	-0.264792	-0.645913	-0.526836	-0.502941	-0.362745
Mon	ifng_score	0.0177043	-0.238145	0.0374173	-0.043532	0.0723077	-0.143827	-0.226033	-0.361483	-0.26449	0.0977613	-0.249812	-0.069504	-0.144553	-0.00597681	-0.803326	-0.337022	-0.135359	-0.291276	-0.0551474	-0.427403	-0.110425	-0.151107	0.152597	-0.155328
Dendritic	ifng_score	-0.125257	0.150108	0.141311	-0.0313741	-0.268554	-0.00695168	-0.126219	0.100866	0.26113	-0.169271	-0.0239051	-0.0660863	-0.036208	-0.0385857	0.557048	0.312106	-0.130285	0.0933423	-0.0334557	0.129761	-0.0193072	0.23636	-0.184215	0.167194
Macro	ifng_score	-0.309318	-0.275756	-0.053026	-0.198578	0.389484	-0.053273	0.0716543	0.263211	0.0131363	0.00388804	-0.00202761	-0.153945	-0.108971	-0.191174	-0.533333	-0.351648	0.137016	-0.0493349	-0.120575	0.20258	-0.144384	0.367064	-0.0294987	-0.0272974
Neu	ifng_score	0.225983	-0.16301	0.218279	-0.132141	0.108811	-0.148173	0.0924654	-0.300307	0.199415	-0.0763861	-0.0806652	-0.125206	-0.0620899	0.0305004	-0.410792	0.427288	-0.175198	-0.434332	-0.0799856	0.0618188	NA	-0.0462837	0.196295	-0.0197591
Eos	ifng_score	-0.264843	0.121818	-0.113763	-0.0876941	-0.0440158	-0.0206458	-0.213178	0.0724227	-0.151158	-0.106792	-0.336023	-0.248537	0.0189089	-0.362692	-0.683333	0.151307	0.0792361	-0.0784254	-0.177081	-0.630457	-0.655901	-0.0599497	-0.114077	0.0761673
Treg	ifng_score	0.357757	0.375537	0.0699725	0.173078	-0.102386	0.187762	0.21049	0.25037	0.126612	0.0570116	0.274194	0.000707142	-0.0787115	0.0528747	-0.233333	0.0934066	0.467148	-0.0030367	0.0163233	0.0112014	-0.216107	0.189617	0.181016	0.316176
Tnaive	ifng_score	NA	NA	NA	0.101839	0.405307	NA	NA	NA	0.170945	-0.349316	NA	NA	NA	NA	NA	NA	-0.0061012	-0.054826	0.0615241	0.133825	NA	-0.314172	NA	NA
Tmem	ifng_score	0.587465	0.414417	0.310892	0.334842	0.420548	0.380938	0.114529	-0.133005	0.184002	0.0823425	0.513306	0.366395	0.32818	0.457343	0.627209	-0.453046	0.390548	0.568238	0.484039	0.608027	0.523799	0.556303	0.197641	0.105223
CD8	ifng_score	0.620201	0.736149	0.552469	0.423235	-0.0458279	0.663244	0.688887	0.421675	0.344559	0.431135	0.493748	0.618595	0.434734	0.575165	0.928878	0.327373	0.696181	0.617185	0.560275	0.438903	0.556407	0.358321	0.472406	0.679295
NK	ifng_score	0.198247	0.393873	-0.0908098	-0.0856278	0.205712	0.0289139	-0.17089	0.0888717	0.0721868	-0.228661	-0.139094	0.0989638	0.194623	-0.250437	-0.297044	0.419735	0.331561	-0.187818	0.0949019	0.330435	0.35212	-0.19895	0.343876	0.384169
Bcell	ifng_score	0.573466	0.481962	0.24377	0.370582	0.120397	0.302937	0.119553	0.0413844	0.18932	-0.06592	0.265455	0.211956	0.352101	0.334075	0.669462	-0.0330124	0.591318	0.212909	0.291711	0.464762	0.511106	0.391312	0.414706	0.431574
cd8+NK	ifng_score	0.686647	0.786218	0.50513	0.423905	0.095403	0.683361	0.648349	0.508867	0.352845	0.259911	0.481702	0.664471	0.452661	0.574785	0.916667	0.37139	0.753422	0.624116	0.587881	0.605081	0.611555	0.22076	0.45	0.626325
cd8/Treg	ifng_score	0.183495	0.213622	0.504378	0.417054	0.191512	0.399227	0.382506	-0.0512568	-0.0414529	0.340057	0.365067	0.558392	0.44902	0.523836	0.878669	0.387896	0.205845	0.470523	0.468845	0.35934	0.44239	0.361375	0.135494	0.656005
cd8/cd4	ifng_score	0.0326861	0.290581	0.546161	0.405617	0.0225119	0.425797	0.443779	0.457635	0.156982	0.366037	0.321501	0.530191	0.292717	0.468601	0.661094	0.492435	0.361475	0.341193	0.429761	0.0102643	0.235146	0.348377	0.266372	0.689647
TumorPurity	ifng_score	-0.714276	-0.453237	-0.441524	-0.284141	-0.0592308	-0.552407	-0.362721	-0.65468	-0.535191	-0.390559	-0.620968	-0.669192	-0.187955	-0.557261	-0.716667	-0.395604	-0.604625	-0.626824	-0.407806	-0.203546	-0.663858	-0.413156	-0.538235	-0.490196
