# Supplementary material for: MethylResolver—a method for deconvoluting bulk DNA methylation profiles into known and unknown cell contents
Source: Commun Biol. 2020 Aug 3;3:422. doi: 10.1038/s42003-020-01146-2 (PMC7400544; doi:10.1038/s42003-020-01146-2)
Supplement: Supplementary file 14 — Supplementary Data 10 [file 42003_2020_1146_MOESM14_ESM.xlsx]

## Sheet: SupplementaryData10
Supplementary Data 10. Spearman correlations of known cancer metrics with tumor purity-scaled leukocyte subset fractions for each cancer type considering only significant deconvolutions.
CellType	MetaData	BRCA	CESC	COAD	ESCA	GBM	HNSC	KIRC	KIRP	LAML	LGG	LIHC	LUAD	LUSC	PAAD	PRAD	READ	SARC	SKCM	STAD	TGCT	THCA	THYM	UCEC	UCS
Mon	MUTATION_COUNT	0.0852908	0.102286	0.0860579	-0.128567	0.345332	-0.0605266	0.205636	0.0839923	-0.110291	0.0255688	0.098931	0.0476347	0.218556	0.0925176	-0.421681	0.193373	-0.00192426	0.0885475	0.132286	0.0429926	-0.0237402	0.146991	0.205932	0.128554
Dendritic	MUTATION_COUNT	-0.0955921	-0.0857324	0.131921	0.0865316	-0.377329	0.00768793	-0.203202	-0.00382785	0.0587935	-0.0161008	-0.144696	-0.000808255	0.0467107	0.0506154	-0.358355	0.34183	-0.00785294	-0.0797364	-0.0429646	-0.0971894	-0.0879231	0.213593	-0.193275	-0.172714
Macro	MUTATION_COUNT	-0.0765828	0.062665	-0.103257	0.00344855	-0.103631	0.00240898	0.0991257	0.102767	0.022345	-0.07156	0.107133	-0.110204	-0.450795	0.084348	0.184102	-0.521978	-0.103369	0.0313146	-0.0808109	-0.116677	0.214156	0.154912	-0.165192	0.313063
Neu	MUTATION_COUNT	0.202382	-0.109166	0.280591	0.269909	0.122273	0.0960587	-0.248453	-0.232461	0.250298	0.071344	0.180454	0.124245	0.212071	0.110787	-0.412514	-0.0928887	0.0689104	0.133552	0.178469	-0.0582292	NA	-0.267732	-0.131367	-0.283561
Eos	MUTATION_COUNT	-0.0486368	-0.0660034	-0.136074	0.255966	-0.220291	-0.203155	0.184227	0.209119	0.106186	-0.0890814	-0.0502573	-0.13699	0.0778875	-0.201139	-0.493728	-0.379643	-0.0264435	-0.154656	-0.168063	-0.0715434	0.378575	0.245781	0.238525	0
Treg	MUTATION_COUNT	0.00227272	-0.0423438	0.0347167	0.102154	-0.128684	-0.0835143	0.0449658	0.376233	0.17356	-0.00713902	0.027237	0.0940072	-0.283653	-0.0157958	0.594147	-0.434066	0.193341	-0.175197	-0.20153	-0.113712	0.0819278	0.325909	0.338484	0.136196
Tnaive	MUTATION_COUNT	NA	NA	NA	-0.210065	-0.116147	NA	NA	NA	0.164038	-0.0300942	NA	NA	NA	NA	NA	NA	-0.226117	-0.173955	-0.137908	-0.00466537	NA	-0.380582	NA	NA
Tmem	MUTATION_COUNT	0.0242748	0.203814	0.0620354	0.0263472	-0.0568743	0.0613454	0.143581	-0.035239	0.20507	0.0405934	0.00201755	-0.0217952	0.127831	0.0445006	0.025534	0.176798	-0.174227	-0.277801	-0.233963	-0.00307473	-0.249836	0.13305	-0.168142	-0.0144232
CD8	MUTATION_COUNT	0.0127061	0.0950396	0.194993	-0.158319	0.183086	0.0676414	-0.0126986	0.13381	0.0641723	0.0454379	0.104148	0.0932598	0.0177896	0.229608	0.260504	0.522697	0.00479365	-0.240613	-0.199794	-0.201516	-0.204162	0.0801864	0.282561	0.165822
NK	MUTATION_COUNT	0.195925	-0.0231011	0.0481658	0.338617	-0.314262	0.005168	0.209308	0.352654	0.153331	0.0373812	-0.0750745	0.116691	0.0830254	-0.236512	0.149145	-0.739235	0.145416	0.0353427	0.0807261	0.075224	-0.0948023	0.179322	-0.0921095	-0.169654
Bcell	MUTATION_COUNT	-0.0140145	-0.0093587	0.00707515	-0.120139	-0.25581	-0.0464312	0.00365494	-0.0936537	0.189414	0.0741638	-0.165167	0.0330851	0.0252136	0.00156261	0.571429	-0.412655	0.0409026	-0.251469	-0.316285	-0.155402	-0.276013	0.251225	0.0147059	0.0246917
cd8+NK	MUTATION_COUNT	0.0419975	0.157705	0.217704	-0.0581119	-0.0346554	0.0816647	0.0982633	0.24002	0.147314	0.0745505	0.125101	0.123093	0.0495868	0.163311	0.301258	0.313618	0.0498962	-0.251219	-0.193792	-0.147834	-0.179847	0.230971	0.264706	0.163044
cd8/Treg	MUTATION_COUNT	0.00690502	0.0686157	0.178794	-0.202188	0.151022	0.100207	-0.0127351	-0.158037	-0.12411	0.0915464	0.19235	0.0820789	0.0763412	0.256359	0.0672269	0.605228	-0.132991	-0.0651309	-0.0982337	-0.144445	-0.256955	0.0464674	0.0265096	0.216346
cd8/cd4	MUTATION_COUNT	0.0302392	-0.0488537	0.20633	-0.179712	0.216886	0.0779042	-0.174711	-0.177427	-0.124119	0.0489961	0.18347	0.118228	0.0169492	0.281558	0.218487	0.671252	-0.00560281	-0.00425875	-0.0413729	-0.205426	-0.159474	0.0958594	0.206034	0.164527
TumorPurity	MUTATION_COUNT	0.0744753	-0.151424	-0.192205	0.00628611	0.0673725	0.0463722	-0.172482	-0.153031	0.00892332	0.0440538	0.103097	-0.0422137	0.195125	-0.178998	0.326363	-0.291209	0.050476	0.286883	0.299579	0.262631	0.200657	-0.0475039	-0.191176	-0.128834
Mon	cytolytic_score	0.0698768	-0.151685	0.0164585	0.033032	0.0538462	-0.0868456	-0.20176	-0.158025	-0.212818	0.356484	-0.285406	-0.0517295	-0.249536	0.0270215	-0.474693	-0.243098	-0.1377	-0.203149	0.0248546	-0.454561	-0.129272	-0.0658091	-0.241488	-0.306899
Dendritic	cytolytic_score	0.0368057	0.126158	0.165498	0.0152817	-0.250393	0.104432	-0.0867039	0.16556	0.320222	-0.120687	0.0537335	0.0953739	-0.0626948	0.0500627	0.452602	0.300959	-0.0220083	0.19221	-0.0484583	0.217611	-0.0364816	0.380869	0.0996574	0.244156
Macro	cytolytic_score	-0.161811	-0.203075	0.0396702	-0.14454	0.638277	0.0389878	0.117159	0.331359	0.0318922	0.0553662	0.178429	-0.0799022	-0.00798375	-0.0292435	-0.2	-0.318681	0.261947	0.118986	0.0282678	0.177794	0.057995	0.372845	0.135694	0.1886
Neu	cytolytic_score	0.173999	-0.0924098	0.295584	-0.0961305	0.529684	-0.151322	0.0598035	-0.315991	0.370945	0.0936122	-0.14729	-0.0400363	0.0168408	-0.0779668	-0.410792	0.650221	-0.117646	-0.413655	-0.108204	-0.0253448	NA	-0.0053353	0.0966375	-0.0493977
Eos	cytolytic_score	0.126364	0.275425	-0.0412223	-0.0714086	-0.205407	0.0711665	-0.08173	0.294864	0.13304	0.207021	-0.012505	-0.125362	-0.161776	0.0646552	-0.1	-0.0330124	0.310591	0.109563	0.0374272	-0.519916	-0.621853	0.0356245	0.0785207	0.479117
Treg	cytolytic_score	0.594408	0.374703	0.237619	0.10795	0.0284835	0.338697	0.388937	0.229177	0.23985	0.13722	0.504032	0.319236	0.0815126	0.429841	0.433333	0.0274725	0.57493	0.314899	0.278904	0.15402	0.065981	0.234218	0.169242	0.598039
Tnaive	cytolytic_score	NA	NA	NA	0.184582	0.344838	NA	NA	NA	0.279183	-0.3159	NA	NA	NA	NA	NA	NA	0.0312779	-0.051816	0.0742533	0.174149	NA	-0.13917	NA	NA
Tmem	cytolytic_score	0.663204	0.324743	0.430968	0.325217	0.318521	0.447882	0.173977	0.225123	0.292068	0.168705	0.534274	0.560853	0.366426	0.627556	0.559402	-0.325972	0.397828	0.651367	0.519498	0.462589	0.637159	0.515178	0.483778	0.0526113
CD8	cytolytic_score	0.749696	0.723034	0.555109	0.361311	0.0209039	0.650755	0.648039	0.557143	0.579662	0.540039	0.622428	0.682534	0.3493	0.781608	0.828459	0.26685	0.728808	0.783066	0.61239	0.498795	0.721195	0.516043	0.613687	0.688353
NK	cytolytic_score	0.169622	0.457001	0.119024	-0.127607	0.282024	0.0766979	-0.0997042	0.139842	0.256206	-0.236279	0.0275755	0.207064	0.292372	-0.264391	-0.148522	0.169147	0.370209	-0.180749	0.0621129	0.297033	0.346387	-0.252517	0.162727	0.450027
Bcell	cytolytic_score	0.631121	0.440299	0.316978	0.283814	0.322699	0.374414	0.225054	0.117256	0.368673	-0.0146504	0.374546	0.446283	0.411204	0.614724	0.569043	-0.0577717	0.569576	0.328211	0.367605	0.575428	0.601488	0.400165	0.438235	0.74724
cd8+NK	cytolytic_score	0.803189	0.792887	0.591013	0.366678	0.225043	0.675764	0.661886	0.687685	0.650384	0.416088	0.700071	0.748417	0.410084	0.791554	0.816667	0.393398	0.777551	0.785168	0.639674	0.638573	0.784878	0.292832	0.667647	0.635093
cd8/Treg	cytolytic_score	0.213433	0.313125	0.457523	0.404252	0.000804674	0.384343	0.355396	0.117299	-0.0450246	0.380441	0.385639	0.536039	0.333894	0.631236	0.828459	0.387896	0.251921	0.565317	0.488432	0.39649	0.535835	0.509362	0.397644	0.64436
cd8/cd4	cytolytic_score	0.0635762	0.444512	0.489877	0.382581	-0.103716	0.389875	0.42467	0.516256	0.223139	0.458712	0.382009	0.495283	0.15098	0.573166	0.610884	0.492435	0.396529	0.430357	0.45348	0.144547	0.255061	0.482574	0.442973	0.675414
TumorPurity	cytolytic_score	-0.754754	-0.337094	-0.478682	-0.226714	-0.256154	-0.536914	-0.341347	-0.678818	-0.363849	-0.480874	-0.583871	-0.655024	-0.235574	-0.690524	-0.683333	-0.598901	-0.693671	-0.695015	-0.461017	-0.264792	-0.645913	-0.526836	-0.502941	-0.362745
Mon	ifng_score	0.0372902	-0.161568	0.069278	-0.00398345	0.236154	-0.0548807	-0.164505	-0.171359	0.10227	0.271947	-0.183832	-0.0537909	-0.148106	0.0743049	-0.803326	-0.303872	-0.0688936	-0.1609	-0.0219079	-0.432129	-0.0992942	-0.103624	0.143708	-0.115244
Dendritic	ifng_score	-0.0080784	0.248472	0.15199	-0.00308067	-0.270755	0.0590607	-0.0807889	0.09391	0.309742	-0.132264	-0.00232704	0.130523	-0.04128	0.0263473	0.609272	0.312106	-0.0749009	0.130482	0.0076604	0.166105	0.0392879	0.292524	-0.157036	0.265387
Macro	ifng_score	-0.122672	-0.222333	0.0600278	-0.13095	0.378356	0.0467622	0.100212	0.353087	0.029434	0.0662502	0.219387	-0.0541742	-0.0700329	-0.0384285	-0.2	-0.28022	0.218419	0.119409	0.000156596	0.228315	-0.0536097	0.373885	0.0235989	0.0570764
Neu	ifng_score	0.226588	-0.159026	0.238678	-0.128088	0.117023	-0.137862	0.09654	-0.293337	0.219582	-0.0749082	-0.0784627	-0.112193	-0.0433779	0.0357655	-0.410792	0.419857	-0.175198	-0.423716	-0.0709223	0.0650116	NA	0.00809187	0.193275	-0.0197591
Eos	ifng_score	0.0850857	0.274981	0.0245077	0.0159662	-0.074904	0.112753	-0.0970783	0.267521	0.0460131	0.153859	-0.0750303	-0.113551	0.0172281	-0.0641463	-0.216667	0.123797	0.363342	0.132222	0.0146728	-0.569438	-0.579702	0.0217463	-0.0548163	0.385751
Treg	ifng_score	0.57714	0.481674	0.265841	0.230745	-0.244034	0.398623	0.331902	0.390833	0.168389	0.165239	0.478226	0.337833	0.0792717	0.306942	0.616667	0.142857	0.572955	0.311004	0.258524	0.0394535	0.140606	0.246266	0.310523	0.519608
Tnaive	ifng_score	NA	NA	NA	0.101839	0.405307	NA	NA	NA	0.182704	-0.349316	NA	NA	NA	NA	NA	NA	-0.0061012	-0.0538892	0.0615241	0.133825	NA	-0.217107	NA	NA
Tmem	ifng_score	0.663367	0.449931	0.377225	0.3302	0.412253	0.44382	0.176608	0.0778325	0.29472	0.116362	0.57379	0.500602	0.317213	0.489378	0.627209	-0.453046	0.431019	0.625266	0.506298	0.568138	0.578072	0.556533	0.315636	0.135286
CD8	ifng_score	0.717093	0.753432	0.582643	0.436278	0.150348	0.696443	0.658781	0.493596	0.446216	0.450688	0.612344	0.693626	0.465266	0.617119	0.928878	0.327373	0.694293	0.688016	0.582569	0.369096	0.666922	0.378638	0.51067	0.710349
NK	ifng_score	0.23819	0.42172	-0.0626829	-0.0733681	0.167556	0.0464276	-0.138894	0.168333	0.118639	-0.195396	-0.0575841	0.166886	0.204252	-0.235448	-0.297044	0.419735	0.388316	-0.13761	0.106101	0.342094	0.386976	-0.141357	0.374579	0.414354
Bcell	ifng_score	0.632013	0.508753	0.30205	0.392273	0.1383	0.375758	0.188547	0.157162	0.277383	-0.0316154	0.341415	0.352554	0.344818	0.390733	0.702935	-0.0660248	0.60454	0.288802	0.334986	0.452115	0.589014	0.400917	0.497059	0.582009
cd8+NK	ifng_score	0.767768	0.804001	0.53945	0.465942	0.236969	0.714214	0.649391	0.599015	0.482989	0.334471	0.675673	0.745127	0.494118	0.621517	0.916667	0.420908	0.766911	0.694357	0.604107	0.532565	0.741766	0.290385	0.514706	0.646367
cd8/Treg	ifng_score	0.183495	0.213622	0.504378	0.417054	0.191512	0.399227	0.382506	-0.0512568	-0.0414529	0.340057	0.365067	0.558392	0.44902	0.523836	0.878669	0.387896	0.205845	0.470523	0.468845	0.35934	0.44239	0.361375	0.135494	0.656005
cd8/cd4	ifng_score	0.0326861	0.290581	0.546161	0.405617	0.0225119	0.425797	0.443779	0.457635	0.156982	0.366037	0.321501	0.530191	0.292717	0.468601	0.661094	0.492435	0.361475	0.341193	0.429761	0.0102643	0.235146	0.348377	0.266372	0.689647
TumorPurity	ifng_score	-0.714276	-0.453237	-0.441524	-0.284141	-0.0592308	-0.552407	-0.362721	-0.65468	-0.535191	-0.390559	-0.620968	-0.669192	-0.187955	-0.557261	-0.716667	-0.395604	-0.604625	-0.626824	-0.407806	-0.203546	-0.663858	-0.413156	-0.538235	-0.490196
