# Supplementary material for: MethylResolver—a method for deconvoluting bulk DNA methylation profiles into known and unknown cell contents
Source: Commun Biol. 2020 Aug 3;3:422. doi: 10.1038/s42003-020-01146-2 (PMC7400544; doi:10.1038/s42003-020-01146-2)
Supplement: Supplementary file 15 — Supplementary Data 11 [file 42003_2020_1146_MOESM15_ESM.xlsx]

## Sheet: SupplementaryData11
Supplementary Data 11. Solid tumor cell line panel used to remove cancer-specific CpGs from candidate CpG list in building the MethylResolver reference signature matrix.
Study	Accession	Pubmed ID	Cell Line	Organism	Tissue	Histology
GSE68379	GSM1669563	27397505	5637	Homo sapiens	primary site: urogenital_system	primary histology: bladder
GSE68379	GSM1669564	27397505	201T	Homo sapiens	primary site: lung	primary histology: lung_NSCLC_adenocarcinoma
GSE68379	GSM1669565	27397505	22RV1	Homo sapiens	primary site: urogenital_system	primary histology: prostate
GSE68379	GSM1669566	27397505	23132-87	Homo sapiens	primary site: digestive_system	primary histology: stomach
GSE68379	GSM1669567	27397505	42-MG-BA	Homo sapiens	primary site: nervous_system	primary histology: glioma
GSE68379	GSM1669568	27397505	451LU	Homo sapiens	primary site: skin	primary histology: melanoma
GSE68379	GSM1669569	27397505	639-V	Homo sapiens	primary site: urogenital_system	primary histology: bladder
GSE68379	GSM1669570	27397505	647-V	Homo sapiens	primary site: urogenital_system	primary histology: bladder
GSE68379	GSM1669571	27397505	769-P	Homo sapiens	primary site: kidney	primary histology: kidney
GSE68379	GSM1669572	27397505	786-0	Homo sapiens	primary site: kidney	primary histology: kidney
GSE68379	GSM1669575	27397505	8-MG-BA	Homo sapiens	primary site: nervous_system	primary histology: glioma
GSE68379	GSM1669576	27397505	A101D	Homo sapiens	primary site: skin	primary histology: melanoma
GSE68379	GSM1669577	27397505	A172	Homo sapiens	primary site: nervous_system	primary histology: glioma
GSE68379	GSM1669578	27397505	A204	Homo sapiens	primary site: soft_tissue	primary histology: rhabdomyosarcoma
GSE68379	GSM1669579	27397505	A2058	Homo sapiens	primary site: skin	primary histology: melanoma
GSE68379	GSM1669580	27397505	A253	Homo sapiens	primary site: aero_digestive_tract	primary histology: head and neck
GSE68379	GSM1669581	27397505	A2780	Homo sapiens	primary site: urogenital_system	primary histology: ovary
GSE68379	GSM1669582	27397505	A375	Homo sapiens	primary site: skin	primary histology: melanoma
GSE68379	GSM1669583	27397505	A388	Homo sapiens	primary site: skin	primary histology: skin_other
GSE68379	GSM1669585	27397505	A427	Homo sapiens	primary site: lung	primary histology: lung_NSCLC_not specified
GSE68379	GSM1669586	27397505	A431	Homo sapiens	primary site: skin	primary histology: skin_other
GSE68379	GSM1669587	27397505	A498	Homo sapiens	primary site: kidney	primary histology: kidney
GSE68379	GSM1669589	27397505	A549	Homo sapiens	primary site: lung	primary histology: lung_NSCLC_adenocarcinoma
GSE68379	GSM1669590	27397505	A673	Homo sapiens	primary site: soft_tissue	primary histology: rhabdomyosarcoma
GSE68379	GSM1669591	27397505	A704	Homo sapiens	primary site: kidney	primary histology: kidney
GSE68379	GSM1669592	27397505	ABC-1	Homo sapiens	primary site: lung	primary histology: lung_NSCLC_adenocarcinoma
GSE68379	GSM1669593	27397505	ACHN	Homo sapiens	primary site: kidney	primary histology: kidney
GSE68379	GSM1669594	27397505	ACN	Homo sapiens	primary site: nervous_system	primary histology: neuroblastoma
GSE68379	GSM1669595	27397505	AGS	Homo sapiens	primary site: digestive_system	primary histology: stomach
GSE68379	GSM1669598	27397505	AM-38	Homo sapiens	primary site: nervous_system	primary histology: glioma
GSE68379	GSM1669600	27397505	AN3-CA	Homo sapiens	primary site: urogenital_system	primary histology: endometrium
GSE68379	GSM1669603	27397505	ASPC-1	Homo sapiens	primary site: pancreas	primary histology: pancreas
GSE68379	GSM1669605	27397505	AU565	Homo sapiens	primary site: breast	primary histology: breast
GSE68379	GSM1669607	27397505	BB30-HNC	Homo sapiens	primary site: aero_digestive_tract	primary histology: head and neck
GSE68379	GSM1669608	27397505	BB49-HNC	Homo sapiens	primary site: aero_digestive_tract	primary histology: head and neck
GSE68379	GSM1669609	27397505	BB65-RCC	Homo sapiens	primary site: kidney	primary histology: kidney
GSE68379	GSM1669614	27397505	BE2-M17	Homo sapiens	primary site: nervous_system	primary histology: neuroblastoma
GSE68379	GSM1669615	27397505	BECKER	Homo sapiens	primary site: nervous_system	primary histology: glioma
GSE68379	GSM1669616	27397505	BEN	Homo sapiens	primary site: lung	primary histology: lung_NSCLC_not specified
GSE68379	GSM1669617	27397505	BFTC-905	Homo sapiens	primary site: urogenital_system	primary histology: bladder
GSE68379	GSM1669618	27397505	BFTC-909	Homo sapiens	primary site: kidney	primary histology: kidney
GSE68379	GSM1669620	27397505	BHY	Homo sapiens	primary site: aero_digestive_tract	primary histology: head and neck
GSE68379	GSM1669621	27397505	BICR10	Homo sapiens	primary site: aero_digestive_tract	primary histology: head and neck
GSE68379	GSM1669622	27397505	BICR22	Homo sapiens	primary site: aero_digestive_tract	primary histology: head and neck
GSE68379	GSM1669623	27397505	BICR31	Homo sapiens	primary site: aero_digestive_tract	primary histology: head and neck
GSE68379	GSM1669624	27397505	BICR78	Homo sapiens	primary site: aero_digestive_tract	primary histology: head and neck
GSE68379	GSM1669626	27397505	BOKU	Homo sapiens	primary site: urogenital_system	primary histology: cervix
GSE68379	GSM1669628	27397505	BPH-1	Homo sapiens	primary site: urogenital_system	primary histology: prostate
GSE68379	GSM1669629	27397505	BT-20	Homo sapiens	primary site: breast	primary histology: breast
GSE68379	GSM1669630	27397505	BT-474	Homo sapiens	primary site: breast	primary histology: breast
GSE68379	GSM1669631	27397505	BT-483	Homo sapiens	primary site: breast	primary histology: breast
GSE68379	GSM1669632	27397505	BT-549	Homo sapiens	primary site: breast	primary histology: breast
GSE68379	GSM1669634	27397505	BXPC-3	Homo sapiens	primary site: pancreas	primary histology: pancreas
GSE68379	GSM1669635	27397505	C2BBE1	Homo sapiens	primary site: digestive_system	primary histology: large_intestine
GSE68379	GSM1669636	27397505	C32	Homo sapiens	primary site: skin	primary histology: melanoma
GSE68379	GSM1669637	27397505	C-33-A	Homo sapiens	primary site: urogenital_system	primary histology: cervix
GSE68379	GSM1669638	27397505	C3A	Homo sapiens	primary site: digestive_system	primary histology: liver
GSE68379	GSM1669639	27397505	C-4-I	Homo sapiens	primary site: urogenital_system	primary histology: cervix
GSE68379	GSM1669642	27397505	CA9-22	Homo sapiens	primary site: aero_digestive_tract	primary histology: head and neck
GSE68379	GSM1669644	27397505	CAKI-1	Homo sapiens	primary site: kidney	primary histology: kidney
GSE68379	GSM1669645	27397505	CAL-120	Homo sapiens	primary site: breast	primary histology: breast
GSE68379	GSM1669646	27397505	CAL-12T	Homo sapiens	primary site: lung	primary histology: lung_NSCLC_not specified
GSE68379	GSM1669647	27397505	CAL-148	Homo sapiens	primary site: breast	primary histology: breast
GSE68379	GSM1669648	27397505	CAL-27	Homo sapiens	primary site: aero_digestive_tract	primary histology: head and neck
GSE68379	GSM1669649	27397505	CAL-29	Homo sapiens	primary site: urogenital_system	primary histology: bladder
GSE68379	GSM1669650	27397505	CAL-33	Homo sapiens	primary site: aero_digestive_tract	primary histology: head and neck
GSE68379	GSM1669651	27397505	CAL-39	Homo sapiens	primary site: urogenital_system	primary histology: cervix
GSE68379	GSM1669652	27397505	CAL-51	Homo sapiens	primary site: breast	primary histology: breast
GSE68379	GSM1669653	27397505	CAL-54	Homo sapiens	primary site: kidney	primary histology: kidney
GSE68379	GSM1669657	27397505	CAL-85-1	Homo sapiens	primary site: breast	primary histology: breast
GSE68379	GSM1669658	27397505	CALU-3	Homo sapiens	primary site: lung	primary histology: lung_NSCLC_adenocarcinoma
GSE68379	GSM1669659	27397505	CALU-6	Homo sapiens	primary site: lung	primary histology: lung_NSCLC_adenocarcinoma
GSE68379	GSM1669660	27397505	CAMA-1	Homo sapiens	primary site: breast	primary histology: breast
GSE68379	GSM1669661	27397505	CAOV-3	Homo sapiens	primary site: urogenital_system	primary histology: ovary
GSE68379	GSM1669662	27397505	CAOV-4	Homo sapiens	primary site: urogenital_system	primary histology: ovary
GSE68379	GSM1669663	27397505	CAPAN-1	Homo sapiens	primary site: pancreas	primary histology: pancreas
GSE68379	GSM1669664	27397505	CAPAN-2	Homo sapiens	primary site: pancreas	primary histology: pancreas
GSE68379	GSM1669665	27397505	CAR-1	Homo sapiens	primary site: digestive_system	primary histology: large_intestine
GSE68379	GSM1669666	27397505	CAS-1	Homo sapiens	primary site: nervous_system	primary histology: glioma
GSE68379	GSM1669667	27397505	CA-SKI	Homo sapiens	primary site: urogenital_system	primary histology: cervix
GSE68379	GSM1669668	27397505	CCF-STTG1	Homo sapiens	primary site: nervous_system	primary histology: glioma
GSE68379	GSM1669669	27397505	CCK-81	Homo sapiens	primary site: digestive_system	primary histology: large_intestine
GSE68379	GSM1669672	27397505	CFPAC-1	Homo sapiens	primary site: pancreas	primary histology: pancreas
GSE68379	GSM1669674	27397505	CHAGO-K-1	Homo sapiens	primary site: lung	primary histology: lung_NSCLC_not specified
GSE68379	GSM1669675	27397505	CHL-1	Homo sapiens	primary site: skin	primary histology: melanoma
GSE68379	GSM1669676	27397505	CHP-126	Homo sapiens	primary site: nervous_system	primary histology: neuroblastoma
GSE68379	GSM1669677	27397505	CHP-134	Homo sapiens	primary site: nervous_system	primary histology: neuroblastoma
GSE68379	GSM1669678	27397505	CHP-212	Homo sapiens	primary site: nervous_system	primary histology: neuroblastoma
GSE68379	GSM1669680	27397505	CL-11	Homo sapiens	primary site: digestive_system	primary histology: large_intestine
GSE68379	GSM1669681	27397505	CL-40	Homo sapiens	primary site: digestive_system	primary histology: large_intestine
GSE68379	GSM1669683	27397505	COLO-205	Homo sapiens	primary site: digestive_system	primary histology: large_intestine
GSE68379	GSM1669684	27397505	COLO-320	Homo sapiens	primary site: digestive_system	primary histology: large_intestine
GSE68379	GSM1669685	27397505	COLO-320-HSR	Homo sapiens	primary site: digestive_system	primary histology: large_intestine
GSE68379	GSM1669686	27397505	COLO-668	Homo sapiens	primary site: lung	primary histology: lung_small_cell_carcinoma
GSE68379	GSM1669687	27397505	COLO-678	Homo sapiens	primary site: digestive_system	primary histology: large_intestine
GSE68379	GSM1669688	27397505	COLO-679	Homo sapiens	primary site: skin	primary histology: melanoma
GSE68379	GSM1669689	27397505	COLO-680N	Homo sapiens	primary site: aero_digestive_tract	primary histology: oesophagus
GSE68379	GSM1669690	27397505	COLO-684	Homo sapiens	primary site: urogenital_system	primary histology: endometrium
GSE68379	GSM1669691	27397505	COLO-741	Homo sapiens	primary site: digestive_system	primary histology: large_intestine
GSE68379	GSM1669692	27397505	COLO-792	Homo sapiens	primary site: skin	primary histology: melanoma
GSE68379	GSM1669693	27397505	COLO-800	Homo sapiens	primary site: skin	primary histology: melanoma
GSE68379	GSM1669694	27397505	COLO-824	Homo sapiens	primary site: breast	primary histology: breast
GSE68379	GSM1669695	27397505	COLO-829	Homo sapiens	primary site: skin	primary histology: melanoma
GSE68379	GSM1669696	27397505	COR-L105	Homo sapiens	primary site: lung	primary histology: lung_NSCLC_adenocarcinoma
GSE68379	GSM1669697	27397505	COR-L23	Homo sapiens	primary site: lung	primary histology: lung_NSCLC_large cell
GSE68379	GSM1669698	27397505	COR-L279	Homo sapiens	primary site: lung	primary histology: lung_small_cell_carcinoma
GSE68379	GSM1669699	27397505	COR-L303	Homo sapiens	primary site: lung	primary histology: lung_small_cell_carcinoma
GSE68379	GSM1669700	27397505	COR-L311	Homo sapiens	primary site: lung	primary histology: lung_small_cell_carcinoma
GSE68379	GSM1669701	27397505	COR-L32	Homo sapiens	primary site: lung	primary histology: lung_small_cell_carcinoma
GSE68379	GSM1669702	27397505	COR-L321	Homo sapiens	primary site: lung	primary histology: Lung_other
GSE68379	GSM1669703	27397505	COR-L88	Homo sapiens	primary site: lung	primary histology: lung_small_cell_carcinoma
GSE68379	GSM1669704	27397505	COR-L95	Homo sapiens	primary site: lung	primary histology: lung_small_cell_carcinoma
GSE68379	GSM1669705	27397505	CP50-MEL-B	Homo sapiens	primary site: skin	primary histology: melanoma
GSE68379	GSM1669706	27397505	CP66-MEL	Homo sapiens	primary site: skin	primary histology: melanoma
GSE68379	GSM1669707	27397505	CP67-MEL	Homo sapiens	primary site: skin	primary histology: melanoma
GSE68379	GSM1669708	27397505	CPC-N	Homo sapiens	primary site: lung	primary histology: lung_small_cell_carcinoma
GSE68379	GSM1669713	27397505	CW-2	Homo sapiens	primary site: digestive_system	primary histology: large_intestine
GSE68379	GSM1669714	27397505	D-245MG	Homo sapiens	primary site: nervous_system	primary histology: glioma
GSE68379	GSM1669715	27397505	D-247MG	Homo sapiens	primary site: nervous_system	primary histology: glioma
GSE68379	GSM1669716	27397505	D-263MG	Homo sapiens	primary site: nervous_system	primary histology: glioma
GSE68379	GSM1669717	27397505	D-283MED	Homo sapiens	primary site: nervous_system	primary histology: medulloblastoma
GSE68379	GSM1669718	27397505	D-336MG	Homo sapiens	primary site: nervous_system	primary histology: glioma
GSE68379	GSM1669719	27397505	D-392MG	Homo sapiens	primary site: nervous_system	primary histology: glioma
GSE68379	GSM1669720	27397505	D-423MG	Homo sapiens	primary site: nervous_system	primary histology: glioma
GSE68379	GSM1669721	27397505	D-502MG	Homo sapiens	primary site: nervous_system	primary histology: glioma
GSE68379	GSM1669722	27397505	D-542MG	Homo sapiens	primary site: nervous_system	primary histology: glioma
GSE68379	GSM1669723	27397505	D-566MG	Homo sapiens	primary site: nervous_system	primary histology: glioma
GSE68379	GSM1669724	27397505	DAN-G	Homo sapiens	primary site: pancreas	primary histology: pancreas
GSE68379	GSM1669725	27397505	DAOY	Homo sapiens	primary site: nervous_system	primary histology: medulloblastoma
GSE68379	GSM1669728	27397505	DBTRG-05MG	Homo sapiens	primary site: nervous_system	primary histology: glioma
GSE68379	GSM1669730	27397505	DETROIT562	Homo sapiens	primary site: aero_digestive_tract	primary histology: head and neck
GSE68379	GSM1669732	27397505	DIFI	Homo sapiens	primary site: digestive_system	primary histology: large_intestine
GSE68379	GSM1669733	27397505	DJM-1	Homo sapiens	primary site: skin	primary histology: skin_other
GSE68379	GSM1669734	27397505	DK-MG	Homo sapiens	primary site: nervous_system	primary histology: glioma
GSE68379	GSM1669735	27397505	DMS-114	Homo sapiens	primary site: lung	primary histology: lung_small_cell_carcinoma
GSE68379	GSM1669736	27397505	DMS-273	Homo sapiens	primary site: lung	primary histology: lung_small_cell_carcinoma
GSE68379	GSM1669737	27397505	DMS-53	Homo sapiens	primary site: lung	primary histology: lung_small_cell_carcinoma
GSE68379	GSM1669738	27397505	DMS-79	Homo sapiens	primary site: lung	primary histology: lung_small_cell_carcinoma
GSE68379	GSM1669741	27397505	DOK	Homo sapiens	primary site: aero_digestive_tract	primary histology: head and neck
GSE68379	GSM1669742	27397505	DOTC2-4510	Homo sapiens	primary site: urogenital_system	primary histology: cervix
GSE68379	GSM1669743	27397505	DOV13	Homo sapiens	primary site: urogenital_system	primary histology: ovary
GSE68379	GSM1669744	27397505	DSH1	Homo sapiens	primary site: urogenital_system	primary histology: bladder
GSE68379	GSM1669745	27397505	DU-145	Homo sapiens	primary site: urogenital_system	primary histology: prostate
GSE68379	GSM1669746	27397505	DU-4475	Homo sapiens	primary site: breast	primary histology: breast
GSE68379	GSM1669749	27397505	EBC-1	Homo sapiens	primary site: lung	primary histology: lung_NSCLC_squamous_cell_carcinoma
GSE68379	GSM1669750	27397505	ECC10	Homo sapiens	primary site: digestive_system	primary histology: stomach
GSE68379	GSM1669751	27397505	ECC12	Homo sapiens	primary site: digestive_system	primary histology: stomach
GSE68379	GSM1669752	27397505	ECC4	Homo sapiens	primary site: digestive_system	primary histology: digestive_system_other
GSE68379	GSM1669753	27397505	EC-GI-10	Homo sapiens	primary site: aero_digestive_tract	primary histology: oesophagus
GSE68379	GSM1669754	27397505	EFM-19	Homo sapiens	primary site: breast	primary histology: breast
GSE68379	GSM1669755	27397505	EFM-192A	Homo sapiens	primary site: breast	primary histology: breast
GSE68379	GSM1669756	27397505	EFO-21	Homo sapiens	primary site: urogenital_system	primary histology: ovary
GSE68379	GSM1669757	27397505	EFO-27	Homo sapiens	primary site: urogenital_system	primary histology: ovary
GSE68379	GSM1669758	27397505	EGI-1	Homo sapiens	primary site: digestive_system	primary histology: biliary_tract
GSE68379	GSM1669761	27397505	EKVX	Homo sapiens	primary site: lung	primary histology: lung_NSCLC_adenocarcinoma
GSE68379	GSM1669763	27397505	EMC-BAC-1	Homo sapiens	primary site: lung	primary histology: lung_NSCLC_adenocarcinoma
GSE68379	GSM1669764	27397505	EMC-BAC-2	Homo sapiens	primary site: lung	primary histology: lung_NSCLC_adenocarcinoma
GSE68379	GSM1669765	27397505	EN	Homo sapiens	primary site: urogenital_system	primary histology: endometrium
GSE68379	GSM1669767	27397505	EPLC-272H	Homo sapiens	primary site: lung	primary histology: lung_NSCLC_squamous_cell_carcinoma
GSE68379	GSM1669769	27397505	ES-2	Homo sapiens	primary site: urogenital_system	primary histology: ovary
GSE68379	GSM1669776	27397505	ESO26	Homo sapiens	primary site: aero_digestive_tract	primary histology: oesophagus
GSE68379	GSM1669777	27397505	ESO51	Homo sapiens	primary site: aero_digestive_tract	primary histology: oesophagus
GSE68379	GSM1669778	27397505	ESS-1	Homo sapiens	primary site: urogenital_system	primary histology: endometrium
GSE68379	GSM1669779	27397505	ETK-1	Homo sapiens	primary site: digestive_system	primary histology: biliary_tract
GSE68379	GSM1669780	27397505	EVSA-T	Homo sapiens	primary site: breast	primary histology: breast
GSE68379	GSM1669791	27397505	FADU	Homo sapiens	primary site: aero_digestive_tract	primary histology: head and neck
GSE68379	GSM1669793	27397505	FLO-1	Homo sapiens	primary site: aero_digestive_tract	primary histology: oesophagus
GSE68379	GSM1669795	27397505	FU97	Homo sapiens	primary site: digestive_system	primary histology: stomach
GSE68379	GSM1669796	27397505	FU-OV-1	Homo sapiens	primary site: urogenital_system	primary histology: ovary
GSE68379	GSM1669798	27397505	G-361	Homo sapiens	primary site: skin	primary histology: melanoma
GSE68379	GSM1669799	27397505	G-401	Homo sapiens	primary site: kidney	primary histology: kidney
GSE68379	GSM1669800	27397505	G-402	Homo sapiens	primary site: soft_tissue	primary histology: soft_tissue_other
GSE68379	GSM1669803	27397505	GAK	Homo sapiens	primary site: skin	primary histology: melanoma
GSE68379	GSM1669804	27397505	GAMG	Homo sapiens	primary site: nervous_system	primary histology: glioma
GSE68379	GSM1669805	27397505	GB-1	Homo sapiens	primary site: nervous_system	primary histology: glioma
GSE68379	GSM1669806	27397505	GCIY	Homo sapiens	primary site: digestive_system	primary histology: stomach
GSE68379	GSM1669807	27397505	GCT	Homo sapiens	primary site: soft_tissue	primary histology: soft_tissue_other
GSE68379	GSM1669809	27397505	GI-1	Homo sapiens	primary site: nervous_system	primary histology: glioma
GSE68379	GSM1669810	27397505	GI-ME-N	Homo sapiens	primary site: nervous_system	primary histology: neuroblastoma
GSE68379	GSM1669811	27397505	G-MEL	Homo sapiens	primary site: skin	primary histology: melanoma
GSE68379	GSM1669812	27397505	GMS-10	Homo sapiens	primary site: nervous_system	primary histology: glioma
GSE68379	GSM1669813	27397505	GOTO	Homo sapiens	primary site: nervous_system	primary histology: neuroblastoma
GSE68379	GSM1669814	27397505	GP5D	Homo sapiens	primary site: digestive_system	primary histology: large_intestine
GSE68379	GSM1669817	27397505	GT3TKB	Homo sapiens	primary site: digestive_system	primary histology: stomach
GSE68379	GSM1669818	27397505	H2369	Homo sapiens	primary site: lung	primary histology: mesothelioma
GSE68379	GSM1669819	27397505	H2373	Homo sapiens	primary site: lung	primary histology: mesothelioma
GSE68379	GSM1669820	27397505	H2461	Homo sapiens	primary site: lung	primary histology: mesothelioma
GSE68379	GSM1669821	27397505	H2591	Homo sapiens	primary site: lung	primary histology: mesothelioma
GSE68379	GSM1669822	27397505	H2595	Homo sapiens	primary site: lung	primary histology: mesothelioma
GSE68379	GSM1669823	27397505	H2722	Homo sapiens	primary site: lung	primary histology: mesothelioma
GSE68379	GSM1669824	27397505	H2731	Homo sapiens	primary site: lung	primary histology: mesothelioma
GSE68379	GSM1669825	27397505	H2795	Homo sapiens	primary site: lung	primary histology: mesothelioma
GSE68379	GSM1669826	27397505	H2803	Homo sapiens	primary site: lung	primary histology: mesothelioma
GSE68379	GSM1669827	27397505	H2804	Homo sapiens	primary site: lung	primary histology: mesothelioma
GSE68379	GSM1669828	27397505	H2810	Homo sapiens	primary site: lung	primary histology: mesothelioma
GSE68379	GSM1669829	27397505	H2818	Homo sapiens	primary site: lung	primary histology: mesothelioma
GSE68379	GSM1669830	27397505	H2869	Homo sapiens	primary site: lung	primary histology: mesothelioma
GSE68379	GSM1669831	27397505	H290	Homo sapiens	primary site: lung	primary histology: mesothelioma
GSE68379	GSM1669832	27397505	H3118	Homo sapiens	primary site: aero_digestive_tract	primary histology: head and neck
GSE68379	GSM1669833	27397505	H3255	Homo sapiens	primary site: lung	primary histology: lung_NSCLC_adenocarcinoma
GSE68379	GSM1669834	27397505	H4	Homo sapiens	primary site: nervous_system	primary histology: glioma
GSE68379	GSM1669835	27397505	H513	Homo sapiens	primary site: lung	primary histology: mesothelioma
GSE68379	GSM1669837	27397505	HA7-RCC	Homo sapiens	primary site: kidney	primary histology: kidney
GSE68379	GSM1669839	27397505	HARA	Homo sapiens	primary site: lung	primary histology: lung_NSCLC_squamous_cell_carcinoma
GSE68379	GSM1669841	27397505	HCC1143	Homo sapiens	primary site: breast	primary histology: breast
GSE68379	GSM1669842	27397505	HCC1187	Homo sapiens	primary site: breast	primary histology: breast
GSE68379	GSM1669843	27397505	HCC1395	Homo sapiens	primary site: breast	primary histology: breast
GSE68379	GSM1669844	27397505	HCC1419	Homo sapiens	primary site: breast	primary histology: breast
GSE68379	GSM1669845	27397505	HCC1428	Homo sapiens	primary site: breast	primary histology: breast
GSE68379	GSM1669846	27397505	HCC-15	Homo sapiens	primary site: lung	primary histology: lung_NSCLC_squamous_cell_carcinoma
GSE68379	GSM1669847	27397505	HCC1500	Homo sapiens	primary site: breast	primary histology: breast
GSE68379	GSM1669848	27397505	HCC1569	Homo sapiens	primary site: breast	primary histology: breast
GSE68379	GSM1669849	27397505	HCC1599	Homo sapiens	primary site: breast	primary histology: breast
GSE68379	GSM1669850	27397505	HCC1806	Homo sapiens	primary site: breast	primary histology: breast
GSE68379	GSM1669851	27397505	HCC1937	Homo sapiens	primary site: breast	primary histology: breast
GSE68379	GSM1669852	27397505	HCC1954	Homo sapiens	primary site: breast	primary histology: breast
GSE68379	GSM1669853	27397505	HCC202	Homo sapiens	primary site: breast	primary histology: breast
GSE68379	GSM1669854	27397505	HCC2157	Homo sapiens	primary site: breast	primary histology: breast
GSE68379	GSM1669855	27397505	HCC2218	Homo sapiens	primary site: breast	primary histology: breast
GSE68379	GSM1669856	27397505	HCC2998	Homo sapiens	primary site: digestive_system	primary histology: large_intestine
GSE68379	GSM1669857	27397505	HCC-33	Homo sapiens	primary site: lung	primary histology: lung_small_cell_carcinoma
GSE68379	GSM1669858	27397505	HCC-366	Homo sapiens	primary site: lung	primary histology: lung_NSCLC_not specified
GSE68379	GSM1669859	27397505	HCC38	Homo sapiens	primary site: breast	primary histology: breast
GSE68379	GSM1669860	27397505	HCC-44	Homo sapiens	primary site: lung	primary histology: lung_NSCLC_adenocarcinoma
GSE68379	GSM1669861	27397505	HCC-56	Homo sapiens	primary site: digestive_system	primary histology: large_intestine
GSE68379	GSM1669862	27397505	HCC70	Homo sapiens	primary site: breast	primary histology: breast
GSE68379	GSM1669863	27397505	HCC-78	Homo sapiens	primary site: lung	primary histology: lung_NSCLC_adenocarcinoma
GSE68379	GSM1669864	27397505	HCC-827	Homo sapiens	primary site: lung	primary histology: lung_NSCLC_adenocarcinoma
GSE68379	GSM1669865	27397505	HCE-4	Homo sapiens	primary site: aero_digestive_tract	primary histology: oesophagus
GSE68379	GSM1669866	27397505	HCE-7	Homo sapiens	primary site: aero_digestive_tract	primary histology: oesophagus
GSE68379	GSM1669867	27397505	HCE-T	Homo sapiens	primary site: aero_digestive_tract	primary histology: head and neck
GSE68379	GSM1669868	27397505	HCT-116	Homo sapiens	primary site: digestive_system	primary histology: large_intestine
GSE68379	GSM1669869	27397505	HCT-15	Homo sapiens	primary site: digestive_system	primary histology: large_intestine
GSE68379	GSM1669872	27397505	HDQ-P1	Homo sapiens	primary site: breast	primary histology: breast
GSE68379	GSM1669873	27397505	HEC-1	Homo sapiens	primary site: urogenital_system	primary histology: endometrium
GSE68379	GSM1669875	27397505	HELA	Homo sapiens	primary site: urogenital_system	primary histology: cervix
GSE68379	GSM1669876	27397505	HELASF	Homo sapiens	primary site: urogenital_system	primary histology: cervix
GSE68379	GSM1669878	27397505	HEP_G2	Homo sapiens	primary site: digestive_system	primary histology: liver
GSE68379	GSM1669879	27397505	HEP3B2-1-7	Homo sapiens	primary site: digestive_system	primary histology: liver
GSE68379	GSM1669880	27397505	Hey	Homo sapiens	primary site: urogenital_system	primary histology: ovary
GSE68379	GSM1669881	27397505	HGC-27	Homo sapiens	primary site: digestive_system	primary histology: stomach
GSE68379	GSM1669884	27397505	HLE	Homo sapiens	primary site: digestive_system	primary histology: liver
GSE68379	GSM1669885	27397505	HLF	Homo sapiens	primary site: digestive_system	primary histology: liver
GSE68379	GSM1669886	27397505	HMV-II	Homo sapiens	primary site: skin	primary histology: melanoma
GSE68379	GSM1669887	27397505	HN	Homo sapiens	primary site: aero_digestive_tract	primary histology: head and neck
GSE68379	GSM1669888	27397505	HO-1-N-1	Homo sapiens	primary site: aero_digestive_tract	primary histology: head and neck
GSE68379	GSM1669889	27397505	HO-1-U-1	Homo sapiens	primary site: aero_digestive_tract	primary histology: head and neck
GSE68379	GSM1669890	27397505	HOP-92	Homo sapiens	primary site: lung	primary histology: lung_NSCLC_large cell
GSE68379	GSM1669892	27397505	HPAC	Homo sapiens	primary site: pancreas	primary histology: pancreas
GSE68379	GSM1669893	27397505	HPAF-II	Homo sapiens	primary site: pancreas	primary histology: pancreas
GSE68379	GSM1669895	27397505	HS-578-T	Homo sapiens	primary site: breast	primary histology: breast
GSE68379	GSM1669896	27397505	HS-633T	Homo sapiens	primary site: soft_tissue	primary histology: fibrosarcoma
GSE68379	GSM1669897	27397505	HS-683	Homo sapiens	primary site: nervous_system	primary histology: glioma
GSE68379	GSM1669898	27397505	HS746T	Homo sapiens	primary site: digestive_system	primary histology: stomach
GSE68379	GSM1669899	27397505	HS-766T	Homo sapiens	primary site: pancreas	primary histology: pancreas
GSE68379	GSM1669900	27397505	Hs-939-T	Homo sapiens	primary site: skin	primary histology: melanoma
GSE68379	GSM1669901	27397505	HS-940-T	Homo sapiens	primary site: skin	primary histology: melanoma
GSE68379	GSM1669902	27397505	HS-944-T	Homo sapiens	primary site: skin	primary histology: melanoma
GSE68379	GSM1669903	27397505	HSC-2	Homo sapiens	primary site: aero_digestive_tract	primary histology: head and neck
GSE68379	GSM1669904	27397505	HSC-3	Homo sapiens	primary site: aero_digestive_tract	primary histology: head and neck
GSE68379	GSM1669905	27397505	HSC-39	Homo sapiens	primary site: digestive_system	primary histology: stomach
GSE68379	GSM1669906	27397505	HSC-4	Homo sapiens	primary site: aero_digestive_tract	primary histology: head and neck
GSE68379	GSM1669908	27397505	HT-1080	Homo sapiens	primary site: soft_tissue	primary histology: fibrosarcoma
GSE68379	GSM1669909	27397505	HT-115	Homo sapiens	primary site: digestive_system	primary histology: large_intestine
GSE68379	GSM1669910	27397505	HT-1197	Homo sapiens	primary site: urogenital_system	primary histology: bladder
GSE68379	GSM1669911	27397505	HT-1376	Homo sapiens	primary site: urogenital_system	primary histology: bladder
GSE68379	GSM1669912	27397505	HT-144	Homo sapiens	primary site: skin	primary histology: melanoma
GSE68379	GSM1669913	27397505	HT-29	Homo sapiens	primary site: digestive_system	primary histology: large_intestine
GSE68379	GSM1669914	27397505	HT-3	Homo sapiens	primary site: urogenital_system	primary histology: cervix
GSE68379	GSM1669915	27397505	HT55	Homo sapiens	primary site: digestive_system	primary histology: large_intestine
GSE68379	GSM1669917	27397505	HUCCT1	Homo sapiens	primary site: digestive_system	primary histology: biliary_tract
GSE68379	GSM1669918	27397505	HUH-1	Homo sapiens	primary site: digestive_system	primary histology: liver
GSE68379	GSM1669919	27397505	HUH-7	Homo sapiens	primary site: digestive_system	primary histology: liver
GSE68379	GSM1669922	27397505	HUP-T3	Homo sapiens	primary site: pancreas	primary histology: pancreas
GSE68379	GSM1669923	27397505	HUP-T4	Homo sapiens	primary site: pancreas	primary histology: pancreas
GSE68379	GSM1669924	27397505	HUTU-80	Homo sapiens	primary site: digestive_system	primary histology: digestive_system_other
GSE68379	GSM1669926	27397505	IA-LM	Homo sapiens	primary site: lung	primary histology: lung_NSCLC_large cell
GSE68379	GSM1669927	27397505	IGR-1	Homo sapiens	primary site: skin	primary histology: melanoma
GSE68379	GSM1669928	27397505	IGR-37	Homo sapiens	primary site: skin	primary histology: melanoma
GSE68379	GSM1669929	27397505	IGR39	Homo sapiens	primary site: skin	primary histology: melanoma
GSE68379	GSM1669930	27397505	IGROV-1	Homo sapiens	primary site: urogenital_system	primary histology: ovary
GSE68379	GSM1669933	27397505	IM-95	Homo sapiens	primary site: digestive_system	primary histology: stomach
GSE68379	GSM1669934	27397505	IMR-32	Homo sapiens	primary site: nervous_system	primary histology: neuroblastoma
GSE68379	GSM1669935	27397505	IMR-5	Homo sapiens	primary site: nervous_system	primary histology: neuroblastoma
GSE68379	GSM1669936	27397505	IOSE-364(-)	Homo sapiens	primary site: urogenital_system	primary histology: ovary
GSE68379	GSM1669937	27397505	IOSE-397	Homo sapiens	primary site: urogenital_system	primary histology: ovary
GSE68379	GSM1669938	27397505	IOSE-523(-)	Homo sapiens	primary site: urogenital_system	primary histology: ovary
GSE68379	GSM1669939	27397505	IOSE-75-16SV40	Homo sapiens	primary site: urogenital_system	primary histology: ovary
GSE68379	GSM1669940	27397505	IPC-298	Homo sapiens	primary site: skin	primary histology: melanoma
GSE68379	GSM1669941	27397505	ISHIKAWA	Homo sapiens	primary site: urogenital_system	primary histology: endometrium
GSE68379	GSM1669942	27397505	IST-MEL1	Homo sapiens	primary site: skin	primary histology: melanoma
GSE68379	GSM1669943	27397505	IST-MES1	Homo sapiens	primary site: lung	primary histology: mesothelioma
GSE68379	GSM1669944	27397505	IST-SL1	Homo sapiens	primary site: lung	primary histology: lung_small_cell_carcinoma
GSE68379	GSM1669945	27397505	IST-SL2	Homo sapiens	primary site: lung	primary histology: lung_small_cell_carcinoma
GSE68379	GSM1669946	27397505	J82	Homo sapiens	primary site: urogenital_system	primary histology: bladder
GSE68379	GSM1669947	27397505	JAR	Homo sapiens	primary site: urogenital_system	primary histology: urogenital_system_other
GSE68379	GSM1669948	27397505	JEG-3	Homo sapiens	primary site: urogenital_system	primary histology: urogenital_system_other
GSE68379	GSM1669950	27397505	JHH-1	Homo sapiens	primary site: digestive_system	primary histology: liver
GSE68379	GSM1669951	27397505	JHH-2	Homo sapiens	primary site: digestive_system	primary histology: liver
GSE68379	GSM1669952	27397505	JHH-4	Homo sapiens	primary site: digestive_system	primary histology: liver
GSE68379	GSM1669953	27397505	JHH-6	Homo sapiens	primary site: digestive_system	primary histology: liver
GSE68379	GSM1669954	27397505	JHH-7	Homo sapiens	primary site: digestive_system	primary histology: liver
GSE68379	GSM1669955	27397505	JHOS-2	Homo sapiens	primary site: urogenital_system	primary histology: ovary
GSE68379	GSM1669956	27397505	JHOS-3	Homo sapiens	primary site: urogenital_system	primary histology: ovary
GSE68379	GSM1669957	27397505	JHOS-4	Homo sapiens	primary site: urogenital_system	primary histology: ovary
GSE68379	GSM1669958	27397505	JHU-011	Homo sapiens	primary site: aero_digestive_tract	primary histology: head and neck
GSE68379	GSM1669959	27397505	JHU-022	Homo sapiens	primary site: aero_digestive_tract	primary histology: head and neck
GSE68379	GSM1669972	27397505	KALS-1	Homo sapiens	primary site: nervous_system	primary histology: glioma
GSE68379	GSM1669980	27397505	KATOIII	Homo sapiens	primary site: digestive_system	primary histology: stomach
GSE68379	GSM1669983	27397505	KELLY	Homo sapiens	primary site: nervous_system	primary histology: neuroblastoma
GSE68379	GSM1669985	27397505	KGN	Homo sapiens	primary site: urogenital_system	primary histology: ovary
GSE68379	GSM1669986	27397505	KINGS-1	Homo sapiens	primary site: nervous_system	primary histology: glioma
GSE68379	GSM1669987	27397505	KLE	Homo sapiens	primary site: urogenital_system	primary histology: endometrium
GSE68379	GSM1669988	27397505	KM12	Homo sapiens	primary site: digestive_system	primary histology: large_intestine
GSE68379	GSM1669992	27397505	KMRC-1	Homo sapiens	primary site: kidney	primary histology: kidney
GSE68379	GSM1669993	27397505	KMRC-20	Homo sapiens	primary site: kidney	primary histology: kidney
GSE68379	GSM1669995	27397505	KNS-42	Homo sapiens	primary site: nervous_system	primary histology: glioma
GSE68379	GSM1669996	27397505	KNS-62	Homo sapiens	primary site: lung	primary histology: lung_NSCLC_squamous_cell_carcinoma
GSE68379	GSM1669997	27397505	KNS-81-FD	Homo sapiens	primary site: nervous_system	primary histology: glioma
GSE68379	GSM1669999	27397505	KON	Homo sapiens	primary site: aero_digestive_tract	primary histology: head and neck
GSE68379	GSM1670001	27397505	KOSC-2	Homo sapiens	primary site: aero_digestive_tract	primary histology: head and neck
GSE68379	GSM1670002	27397505	KP-1N	Homo sapiens	primary site: pancreas	primary histology: pancreas
GSE68379	GSM1670003	27397505	KP-3	Homo sapiens	primary site: pancreas	primary histology: pancreas
GSE68379	GSM1670004	27397505	KP-4	Homo sapiens	primary site: pancreas	primary histology: pancreas
GSE68379	GSM1670005	27397505	KP-N-RT-BM-1	Homo sapiens	primary site: nervous_system	primary histology: neuroblastoma
GSE68379	GSM1670006	27397505	KP-N-SI9S	Homo sapiens	primary site: nervous_system	primary histology: neuroblastoma
GSE68379	GSM1670007	27397505	KP-N-YN	Homo sapiens	primary site: nervous_system	primary histology: neuroblastoma
GSE68379	GSM1670008	27397505	KP-N-YS	Homo sapiens	primary site: nervous_system	primary histology: neuroblastoma
GSE68379	GSM1670009	27397505	KS-1	Homo sapiens	primary site: nervous_system	primary histology: glioma
GSE68379	GSM1670010	27397505	KU-19-19	Homo sapiens	primary site: urogenital_system	primary histology: bladder
GSE68379	GSM1670012	27397505	KURAMOCHI	Homo sapiens	primary site: urogenital_system	primary histology: ovary
GSE68379	GSM1670014	27397505	KYAE-1	Homo sapiens	primary site: aero_digestive_tract	primary histology: oesophagus
GSE68379	GSM1670015	27397505	KYM-1	Homo sapiens	primary site: soft_tissue	primary histology: rhabdomyosarcoma
GSE68379	GSM1670016	27397505	KYSE-140	Homo sapiens	primary site: aero_digestive_tract	primary histology: oesophagus
GSE68379	GSM1670017	27397505	KYSE-150	Homo sapiens	primary site: aero_digestive_tract	primary histology: oesophagus
GSE68379	GSM1670018	27397505	KYSE-180	Homo sapiens	primary site: aero_digestive_tract	primary histology: oesophagus
GSE68379	GSM1670019	27397505	KYSE-220	Homo sapiens	primary site: aero_digestive_tract	primary histology: oesophagus
GSE68379	GSM1670020	27397505	KYSE-270	Homo sapiens	primary site: aero_digestive_tract	primary histology: oesophagus
GSE68379	GSM1670021	27397505	KYSE-410	Homo sapiens	primary site: aero_digestive_tract	primary histology: oesophagus
GSE68379	GSM1670022	27397505	KYSE-450	Homo sapiens	primary site: aero_digestive_tract	primary histology: oesophagus
GSE68379	GSM1670023	27397505	KYSE-50	Homo sapiens	primary site: aero_digestive_tract	primary histology: oesophagus
GSE68379	GSM1670024	27397505	KYSE-510	Homo sapiens	primary site: aero_digestive_tract	primary histology: oesophagus
GSE68379	GSM1670025	27397505	KYSE-520	Homo sapiens	primary site: aero_digestive_tract	primary histology: oesophagus
GSE68379	GSM1670026	27397505	KYSE-70	Homo sapiens	primary site: aero_digestive_tract	primary histology: oesophagus
GSE68379	GSM1670032	27397505	LAN-6	Homo sapiens	primary site: nervous_system	primary histology: neuroblastoma
GSE68379	GSM1670033	27397505	LB1047-RCC	Homo sapiens	primary site: kidney	primary histology: kidney
GSE68379	GSM1670034	27397505	LB2241-RCC	Homo sapiens	primary site: kidney	primary histology: kidney
GSE68379	GSM1670035	27397505	LB2518-MEL	Homo sapiens	primary site: skin	primary histology: melanoma
GSE68379	GSM1670036	27397505	LB373-MEL-D	Homo sapiens	primary site: skin	primary histology: melanoma
GSE68379	GSM1670037	27397505	LB647-SCLC	Homo sapiens	primary site: lung	primary histology: lung_small_cell_carcinoma
GSE68379	GSM1670038	27397505	LB771-HNC	Homo sapiens	primary site: aero_digestive_tract	primary histology: head and neck
GSE68379	GSM1670039	27397505	LB831-BLC	Homo sapiens	primary site: urogenital_system	primary histology: bladder
GSE68379	GSM1670040	27397505	LB996-RCC	Homo sapiens	primary site: kidney	primary histology: kidney
GSE68379	GSM1670041	27397505	LC-1F	Homo sapiens	primary site: lung	primary histology: lung_NSCLC_squamous_cell_carcinoma
GSE68379	GSM1670042	27397505	LC-1-SQ	Homo sapiens	primary site: lung	primary histology: lung_NSCLC_squamous_cell_carcinoma
GSE68379	GSM1670043	27397505	LC-2-AD	Homo sapiens	primary site: lung	primary histology: lung_NSCLC_adenocarcinoma
GSE68379	GSM1670045	27397505	LCLC-103H	Homo sapiens	primary site: lung	primary histology: lung_NSCLC_large cell
GSE68379	GSM1670046	27397505	LCLC-97TM1	Homo sapiens	primary site: lung	primary histology: lung_NSCLC_large cell
GSE68379	GSM1670047	27397505	LK-2	Homo sapiens	primary site: lung	primary histology: lung_NSCLC_squamous_cell_carcinoma
GSE68379	GSM1670048	27397505	LN-18	Homo sapiens	primary site: nervous_system	primary histology: glioma
GSE68379	GSM1670049	27397505	LN-229	Homo sapiens	primary site: nervous_system	primary histology: glioma
GSE68379	GSM1670050	27397505	LN-405	Homo sapiens	primary site: nervous_system	primary histology: glioma
GSE68379	GSM1670051	27397505	LNCAP-CLONE-FGC	Homo sapiens	primary site: urogenital_system	primary histology: prostate
GSE68379	GSM1670052	27397505	LNZTA3WT4	Homo sapiens	primary site: nervous_system	primary histology: glioma
GSE68379	GSM1670054	27397505	LOU-NH91	Homo sapiens	primary site: lung	primary histology: lung_NSCLC_squamous_cell_carcinoma
GSE68379	GSM1670055	27397505	LOVO	Homo sapiens	primary site: digestive_system	primary histology: large_intestine
GSE68379	GSM1670056	27397505	LOXIMVI	Homo sapiens	primary site: skin	primary histology: melanoma
GSE68379	GSM1670058	27397505	LS-1034	Homo sapiens	primary site: digestive_system	primary histology: large_intestine
GSE68379	GSM1670059	27397505	LS-123	Homo sapiens	primary site: digestive_system	primary histology: large_intestine
GSE68379	GSM1670060	27397505	LS-180	Homo sapiens	primary site: digestive_system	primary histology: large_intestine
GSE68379	GSM1670061	27397505	LS-411N	Homo sapiens	primary site: digestive_system	primary histology: large_intestine
GSE68379	GSM1670062	27397505	LS-513	Homo sapiens	primary site: digestive_system	primary histology: large_intestine
GSE68379	GSM1670063	27397505	LU-134-A	Homo sapiens	primary site: lung	primary histology: lung_small_cell_carcinoma
GSE68379	GSM1670064	27397505	LU-135	Homo sapiens	primary site: lung	primary histology: lung_small_cell_carcinoma
GSE68379	GSM1670065	27397505	LU-139	Homo sapiens	primary site: lung	primary histology: lung_small_cell_carcinoma
GSE68379	GSM1670066	27397505	LU-165	Homo sapiens	primary site: lung	primary histology: lung_small_cell_carcinoma
GSE68379	GSM1670067	27397505	LU-65	Homo sapiens	primary site: lung	primary histology: lung_NSCLC_large cell
GSE68379	GSM1670068	27397505	LU-99A	Homo sapiens	primary site: lung	primary histology: lung_NSCLC_large cell
GSE68379	GSM1670069	27397505	LXF-289	Homo sapiens	primary site: lung	primary histology: lung_NSCLC_adenocarcinoma
GSE68379	GSM1670070	27397505	M059J	Homo sapiens	primary site: nervous_system	primary histology: glioma
GSE68379	GSM1670071	27397505	M059K	Homo sapiens	primary site: nervous_system	primary histology: glioma
GSE68379	GSM1670072	27397505	M14	Homo sapiens	primary site: skin	primary histology: melanoma
GSE68379	GSM1670073	27397505	MALME-3M	Homo sapiens	primary site: skin	primary histology: melanoma
GSE68379	GSM1670076	27397505	MCF7	Homo sapiens	primary site: breast	primary histology: breast
GSE68379	GSM1670077	27397505	MC-IXC	Homo sapiens	primary site: nervous_system	primary histology: neuroblastoma
GSE68379	GSM1670078	27397505	MDA-MB-134-VI	Homo sapiens	primary site: breast	primary histology: breast
GSE68379	GSM1670079	27397505	MDA-MB-157	Homo sapiens	primary site: breast	primary histology: breast
GSE68379	GSM1670080	27397505	MDA-MB-231	Homo sapiens	primary site: breast	primary histology: breast
GSE68379	GSM1670081	27397505	MDA-MB-330	Homo sapiens	primary site: breast	primary histology: breast
GSE68379	GSM1670082	27397505	MDA-MB-361	Homo sapiens	primary site: breast	primary histology: breast
GSE68379	GSM1670083	27397505	MDA-MB-415	Homo sapiens	primary site: breast	primary histology: breast
GSE68379	GSM1670084	27397505	MDA-MB-435	Homo sapiens	primary site: breast	primary histology: breast
GSE68379	GSM1670085	27397505	MDA-MB-436	Homo sapiens	primary site: breast	primary histology: breast
GSE68379	GSM1670086	27397505	MDA-MB-453	Homo sapiens	primary site: breast	primary histology: breast
GSE68379	GSM1670087	27397505	MDA-MB-468	Homo sapiens	primary site: breast	primary histology: breast
GSE68379	GSM1670088	27397505	MDST8	Homo sapiens	primary site: digestive_system	primary histology: large_intestine
GSE68379	GSM1670090	27397505	ME-180	Homo sapiens	primary site: urogenital_system	primary histology: cervix
GSE68379	GSM1670094	27397505	MEL-HO	Homo sapiens	primary site: skin	primary histology: melanoma
GSE68379	GSM1670095	27397505	MEL-JUSO	Homo sapiens	primary site: skin	primary histology: melanoma
GSE68379	GSM1670096	27397505	MES-SA	Homo sapiens	primary site: urogenital_system	primary histology: uterus
GSE68379	GSM1670097	27397505	MEWO	Homo sapiens	primary site: skin	primary histology: melanoma
GSE68379	GSM1670098	27397505	MFE-280	Homo sapiens	primary site: urogenital_system	primary histology: endometrium
GSE68379	GSM1670099	27397505	MFE-296	Homo sapiens	primary site: urogenital_system	primary histology: endometrium
GSE68379	GSM1670100	27397505	MFE-319	Homo sapiens	primary site: urogenital_system	primary histology: endometrium
GSE68379	GSM1670101	27397505	MFH-INO	Homo sapiens	primary site: soft_tissue	primary histology: soft_tissue_other
GSE68379	GSM1670102	27397505	MFM-223	Homo sapiens	primary site: breast	primary histology: breast
GSE68379	GSM1670107	27397505	MHH-NB-11	Homo sapiens	primary site: nervous_system	primary histology: neuroblastoma
GSE68379	GSM1670109	27397505	MIA-PACA-2	Homo sapiens	primary site: pancreas	primary histology: pancreas
GSE68379	GSM1670110	27397505	MINO	Homo sapiens	cosmic_id: NA
GSE68379	GSM1670111	27397505	MKN1	Homo sapiens	primary site: digestive_system	primary histology: stomach
GSE68379	GSM1670112	27397505	MKN28	Homo sapiens	primary site: digestive_system	primary histology: stomach
GSE68379	GSM1670113	27397505	MKN45	Homo sapiens	primary site: digestive_system	primary histology: stomach
GSE68379	GSM1670114	27397505	MKN7	Homo sapiens	primary site: digestive_system	primary histology: stomach
GSE68379	GSM1670119	27397505	MMAC-SF	Homo sapiens	primary site: skin	primary histology: melanoma
GSE68379	GSM1670121	27397505	MO	Homo sapiens	cosmic_id: NA
GSE68379	GSM1670122	27397505	MOG-G-CCM	Homo sapiens	primary site: nervous_system	primary histology: glioma
GSE68379	GSM1670123	27397505	MOG-G-UVW	Homo sapiens	primary site: nervous_system	primary histology: glioma
GSE68379	GSM1670132	27397505	MPP-89	Homo sapiens	primary site: lung	primary histology: mesothelioma
GSE68379	GSM1670133	27397505	MRK-NU-1	Homo sapiens	primary site: breast	primary histology: breast
GSE68379	GSM1670134	27397505	MS-1	Homo sapiens	primary site: lung	primary histology: lung_small_cell_carcinoma
GSE68379	GSM1670135	27397505	MS751	Homo sapiens	primary site: urogenital_system	primary histology: cervix
GSE68379	GSM1670136	27397505	MSTO-211H	Homo sapiens	primary site: lung	primary histology: mesothelioma
GSE68379	GSM1670139	27397505	MZ1-PC	Homo sapiens	primary site: pancreas	primary histology: pancreas
GSE68379	GSM1670140	27397505	MZ2-MEL	Homo sapiens	primary site: skin	primary histology: melanoma
GSE68379	GSM1670141	27397505	MZ7-MEL	Homo sapiens	primary site: skin	primary histology: melanoma
GSE68379	GSM1670144	27397505	NB(TU)1-10	Homo sapiens	primary site: nervous_system	primary histology: neuroblastoma
GSE68379	GSM1670145	27397505	NB1	Homo sapiens	primary site: nervous_system	primary histology: neuroblastoma
GSE68379	GSM1670146	27397505	NB10	Homo sapiens	primary site: nervous_system	primary histology: neuroblastoma
GSE68379	GSM1670147	27397505	NB12	Homo sapiens	primary site: nervous_system	primary histology: neuroblastoma
GSE68379	GSM1670148	27397505	NB13	Homo sapiens	primary site: nervous_system	primary histology: neuroblastoma
GSE68379	GSM1670149	27397505	NB14	Homo sapiens	primary site: nervous_system	primary histology: neuroblastoma
GSE68379	GSM1670150	27397505	NB17	Homo sapiens	primary site: nervous_system	primary histology: neuroblastoma
GSE68379	GSM1670152	27397505	NB5	Homo sapiens	primary site: nervous_system	primary histology: neuroblastoma
GSE68379	GSM1670153	27397505	NB6	Homo sapiens	primary site: nervous_system	primary histology: neuroblastoma
GSE68379	GSM1670154	27397505	NB69	Homo sapiens	primary site: nervous_system	primary histology: neuroblastoma
GSE68379	GSM1670155	27397505	NB7	Homo sapiens	primary site: nervous_system	primary histology: neuroblastoma
GSE68379	GSM1670156	27397505	NBSUSSR	Homo sapiens	primary site: nervous_system	primary histology: neuroblastoma
GSE68379	GSM1670157	27397505	NCC010	Homo sapiens	primary site: kidney	primary histology: kidney
GSE68379	GSM1670158	27397505	NCC021	Homo sapiens	primary site: kidney	primary histology: kidney
GSE68379	GSM1670159	27397505	NCCIT	Homo sapiens	primary site: urogenital_system	primary histology: testis
GSE68379	GSM1670160	27397505	NCI-H1048	Homo sapiens	primary site: lung	primary histology: lung_small_cell_carcinoma
GSE68379	GSM1670161	27397505	NCI-H1092	Homo sapiens	primary site: lung	primary histology: lung_small_cell_carcinoma
GSE68379	GSM1670162	27397505	NCI-H1105	Homo sapiens	primary site: lung	primary histology: lung_small_cell_carcinoma
GSE68379	GSM1670163	27397505	NCI-H1155	Homo sapiens	primary site: lung	primary histology: lung_NSCLC_large cell
GSE68379	GSM1670164	27397505	NCI-H128	Homo sapiens	primary site: lung	primary histology: lung_small_cell_carcinoma
GSE68379	GSM1670165	27397505	NCI-H1299	Homo sapiens	primary site: lung	primary histology: lung_NSCLC_large cell
GSE68379	GSM1670166	27397505	NCI-H1304	Homo sapiens	primary site: lung	primary histology: lung_small_cell_carcinoma
GSE68379	GSM1670167	27397505	NCI-H1341	Homo sapiens	primary site: lung	primary histology: lung_small_cell_carcinoma
GSE68379	GSM1670168	27397505	NCI-H1355	Homo sapiens	primary site: lung	primary histology: lung_NSCLC_adenocarcinoma
GSE68379	GSM1670169	27397505	NCI-H1395	Homo sapiens	primary site: lung	primary histology: lung_NSCLC_adenocarcinoma
GSE68379	GSM1670170	27397505	NCI-H1417	Homo sapiens	primary site: lung	primary histology: lung_small_cell_carcinoma
GSE68379	GSM1670171	27397505	NCI-H1435	Homo sapiens	primary site: lung	primary histology: lung_NSCLC_adenocarcinoma
GSE68379	GSM1670172	27397505	NCI-H1436	Homo sapiens	primary site: lung	primary histology: lung_small_cell_carcinoma
GSE68379	GSM1670173	27397505	NCI-H1437	Homo sapiens	primary site: lung	primary histology: lung_NSCLC_adenocarcinoma
GSE68379	GSM1670174	27397505	NCI-H146	Homo sapiens	primary site: lung	primary histology: lung_small_cell_carcinoma
GSE68379	GSM1670175	27397505	NCI-H1563	Homo sapiens	primary site: lung	primary histology: lung_NSCLC_adenocarcinoma
GSE68379	GSM1670176	27397505	NCI-H1568	Homo sapiens	primary site: lung	primary histology: lung_NSCLC_adenocarcinoma
GSE68379	GSM1670177	27397505	NCI-H1573	Homo sapiens	primary site: lung	primary histology: lung_NSCLC_adenocarcinoma
GSE68379	GSM1670178	27397505	NCI-H1581	Homo sapiens	primary site: lung	primary histology: lung_NSCLC_large cell
GSE68379	GSM1670179	27397505	NCI-H1623	Homo sapiens	primary site: lung	primary histology: lung_NSCLC_adenocarcinoma
GSE68379	GSM1670180	27397505	NCI-H1648	Homo sapiens	primary site: lung	primary histology: lung_NSCLC_adenocarcinoma
GSE68379	GSM1670181	27397505	NCI-H1650	Homo sapiens	primary site: lung	primary histology: lung_NSCLC_adenocarcinoma
GSE68379	GSM1670182	27397505	NCI-H1651	Homo sapiens	primary site: lung	primary histology: lung_NSCLC_adenocarcinoma
GSE68379	GSM1670183	27397505	NCI-H1666	Homo sapiens	primary site: lung	primary histology: lung_NSCLC_adenocarcinoma
GSE68379	GSM1670184	27397505	NCI-H1688	Homo sapiens	primary site: lung	primary histology: lung_small_cell_carcinoma
GSE68379	GSM1670185	27397505	NCI-H1693	Homo sapiens	primary site: lung	primary histology: lung_NSCLC_adenocarcinoma
GSE68379	GSM1670186	27397505	NCI-H1694	Homo sapiens	primary site: lung	primary histology: lung_small_cell_carcinoma
GSE68379	GSM1670187	27397505	NCI-H1703	Homo sapiens	primary site: lung	primary histology: lung_NSCLC_adenocarcinoma
GSE68379	GSM1670188	27397505	NCI-H1734	Homo sapiens	primary site: lung	primary histology: lung_NSCLC_adenocarcinoma
GSE68379	GSM1670189	27397505	NCI-H1755	Homo sapiens	primary site: lung	primary histology: lung_NSCLC_adenocarcinoma
GSE68379	GSM1670190	27397505	NCI-H1770	Homo sapiens	primary site: lung	primary histology: lung_NSCLC_not specified
GSE68379	GSM1670191	27397505	NCI-H1781	Homo sapiens	primary site: lung	primary histology: lung_NSCLC_adenocarcinoma
GSE68379	GSM1670192	27397505	NCI-H1792	Homo sapiens	primary site: lung	primary histology: lung_NSCLC_adenocarcinoma
GSE68379	GSM1670193	27397505	NCI-H1793	Homo sapiens	primary site: lung	primary histology: lung_NSCLC_adenocarcinoma
GSE68379	GSM1670194	27397505	NCI-H1836	Homo sapiens	primary site: lung	primary histology: lung_small_cell_carcinoma
GSE68379	GSM1670195	27397505	NCI-H1838	Homo sapiens	primary site: lung	primary histology: lung_NSCLC_adenocarcinoma
GSE68379	GSM1670196	27397505	NCI-H1869	Homo sapiens	primary site: lung	primary histology: lung_NSCLC_squamous_cell_carcinoma
GSE68379	GSM1670197	27397505	NCI-H187	Homo sapiens	primary site: lung	primary histology: lung_small_cell_carcinoma
GSE68379	GSM1670198	27397505	NCI-H1876	Homo sapiens	primary site: lung	primary histology: lung_small_cell_carcinoma
GSE68379	GSM1670199	27397505	NCI-H1915	Homo sapiens	primary site: lung	primary histology: lung_NSCLC_large cell
GSE68379	GSM1670200	27397505	NCI-H1944	Homo sapiens	primary site: lung	primary histology: lung_NSCLC_adenocarcinoma
GSE68379	GSM1670201	27397505	NCI-H196	Homo sapiens	primary site: lung	primary histology: lung_small_cell_carcinoma
GSE68379	GSM1670202	27397505	NCI-H1963	Homo sapiens	primary site: lung	primary histology: lung_small_cell_carcinoma
GSE68379	GSM1670203	27397505	NCI-H1975	Homo sapiens	primary site: lung	primary histology: lung_NSCLC_adenocarcinoma
GSE68379	GSM1670204	27397505	NCI-H1993	Homo sapiens	primary site: lung	primary histology: lung_NSCLC_adenocarcinoma
GSE68379	GSM1670205	27397505	NCI-H2009	Homo sapiens	primary site: lung	primary histology: lung_NSCLC_adenocarcinoma
GSE68379	GSM1670206	27397505	NCI-H2023	Homo sapiens	primary site: lung	primary histology: lung_NSCLC_adenocarcinoma
GSE68379	GSM1670207	27397505	NCI-H2029	Homo sapiens	primary site: lung	primary histology: lung_small_cell_carcinoma
GSE68379	GSM1670208	27397505	NCI-H2030	Homo sapiens	primary site: lung	primary histology: lung_NSCLC_adenocarcinoma
GSE68379	GSM1670209	27397505	NCI-H2052	Homo sapiens	primary site: lung	primary histology: mesothelioma
GSE68379	GSM1670210	27397505	NCI-H2066	Homo sapiens	primary site: lung	primary histology: lung_small_cell_carcinoma
GSE68379	GSM1670211	27397505	NCI-H2081	Homo sapiens	primary site: lung	primary histology: lung_small_cell_carcinoma
GSE68379	GSM1670212	27397505	NCI-H2085	Homo sapiens	primary site: lung	primary histology: lung_NSCLC_adenocarcinoma
GSE68379	GSM1670213	27397505	NCI-H2087	Homo sapiens	primary site: lung	primary histology: lung_NSCLC_adenocarcinoma
GSE68379	GSM1670214	27397505	NCI-H209	Homo sapiens	primary site: lung	primary histology: lung_small_cell_carcinoma
GSE68379	GSM1670215	27397505	NCI-H211	Homo sapiens	primary site: lung	primary histology: lung_small_cell_carcinoma
GSE68379	GSM1670216	27397505	NCI-H2110	Homo sapiens	primary site: lung	primary histology: lung_NSCLC_not specified
GSE68379	GSM1670217	27397505	NCI-H2122	Homo sapiens	primary site: lung	primary histology: lung_NSCLC_adenocarcinoma
GSE68379	GSM1670218	27397505	NCI-H2126	Homo sapiens	primary site: lung	primary histology: lung_NSCLC_adenocarcinoma
GSE68379	GSM1670219	27397505	NCI-H2135	Homo sapiens	primary site: lung	primary histology: lung_NSCLC_not specified
GSE68379	GSM1670220	27397505	NCI-H2141	Homo sapiens	primary site: lung	primary histology: lung_small_cell_carcinoma
GSE68379	GSM1670221	27397505	NCI-H2170	Homo sapiens	primary site: lung	primary histology: lung_NSCLC_squamous_cell_carcinoma
GSE68379	GSM1670222	27397505	NCI-H2171	Homo sapiens	primary site: lung	primary histology: lung_small_cell_carcinoma
GSE68379	GSM1670223	27397505	NCI-H2172	Homo sapiens	primary site: lung	primary histology: lung_NSCLC_not specified
GSE68379	GSM1670224	27397505	NCI-H2196	Homo sapiens	primary site: lung	primary histology: lung_small_cell_carcinoma
GSE68379	GSM1670225	27397505	NCI-H2227	Homo sapiens	primary site: lung	primary histology: lung_small_cell_carcinoma
GSE68379	GSM1670226	27397505	NCI-H2228	Homo sapiens	primary site: lung	primary histology: lung_NSCLC_adenocarcinoma
GSE68379	GSM1670227	27397505	NCI-H226	Homo sapiens	primary site: lung	primary histology: lung_NSCLC_squamous_cell_carcinoma
GSE68379	GSM1670228	27397505	NCI-H2291	Homo sapiens	primary site: lung	primary histology: lung_NSCLC_adenocarcinoma
GSE68379	GSM1670229	27397505	NCI-H23	Homo sapiens	primary site: lung	primary histology: lung_NSCLC_adenocarcinoma
GSE68379	GSM1670230	27397505	NCI-H2342	Homo sapiens	primary site: lung	primary histology: lung_NSCLC_adenocarcinoma
GSE68379	GSM1670231	27397505	NCI-H2347	Homo sapiens	primary site: lung	primary histology: lung_NSCLC_adenocarcinoma
GSE68379	GSM1670232	27397505	NCI-H2405	Homo sapiens	primary site: lung	primary histology: lung_NSCLC_adenocarcinoma
GSE68379	GSM1670233	27397505	NCI-H2444	Homo sapiens	primary site: lung	primary histology: lung_NSCLC_not specified
GSE68379	GSM1670234	27397505	NCI-H2452	Homo sapiens	primary site: lung	primary histology: mesothelioma
GSE68379	GSM1670235	27397505	NCI-H250	Homo sapiens	primary site: lung	primary histology: lung_small_cell_carcinoma
GSE68379	GSM1670236	27397505	NCI-H28	Homo sapiens	primary site: lung	primary histology: mesothelioma
GSE68379	GSM1670237	27397505	NCI-H292	Homo sapiens	primary site: lung	primary histology: lung_NSCLC_adenocarcinoma
GSE68379	GSM1670238	27397505	NCI-H3122	Homo sapiens	primary site: lung	primary histology: lung_NSCLC_adenocarcinoma
GSE68379	GSM1670239	27397505	NCI-H322M	Homo sapiens	primary site: lung	primary histology: lung_NSCLC_adenocarcinoma
GSE68379	GSM1670240	27397505	NCI-H345	Homo sapiens	primary site: lung	primary histology: lung_small_cell_carcinoma
GSE68379	GSM1670241	27397505	NCI-H358	Homo sapiens	primary site: lung	primary histology: lung_NSCLC_adenocarcinoma
GSE68379	GSM1670242	27397505	NCI-H378	Homo sapiens	primary site: lung	primary histology: lung_small_cell_carcinoma
GSE68379	GSM1670243	27397505	NCI-H441	Homo sapiens	primary site: lung	primary histology: lung_NSCLC_adenocarcinoma
GSE68379	GSM1670244	27397505	NCI-H446	Homo sapiens	primary site: lung	primary histology: lung_small_cell_carcinoma
GSE68379	GSM1670245	27397505	NCI-H508	Homo sapiens	primary site: digestive_system	primary histology: large_intestine
GSE68379	GSM1670246	27397505	NCI-H510A	Homo sapiens	primary site: lung	primary histology: lung_small_cell_carcinoma
GSE68379	GSM1670247	27397505	NCI-H520	Homo sapiens	primary site: lung	primary histology: lung_NSCLC_squamous_cell_carcinoma
GSE68379	GSM1670248	27397505	NCI-H522	Homo sapiens	primary site: lung	primary histology: lung_NSCLC_adenocarcinoma
GSE68379	GSM1670249	27397505	NCI-H524	Homo sapiens	primary site: lung	primary histology: lung_small_cell_carcinoma
GSE68379	GSM1670250	27397505	NCI-H526	Homo sapiens	primary site: lung	primary histology: lung_small_cell_carcinoma
GSE68379	GSM1670251	27397505	NCI-H596	Homo sapiens	primary site: lung	primary histology: lung_NSCLC_adenocarcinoma
GSE68379	GSM1670252	27397505	NCI-H630	Homo sapiens	primary site: digestive_system	primary histology: large_intestine
GSE68379	GSM1670253	27397505	NCI-H64	Homo sapiens	primary site: lung	primary histology: lung_small_cell_carcinoma
GSE68379	GSM1670254	27397505	NCI-H647	Homo sapiens	primary site: lung	primary histology: lung_NSCLC_not specified
GSE68379	GSM1670255	27397505	NCI-H650	Homo sapiens	primary site: lung	primary histology: lung_NSCLC_adenocarcinoma
GSE68379	GSM1670256	27397505	NCI-H660	Homo sapiens	primary site: urogenital_system	primary histology: prostate
GSE68379	GSM1670257	27397505	NCI-H661	Homo sapiens	primary site: lung	primary histology: lung_NSCLC_large cell
GSE68379	GSM1670258	27397505	NCI-H69	Homo sapiens	primary site: lung	primary histology: lung_small_cell_carcinoma
GSE68379	GSM1670259	27397505	NCI-H716	Homo sapiens	primary site: digestive_system	primary histology: large_intestine
GSE68379	GSM1670260	27397505	NCI-H720	Homo sapiens	primary site: lung	primary histology: lung_NSCLC_carcinoid
GSE68379	GSM1670261	27397505	NCI-H727	Homo sapiens	primary site: lung	primary histology: lung_NSCLC_carcinoid
GSE68379	GSM1670262	27397505	NCI-H740	Homo sapiens	primary site: lung	primary histology: Lung_other
GSE68379	GSM1670263	27397505	NCI-H747	Homo sapiens	primary site: digestive_system	primary histology: large_intestine
GSE68379	GSM1670264	27397505	NCI-H748	Homo sapiens	primary site: lung	primary histology: lung_small_cell_carcinoma
GSE68379	GSM1670265	27397505	NCI-H810	Homo sapiens	primary site: lung	primary histology: lung_NSCLC_large cell
GSE68379	GSM1670266	27397505	NCI-H82	Homo sapiens	primary site: lung	primary histology: lung_small_cell_carcinoma
GSE68379	GSM1670267	27397505	NCI-H835	Homo sapiens	primary site: lung	primary histology: lung_NSCLC_carcinoid
GSE68379	GSM1670268	27397505	NCI-H838	Homo sapiens	primary site: lung	primary histology: lung_NSCLC_adenocarcinoma
GSE68379	GSM1670269	27397505	NCI-H841	Homo sapiens	primary site: lung	primary histology: lung_small_cell_carcinoma
GSE68379	GSM1670270	27397505	NCI-H847	Homo sapiens	primary site: lung	primary histology: lung_small_cell_carcinoma
GSE68379	GSM1670272	27397505	NCI-N87	Homo sapiens	primary site: digestive_system	primary histology: stomach
GSE68379	GSM1670273	27397505	NCI-SNU-1	Homo sapiens	primary site: digestive_system	primary histology: stomach
GSE68379	GSM1670274	27397505	NCI-SNU-16	Homo sapiens	primary site: digestive_system	primary histology: stomach
GSE68379	GSM1670275	27397505	NCI-SNU-5	Homo sapiens	primary site: digestive_system	primary histology: stomach
GSE68379	GSM1670276	27397505	NEC8	Homo sapiens	primary site: urogenital_system	primary histology: testis
GSE68379	GSM1670277	27397505	NH-12	Homo sapiens	primary site: nervous_system	primary histology: neuroblastoma
GSE68379	GSM1670280	27397505	NMC-G1	Homo sapiens	primary site: nervous_system	primary histology: glioma
GSE68379	GSM1670281	27397505	NO-10	Homo sapiens	primary site: nervous_system	primary histology: glioma
GSE68379	GSM1670282	27397505	NO-11	Homo sapiens	primary site: nervous_system	primary histology: glioma
GSE68379	GSM1670285	27397505	NTERA-S-CL-D1	Homo sapiens	primary site: urogenital_system	primary histology: testis
GSE68379	GSM1670287	27397505	NUGC-3	Homo sapiens	primary site: digestive_system	primary histology: stomach
GSE68379	GSM1670288	27397505	NUGC-4	Homo sapiens	primary site: digestive_system	primary histology: stomach
GSE68379	GSM1670290	27397505	OACM5-1	Homo sapiens	primary site: aero_digestive_tract	primary histology: oesophagus
GSE68379	GSM1670291	27397505	OACP4C	Homo sapiens	primary site: aero_digestive_tract	primary histology: oesophagus
GSE68379	GSM1670292	27397505	OAW-28	Homo sapiens	primary site: urogenital_system	primary histology: ovary
GSE68379	GSM1670293	27397505	OAW-42	Homo sapiens	primary site: urogenital_system	primary histology: ovary
GSE68379	GSM1670294	27397505	OC-314	Homo sapiens	primary site: urogenital_system	primary histology: ovary
GSE68379	GSM1670300	27397505	OCUB-M	Homo sapiens	primary site: breast	primary histology: breast
GSE68379	GSM1670301	27397505	OCUM-1	Homo sapiens	primary site: digestive_system	primary histology: stomach
GSE68379	GSM1670302	27397505	OE19	Homo sapiens	primary site: aero_digestive_tract	primary histology: oesophagus
GSE68379	GSM1670303	27397505	OE21	Homo sapiens	primary site: aero_digestive_tract	primary histology: oesophagus
GSE68379	GSM1670304	27397505	OE33	Homo sapiens	primary site: aero_digestive_tract	primary histology: oesophagus
GSE68379	GSM1670305	27397505	OMC-1	Homo sapiens	primary site: urogenital_system	primary histology: cervix
GSE68379	GSM1670306	27397505	ONS-76	Homo sapiens	primary site: nervous_system	primary histology: medulloblastoma
GSE68379	GSM1670308	27397505	OSC-19	Homo sapiens	primary site: aero_digestive_tract	primary histology: head and neck
GSE68379	GSM1670309	27397505	OSC-20	Homo sapiens	primary site: aero_digestive_tract	primary histology: head and neck
GSE68379	GSM1670310	27397505	OS-RC-2	Homo sapiens	primary site: kidney	primary histology: kidney
GSE68379	GSM1670311	27397505	OV-17R	Homo sapiens	primary site: urogenital_system	primary histology: ovary
GSE68379	GSM1670312	27397505	OV-56	Homo sapiens	primary site: urogenital_system	primary histology: ovary
GSE68379	GSM1670313	27397505	OV-7	Homo sapiens	primary site: urogenital_system	primary histology: ovary
GSE68379	GSM1670314	27397505	OV-90	Homo sapiens	primary site: urogenital_system	primary histology: ovary
GSE68379	GSM1670315	27397505	OVCA420	Homo sapiens	primary site: urogenital_system	primary histology: ovary
GSE68379	GSM1670316	27397505	OVCA433	Homo sapiens	primary site: urogenital_system	primary histology: ovary
GSE68379	GSM1670317	27397505	OVCAR-3	Homo sapiens	primary site: urogenital_system	primary histology: ovary
GSE68379	GSM1670318	27397505	OVCAR-4	Homo sapiens	primary site: urogenital_system	primary histology: ovary
GSE68379	GSM1670319	27397505	OVCAR-5	Homo sapiens	primary site: urogenital_system	primary histology: ovary
GSE68379	GSM1670320	27397505	OVCAR-8	Homo sapiens	primary site: urogenital_system	primary histology: ovary
GSE68379	GSM1670321	27397505	OVISE	Homo sapiens	primary site: urogenital_system	primary histology: ovary
GSE68379	GSM1670322	27397505	OVK-18	Homo sapiens	primary site: urogenital_system	primary histology: ovary
GSE68379	GSM1670323	27397505	OVKATE	Homo sapiens	primary site: urogenital_system	primary histology: ovary
GSE68379	GSM1670324	27397505	OVMIU	Homo sapiens	primary site: urogenital_system	primary histology: ovary
GSE68379	GSM1670325	27397505	OVTOKO	Homo sapiens	primary site: urogenital_system	primary histology: ovary
GSE68379	GSM1670330	27397505	PA-1	Homo sapiens	primary site: urogenital_system	primary histology: ovary
GSE68379	GSM1670331	27397505	PANC-02-03	Homo sapiens	primary site: pancreas	primary histology: pancreas
GSE68379	GSM1670332	27397505	PANC-03-27	Homo sapiens	primary site: pancreas	primary histology: pancreas
GSE68379	GSM1670333	27397505	PANC-04-03	Homo sapiens	primary site: pancreas	primary histology: pancreas
GSE68379	GSM1670334	27397505	PANC-08-13	Homo sapiens	primary site: pancreas	primary histology: pancreas
GSE68379	GSM1670335	27397505	PANC-10-05	Homo sapiens	primary site: pancreas	primary histology: pancreas
GSE68379	GSM1670336	27397505	PA-TU-8902	Homo sapiens	primary site: pancreas	primary histology: pancreas
GSE68379	GSM1670337	27397505	PA-TU-8988T	Homo sapiens	primary site: pancreas	primary histology: pancreas
GSE68379	GSM1670338	27397505	PC-14	Homo sapiens	primary site: lung	primary histology: lung_NSCLC_adenocarcinoma
GSE68379	GSM1670339	27397505	PC-3	Homo sapiens	primary site: urogenital_system	primary histology: prostate
GSE68379	GSM1670340	27397505	PC-3_JPC-3	Homo sapiens	primary site: lung	primary histology: lung_NSCLC_adenocarcinoma
GSE68379	GSM1670341	27397505	PCI-15A	Homo sapiens	primary site: aero_digestive_tract	primary histology: head and neck
GSE68379	GSM1670342	27397505	PCI-30	Homo sapiens	primary site: aero_digestive_tract	primary histology: head and neck
GSE68379	GSM1670343	27397505	PCI-38	Homo sapiens	primary site: aero_digestive_tract	primary histology: head and neck
GSE68379	GSM1670344	27397505	PCI-4B	Homo sapiens	primary site: aero_digestive_tract	primary histology: head and neck
GSE68379	GSM1670345	27397505	PCI-6A	Homo sapiens	primary site: aero_digestive_tract	primary histology: head and neck
GSE68379	GSM1670346	27397505	PE-CA-PJ15	Homo sapiens	primary site: aero_digestive_tract	primary histology: head and neck
GSE68379	GSM1670347	27397505	PEO1	Homo sapiens	primary site: urogenital_system	primary histology: ovary
GSE68379	GSM1670349	27397505	PFSK-1	Homo sapiens	primary site: nervous_system	primary histology: medulloblastoma
GSE68379	GSM1670350	27397505	PL18	Homo sapiens	primary site: pancreas	primary histology: pancreas
GSE68379	GSM1670352	27397505	PL4	Homo sapiens	primary site: pancreas	primary histology: pancreas
GSE68379	GSM1670353	27397505	PSN1	Homo sapiens	primary site: pancreas	primary histology: pancreas
GSE68379	GSM1670354	27397505	PWR-1E	Homo sapiens	primary site: urogenital_system	primary histology: prostate
GSE68379	GSM1670355	27397505	QGP-1	Homo sapiens	primary site: pancreas	primary histology: pancreas
GSE68379	GSM1670359	27397505	RCC10RGB	Homo sapiens	primary site: kidney	primary histology: kidney
GSE68379	GSM1670360	27397505	RCC-AB	Homo sapiens	primary site: kidney	primary histology: kidney
GSE68379	GSM1670361	27397505	RCC-ER	Homo sapiens	primary site: kidney	primary histology: kidney
GSE68379	GSM1670362	27397505	RCC-FG2	Homo sapiens	primary site: kidney	primary histology: kidney
GSE68379	GSM1670363	27397505	RCC-JW	Homo sapiens	primary site: kidney	primary histology: kidney
GSE68379	GSM1670364	27397505	RCC-MF	Homo sapiens	primary site: kidney	primary histology: kidney
GSE68379	GSM1670367	27397505	RCM-1	Homo sapiens	primary site: digestive_system	primary histology: large_intestine
GSE68379	GSM1670368	27397505	RD	Homo sapiens	primary site: soft_tissue	primary histology: rhabdomyosarcoma
GSE68379	GSM1670370	27397505	RERF-GC-1B	Homo sapiens	primary site: digestive_system	primary histology: stomach
GSE68379	GSM1670371	27397505	RERF-LC-FM	Homo sapiens	primary site: lung	primary histology: lung_small_cell_carcinoma
GSE68379	GSM1670372	27397505	RERF-LC-KJ	Homo sapiens	primary site: lung	primary histology: lung_NSCLC_adenocarcinoma
GSE68379	GSM1670373	27397505	RERF-LC-MS	Homo sapiens	primary site: lung	primary histology: lung_NSCLC_adenocarcinoma
GSE68379	GSM1670374	27397505	RERF-LC-SQ1	Homo sapiens	primary site: lung	primary histology: lung_NSCLC_squamous_cell_carcinoma
GSE68379	GSM1670375	27397505	RF-48	Homo sapiens	primary site: digestive_system	primary histology: stomach
GSE68379	GSM1670376	27397505	RH-1	Homo sapiens	primary site: soft_tissue	primary histology: rhabdomyosarcoma
GSE68379	GSM1670377	27397505	RH-18	Homo sapiens	primary site: soft_tissue	primary histology: rhabdomyosarcoma
GSE68379	GSM1670378	27397505	RH-41	Homo sapiens	primary site: soft_tissue	primary histology: rhabdomyosarcoma
GSE68379	GSM1670379	27397505	RKN	Homo sapiens	primary site: urogenital_system	primary histology: ovary
GSE68379	GSM1670380	27397505	RKO	Homo sapiens	primary site: digestive_system	primary histology: large_intestine
GSE68379	GSM1670382	27397505	RL95-2	Homo sapiens	primary site: urogenital_system	primary histology: endometrium
GSE68379	GSM1670383	27397505	RMG-I	Homo sapiens	primary site: urogenital_system	primary histology: ovary
GSE68379	GSM1670386	27397505	RPMI-2650	Homo sapiens	primary site: aero_digestive_tract	primary histology: head and neck
GSE68379	GSM1670388	27397505	RPMI-7951	Homo sapiens	primary site: skin	primary histology: melanoma
GSE68379	GSM1670393	27397505	RT-112	Homo sapiens	primary site: urogenital_system	primary histology: bladder
GSE68379	GSM1670394	27397505	RT4	Homo sapiens	primary site: urogenital_system	primary histology: bladder
GSE68379	GSM1670395	27397505	RVH-421	Homo sapiens	primary site: skin	primary histology: melanoma
GSE68379	GSM1670396	27397505	RWPE-1	Homo sapiens	primary site: urogenital_system	primary histology: prostate
GSE68379	GSM1670397	27397505	RWPE2-W99	Homo sapiens	primary site: urogenital_system	primary histology: prostate
GSE68379	GSM1670398	27397505	RXF393	Homo sapiens	primary site: kidney	primary histology: kidney
GSE68379	GSM1670400	27397505	SACC-83	Homo sapiens	primary site: aero_digestive_tract	primary histology: head and neck
GSE68379	GSM1670402	27397505	SAS	Homo sapiens	primary site: aero_digestive_tract	primary histology: head and neck
GSE68379	GSM1670403	27397505	SAT	Homo sapiens	primary site: aero_digestive_tract	primary histology: head and neck
GSE68379	GSM1670404	27397505	SBC-1	Homo sapiens	primary site: lung	primary histology: lung_small_cell_carcinoma
GSE68379	GSM1670405	27397505	SBC-3	Homo sapiens	primary site: lung	primary histology: lung_small_cell_carcinoma
GSE68379	GSM1670406	27397505	SBC-5	Homo sapiens	primary site: lung	primary histology: lung_small_cell_carcinoma
GSE68379	GSM1670407	27397505	SCABER	Homo sapiens	primary site: urogenital_system	primary histology: bladder
GSE68379	GSM1670408	27397505	SCC-15	Homo sapiens	primary site: aero_digestive_tract	primary histology: head and neck
GSE68379	GSM1670409	27397505	SCC-25	Homo sapiens	primary site: aero_digestive_tract	primary histology: head and neck
GSE68379	GSM1670411	27397505	SCC-4	Homo sapiens	primary site: aero_digestive_tract	primary histology: head and neck
GSE68379	GSM1670412	27397505	SCC-9	Homo sapiens	primary site: aero_digestive_tract	primary histology: head and neck
GSE68379	GSM1670413	27397505	SCCH-196	Homo sapiens	primary site: soft_tissue	primary histology: soft_tissue_other
GSE68379	GSM1670414	27397505	SCH	Homo sapiens	primary site: digestive_system	primary histology: stomach
GSE68379	GSM1670416	27397505	SF126	Homo sapiens	primary site: nervous_system	primary histology: glioma
GSE68379	GSM1670417	27397505	SF268	Homo sapiens	primary site: nervous_system	primary histology: glioma
GSE68379	GSM1670418	27397505	SF295	Homo sapiens	primary site: nervous_system	primary histology: glioma
GSE68379	GSM1670419	27397505	SF539	Homo sapiens	primary site: nervous_system	primary histology: glioma
GSE68379	GSM1670420	27397505	SH-4	Homo sapiens	primary site: skin	primary histology: melanoma
GSE68379	GSM1670422	27397505	SIHA	Homo sapiens	primary site: urogenital_system	primary histology: cervix
GSE68379	GSM1670423	27397505	SIMA	Homo sapiens	primary site: nervous_system	primary histology: neuroblastoma
GSE68379	GSM1670424	27397505	SISO	Homo sapiens	primary site: urogenital_system	primary histology: cervix
GSE68379	GSM1670425	27397505	SJRH30	Homo sapiens	primary site: soft_tissue	primary histology: rhabdomyosarcoma
GSE68379	GSM1670427	27397505	SK-CO-1	Homo sapiens	primary site: digestive_system	primary histology: large_intestine
GSE68379	GSM1670429	27397505	SKG-IIIA	Homo sapiens	primary site: urogenital_system	primary histology: cervix
GSE68379	GSM1670430	27397505	SK-GT-2	Homo sapiens	primary site: digestive_system	primary histology: stomach
GSE68379	GSM1670431	27397505	SK-GT-4	Homo sapiens	primary site: aero_digestive_tract	primary histology: oesophagus
GSE68379	GSM1670432	27397505	SK-HEP-1	Homo sapiens	primary site: digestive_system	primary histology: liver
GSE68379	GSM1670433	27397505	SK-LMS-1	Homo sapiens	primary site: soft_tissue	primary histology: soft_tissue_other
GSE68379	GSM1670434	27397505	SK-LU-1	Homo sapiens	primary site: lung	primary histology: lung_NSCLC_adenocarcinoma
GSE68379	GSM1670436	27397505	SK-MEL-1	Homo sapiens	primary site: skin	primary histology: melanoma
GSE68379	GSM1670437	27397505	SK-MEL-2	Homo sapiens	primary site: skin	primary histology: melanoma
GSE68379	GSM1670438	27397505	SK-MEL-24	Homo sapiens	primary site: skin	primary histology: melanoma
GSE68379	GSM1670439	27397505	SK-MEL-28	Homo sapiens	primary site: skin	primary histology: melanoma
GSE68379	GSM1670440	27397505	SK-MEL-3	Homo sapiens	primary site: skin	primary histology: melanoma
GSE68379	GSM1670441	27397505	SK-MEL-30	Homo sapiens	primary site: skin	primary histology: melanoma
GSE68379	GSM1670442	27397505	SK-MEL-31	Homo sapiens	primary site: skin	primary histology: melanoma
GSE68379	GSM1670443	27397505	SK-MEL-5	Homo sapiens	primary site: skin	primary histology: melanoma
GSE68379	GSM1670444	27397505	SK-MES-1	Homo sapiens	primary site: lung	primary histology: lung_NSCLC_squamous_cell_carcinoma
GSE68379	GSM1670445	27397505	SK-MG-1	Homo sapiens	primary site: nervous_system	primary histology: glioma
GSE68379	GSM1670447	27397505	SKN	Homo sapiens	primary site: urogenital_system	primary histology: uterus
GSE68379	GSM1670448	27397505	SKN-3	Homo sapiens	primary site: aero_digestive_tract	primary histology: head and neck
GSE68379	GSM1670449	27397505	SK-N-AS	Homo sapiens	primary site: nervous_system	primary histology: neuroblastoma
GSE68379	GSM1670450	27397505	SK-N-BE(2)	Homo sapiens	primary site: nervous_system	primary histology: neuroblastoma
GSE68379	GSM1670451	27397505	SK-N-DZ	Homo sapiens	primary site: nervous_system	primary histology: neuroblastoma
GSE68379	GSM1670452	27397505	SK-NEP-1	Homo sapiens	primary site: kidney	primary histology: kidney
GSE68379	GSM1670453	27397505	SK-N-FI	Homo sapiens	primary site: nervous_system	primary histology: neuroblastoma
GSE68379	GSM1670454	27397505	SK-N-SH	Homo sapiens	primary site: nervous_system	primary histology: neuroblastoma
GSE68379	GSM1670455	27397505	SK-OV-3	Homo sapiens	primary site: urogenital_system	primary histology: ovary
GSE68379	GSM1670457	27397505	SK-UT-1	Homo sapiens	primary site: soft_tissue	primary histology: soft_tissue_other
GSE68379	GSM1670459	27397505	SN12C	Homo sapiens	primary site: kidney	primary histology: kidney
GSE68379	GSM1670460	27397505	SNB75	Homo sapiens	primary site: nervous_system	primary histology: glioma
GSE68379	GSM1670461	27397505	SNG-M	Homo sapiens	primary site: urogenital_system	primary histology: endometrium
GSE68379	GSM1670462	27397505	SNU-1	Homo sapiens	cosmic_id: NA
GSE68379	GSM1670463	27397505	SNU-1040	Homo sapiens	primary site: digestive_system	primary histology: large_intestine
GSE68379	GSM1670464	27397505	SNU-175	Homo sapiens	primary site: digestive_system	primary histology: large_intestine
GSE68379	GSM1670465	27397505	SNU-182	Homo sapiens	primary site: digestive_system	primary histology: liver
GSE68379	GSM1670466	27397505	SNU-283	Homo sapiens	primary site: digestive_system	primary histology: large_intestine
GSE68379	GSM1670467	27397505	SNU-387	Homo sapiens	primary site: digestive_system	primary histology: liver
GSE68379	GSM1670468	27397505	SNU-398	Homo sapiens	primary site: digestive_system	primary histology: liver
GSE68379	GSM1670469	27397505	SNU-407	Homo sapiens	primary site: digestive_system	primary histology: large_intestine
GSE68379	GSM1670470	27397505	SNU-423	Homo sapiens	primary site: digestive_system	primary histology: liver
GSE68379	GSM1670471	27397505	SNU-449	Homo sapiens	primary site: digestive_system	primary histology: liver
GSE68379	GSM1670472	27397505	SNU-475	Homo sapiens	primary site: digestive_system	primary histology: liver
GSE68379	GSM1670473	27397505	SNU-5	Homo sapiens	cosmic_id: NA
GSE68379	GSM1670474	27397505	SNU-61	Homo sapiens	primary site: digestive_system	primary histology: large_intestine
GSE68379	GSM1670475	27397505	SNU-81	Homo sapiens	primary site: digestive_system	primary histology: large_intestine
GSE68379	GSM1670476	27397505	SNU-C1	Homo sapiens	primary site: digestive_system	primary histology: large_intestine
GSE68379	GSM1670477	27397505	SNU-C2B	Homo sapiens	primary site: digestive_system	primary histology: large_intestine
GSE68379	GSM1670478	27397505	SNU-C5	Homo sapiens	primary site: digestive_system	primary histology: large_intestine
GSE68379	GSM1670481	27397505	SU8686	Homo sapiens	primary site: pancreas	primary histology: pancreas
GSE68379	GSM1670489	27397505	SUIT-2	Homo sapiens	primary site: pancreas	primary histology: pancreas
GSE68379	GSM1670495	27397505	SW1088	Homo sapiens	primary site: nervous_system	primary histology: glioma
GSE68379	GSM1670496	27397505	SW1116	Homo sapiens	primary site: digestive_system	primary histology: large_intestine
GSE68379	GSM1670497	27397505	SW1271	Homo sapiens	primary site: lung	primary histology: lung_small_cell_carcinoma
GSE68379	GSM1670498	27397505	SW13	Homo sapiens	primary site: kidney	primary histology: adrenal_gland
GSE68379	GSM1670499	27397505	SW1353	Homo sapiens	cosmic_id: NA
GSE68379	GSM1670500	27397505	SW1417	Homo sapiens	primary site: digestive_system	primary histology: large_intestine
GSE68379	GSM1670501	27397505	SW1463	Homo sapiens	primary site: digestive_system	primary histology: large_intestine
GSE68379	GSM1670502	27397505	SW156	Homo sapiens	primary site: kidney	primary histology: kidney
GSE68379	GSM1670503	27397505	SW1573	Homo sapiens	primary site: lung	primary histology: lung_NSCLC_adenocarcinoma
GSE68379	GSM1670504	27397505	SW1710	Homo sapiens	primary site: urogenital_system	primary histology: bladder
GSE68379	GSM1670505	27397505	SW1783	Homo sapiens	primary site: nervous_system	primary histology: glioma
GSE68379	GSM1670506	27397505	SW1990	Homo sapiens	primary site: pancreas	primary histology: pancreas
GSE68379	GSM1670507	27397505	SW48	Homo sapiens	primary site: digestive_system	primary histology: large_intestine
GSE68379	GSM1670508	27397505	SW-480	Homo sapiens	cosmic_id: NA
GSE68379	GSM1670509	27397505	SW626	Homo sapiens	primary site: urogenital_system	primary histology: ovary
GSE68379	GSM1670510	27397505	SW684	Homo sapiens	primary site: soft_tissue	primary histology: fibrosarcoma
GSE68379	GSM1670511	27397505	SW756	Homo sapiens	primary site: urogenital_system	primary histology: cervix
GSE68379	GSM1670512	27397505	SW780	Homo sapiens	primary site: urogenital_system	primary histology: bladder
GSE68379	GSM1670513	27397505	SW837	Homo sapiens	primary site: digestive_system	primary histology: large_intestine
GSE68379	GSM1670514	27397505	SW872	Homo sapiens	primary site: soft_tissue	primary histology: soft_tissue_other
GSE68379	GSM1670515	27397505	SW900	Homo sapiens	primary site: lung	primary histology: lung_NSCLC_squamous_cell_carcinoma
GSE68379	GSM1670516	27397505	SW948	Homo sapiens	primary site: digestive_system	primary histology: large_intestine
GSE68379	GSM1670517	27397505	SW954	Homo sapiens	primary site: urogenital_system	primary histology: urogenital_system_other
GSE68379	GSM1670518	27397505	SW962	Homo sapiens	primary site: urogenital_system	primary histology: urogenital_system_other
GSE68379	GSM1670519	27397505	SW982	Homo sapiens	primary site: soft_tissue	primary histology: soft_tissue_other
GSE68379	GSM1670520	27397505	T-24	Homo sapiens	primary site: urogenital_system	primary histology: bladder
GSE68379	GSM1670521	27397505	T47D	Homo sapiens	primary site: breast	primary histology: breast
GSE68379	GSM1670522	27397505	T84	Homo sapiens	primary site: digestive_system	primary histology: large_intestine
GSE68379	GSM1670523	27397505	T98G	Homo sapiens	primary site: nervous_system	primary histology: glioma
GSE68379	GSM1670524	27397505	TASK1	Homo sapiens	primary site: nervous_system	primary histology: nervous_system_other
GSE68379	GSM1670526	27397505	TCCSUP	Homo sapiens	primary site: urogenital_system	primary histology: bladder
GSE68379	GSM1670527	27397505	TC-YIK	Homo sapiens	primary site: urogenital_system	primary histology: cervix
GSE68379	GSM1670528	27397505	TE-1	Homo sapiens	primary site: aero_digestive_tract	primary histology: oesophagus
GSE68379	GSM1670529	27397505	TE-10	Homo sapiens	primary site: aero_digestive_tract	primary histology: oesophagus
GSE68379	GSM1670530	27397505	TE-11	Homo sapiens	primary site: aero_digestive_tract	primary histology: oesophagus
GSE68379	GSM1670531	27397505	TE-12	Homo sapiens	primary site: aero_digestive_tract	primary histology: oesophagus
GSE68379	GSM1670532	27397505	TE-15	Homo sapiens	primary site: aero_digestive_tract	primary histology: oesophagus
GSE68379	GSM1670533	27397505	TE-4	Homo sapiens	primary site: aero_digestive_tract	primary histology: oesophagus
GSE68379	GSM1670534	27397505	TE-441-T	Homo sapiens	primary site: soft_tissue	primary histology: rhabdomyosarcoma
GSE68379	GSM1670535	27397505	TE-5	Homo sapiens	primary site: aero_digestive_tract	primary histology: oesophagus
GSE68379	GSM1670536	27397505	TE-6	Homo sapiens	primary site: aero_digestive_tract	primary histology: oesophagus
GSE68379	GSM1670537	27397505	TE-8	Homo sapiens	primary site: aero_digestive_tract	primary histology: oesophagus
GSE68379	GSM1670538	27397505	TE-9	Homo sapiens	primary site: aero_digestive_tract	primary histology: oesophagus
GSE68379	GSM1670539	27397505	TGBC11TKB	Homo sapiens	primary site: digestive_system	primary histology: stomach
GSE68379	GSM1670540	27397505	TGBC1TKB	Homo sapiens	primary site: digestive_system	primary histology: biliary_tract
GSE68379	GSM1670541	27397505	TGBC24TKB	Homo sapiens	primary site: digestive_system	primary histology: biliary_tract
GSE68379	GSM1670542	27397505	TGW	Homo sapiens	primary site: nervous_system	primary histology: neuroblastoma
GSE68379	GSM1670545	27397505	TK10	Homo sapiens	primary site: kidney	primary histology: kidney
GSE68379	GSM1670546	27397505	TOV-112D	Homo sapiens	primary site: urogenital_system	primary histology: ovary
GSE68379	GSM1670547	27397505	TOV-21G	Homo sapiens	primary site: urogenital_system	primary histology: ovary
GSE68379	GSM1670549	27397505	T-T	Homo sapiens	primary site: aero_digestive_tract	primary histology: oesophagus
GSE68379	GSM1670552	27397505	TYK-NU	Homo sapiens	primary site: urogenital_system	primary histology: ovary
GSE68379	GSM1670553	27397505	U031	Homo sapiens	primary site: kidney	primary histology: kidney
GSE68379	GSM1670554	27397505	U-118-MG	Homo sapiens	primary site: nervous_system	primary histology: glioma
GSE68379	GSM1670555	27397505	U251	Homo sapiens	primary site: nervous_system	primary histology: glioma
GSE68379	GSM1670559	27397505	U-87-MG	Homo sapiens	primary site: nervous_system	primary histology: glioma
GSE68379	GSM1670561	27397505	UACC-257	Homo sapiens	primary site: skin	primary histology: melanoma
GSE68379	GSM1670562	27397505	UACC-62	Homo sapiens	primary site: skin	primary histology: melanoma
GSE68379	GSM1670563	27397505	UACC-812	Homo sapiens	primary site: breast	primary histology: breast
GSE68379	GSM1670564	27397505	UACC-893	Homo sapiens	primary site: breast	primary histology: breast
GSE68379	GSM1670566	27397505	UMC-11	Homo sapiens	primary site: lung	primary histology: lung_NSCLC_carcinoid
GSE68379	GSM1670567	27397505	UM-UC-3	Homo sapiens	primary site: urogenital_system	primary histology: bladder
GSE68379	GSM1670568	27397505	UWB1-289	Homo sapiens	primary site: urogenital_system	primary histology: ovary
GSE68379	GSM1670569	27397505	VA-ES-BJ	Homo sapiens	primary site: soft_tissue	primary histology: soft_tissue_other
GSE68379	GSM1670571	27397505	VCAP	Homo sapiens	primary site: urogenital_system	primary histology: prostate
GSE68379	GSM1670572	27397505	VM-CUB-1	Homo sapiens	primary site: urogenital_system	primary histology: bladder
GSE68379	GSM1670573	27397505	VMRC-LCD	Homo sapiens	primary site: lung	primary histology: lung_NSCLC_adenocarcinoma
GSE68379	GSM1670574	27397505	VMRC-RCZ	Homo sapiens	primary site: kidney	primary histology: kidney
GSE68379	GSM1670576	27397505	WM-115	Homo sapiens	primary site: skin	primary histology: melanoma
GSE68379	GSM1670577	27397505	WM1552C	Homo sapiens	primary site: skin	primary histology: melanoma
GSE68379	GSM1670578	27397505	WM-266-4	Homo sapiens	primary site: skin	primary histology: melanoma
GSE68379	GSM1670579	27397505	WM278	Homo sapiens	primary site: skin	primary histology: melanoma
GSE68379	GSM1670580	27397505	WM35	Homo sapiens	primary site: skin	primary histology: melanoma
GSE68379	GSM1670581	27397505	WM793B	Homo sapiens	primary site: skin	primary histology: melanoma
GSE68379	GSM1670584	27397505	YAPC	Homo sapiens	primary site: pancreas	primary histology: pancreas
GSE68379	GSM1670585	27397505	YH-13	Homo sapiens	primary site: nervous_system	primary histology: glioma
GSE68379	GSM1670586	27397505	YKG-1	Homo sapiens	primary site: nervous_system	primary histology: glioma
GSE68379	GSM1670587	27397505	YMB-1-E	Homo sapiens	primary site: breast	primary histology: breast
GSE68379	GSM1670589	27397505	ZR-75-30	Homo sapiens	primary site: breast	primary histology: breast
