# Supplementary material for: MethylResolver—a method for deconvoluting bulk DNA methylation profiles into known and unknown cell contents
Source: Commun Biol. 2020 Aug 3;3:422. doi: 10.1038/s42003-020-01146-2 (PMC7400544; doi:10.1038/s42003-020-01146-2)
Supplement: Supplementary file 16 — Supplementary Data 12 [file 42003_2020_1146_MOESM16_ESM.xlsx]

## Sheet: SupplementaryData12
Supplementary Data 12. Primary human tissue panel used to remove tissue-specific CpGs from candidate CpG list in building the MethylResolver reference signature matrix.
Study	Accession	Pubmed ID	Tissue	Organism	Gender
GSE31848	GSM868029	22560082	tissue type: Bladder	Homo sapiens	N/A
GSE31848	GSM868032	22560082	tissue type: Stomach	Homo sapiens	N/A
GSE31848	GSM868033	22560082	tissue type: Stomach	Homo sapiens	N/A
GSE31848	GSM868034	22560082	tissue type: Stomach	Homo sapiens	N/A
GSE31848	GSM868035	22560082	tissue type: Stomach	Homo sapiens	N/A
GSE31848	GSM868036	22560082	tissue type: Stomach	Homo sapiens	N/A
GSE31848	GSM868037	22560082	tissue type: Stomach	Homo sapiens	N/A
GSE31848	GSM868040	22560082	tissue type: Heart	Homo sapiens	N/A
GSE31848	GSM868041	22560082	tissue type: Heart	Homo sapiens	N/A
GSE31848	GSM868042	22560082	tissue type: Heart	Homo sapiens	N/A
GSE31848	GSM868043	22560082	tissue type: Heart	Homo sapiens	N/A
GSE31848	GSM868044	22560082	tissue type: Heart	Homo sapiens	N/A
GSE31848	GSM868045	22560082	tissue type: Tongue	Homo sapiens	N/A
GSE31848	GSM868046	22560082	tissue type: Tongue	Homo sapiens	N/A
GSE31848	GSM868047	22560082	tissue type: Kidney	Homo sapiens	N/A
GSE31848	GSM868048	22560082	tissue type: Kidney	Homo sapiens	N/A
GSE31848	GSM868049	22560082	tissue type: Kidney	Homo sapiens	N/A
GSE31848	GSM868050	22560082	tissue type: Kidney	Homo sapiens	N/A
GSE31848	GSM868051	22560082	tissue type: Kidney	Homo sapiens	N/A
GSE31848	GSM868052	22560082	tissue type: Liver	Homo sapiens	N/A
GSE31848	GSM868053	22560082	tissue type: Liver	Homo sapiens	N/A
GSE31848	GSM868054	22560082	tissue type: Liver	Homo sapiens	N/A
GSE31848	GSM868055	22560082	tissue type: Liver	Homo sapiens	N/A
GSE31848	GSM868056	22560082	tissue type: Brain	Homo sapiens	N/A
GSE31848	GSM868057	22560082	tissue type: Brain	Homo sapiens	N/A
GSE31848	GSM868058	22560082	tissue type: Brain	Homo sapiens	N/A
GSE31848	GSM868059	22560082	tissue type: Brain	Homo sapiens	N/A
GSE31848	GSM868060	22560082	tissue type: Brain	Homo sapiens	N/A
GSE31848	GSM868061	22560082	tissue type: Pancreas	Homo sapiens	N/A
GSE31848	GSM868062	22560082	tissue type: Pancreas	Homo sapiens	N/A
GSE31848	GSM868070	22560082	tissue type: Ureter	Homo sapiens	N/A
GSE31848	GSM868071	22560082	tissue type: Ureter	Homo sapiens	N/A
GSE31848	GSM868072	22560082	tissue type: Lung	Homo sapiens	N/A
GSE31848	GSM868073	22560082	tissue type: Lung	Homo sapiens	N/A
GSE31848	GSM868074	22560082	tissue type: Lung	Homo sapiens	N/A
GSE31848	GSM868075	22560082	tissue type: Lung	Homo sapiens	N/A
GSE31848	GSM868076	22560082	tissue type: Lung	Homo sapiens	N/A
GSE31848	GSM868077	22560082	tissue type: Lung	Homo sapiens	N/A
GSE31848	GSM868078	22560082	tissue type: Lung	Homo sapiens	N/A
GSE31848	GSM868079	22560082	tissue type: Adrenal	Homo sapiens	N/A
GSE31848	GSM868080	22560082	tissue type: Adrenal	Homo sapiens	N/A
GSE31848	GSM868081	22560082	tissue type: Adrenal	Homo sapiens	N/A
GSE31848	GSM868082	22560082	tissue type: Adrenal	Homo sapiens	N/A
GSE31848	GSM868083	22560082	tissue type: Adrenal	Homo sapiens	N/A
GSE31848	GSM868084	22560082	tissue type: Skeletal.Muscle	Homo sapiens	N/A
GSE31848	GSM868085	22560082	tissue type: Skeletal.Muscle	Homo sapiens	N/A
GSE31848	GSM868086	22560082	tissue type: Adipose	Homo sapiens	N/A
GSE31848	GSM868087	22560082	tissue type: Adipose	Homo sapiens	N/A
GSE31848	GSM868088	22560082	tissue type: Bladder	Homo sapiens	N/A
GSE59091	GSM1427301	26822956	dermal fibroblast	Homo sapiens	Sex: female
GSE59091	GSM1427302	26822956	dermal fibroblast	Homo sapiens	Sex: female
GSE59091	GSM1427303	26822956	dermal fibroblast	Homo sapiens	Sex: female
GSE59091	GSM1427304	26822956	dermal fibroblast	Homo sapiens	Sex: female
GSE59091	GSM1427305	26822956	dermal fibroblast	Homo sapiens	Sex: female
GSE59091	GSM1427306	26822956	dermal fibroblast	Homo sapiens	Sex: female
GSE59091	GSM1427312	26822956	dermal fibroblast	Homo sapiens	Sex: female
GSE59091	GSM1427313	26822956	dermal fibroblast	Homo sapiens	Sex: female
GSE59091	GSM1427314	26822956	dermal fibroblast	Homo sapiens	Sex: female
GSE59091	GSM1427315	26822956	dermal fibroblast	Homo sapiens	Sex: female
GSE59091	GSM1427316	26822956	dermal fibroblast	Homo sapiens	Sex: female
GSE59091	GSM1427317	26822956	dermal fibroblast	Homo sapiens	Sex: female
GSE59091	GSM1427318	26822956	dermal fibroblast	Homo sapiens	Sex: female
GSE59091	GSM1427319	26822956	dermal fibroblast	Homo sapiens	Sex: female
GSE59091	GSM1427320	26822956	dermal fibroblast	Homo sapiens	Sex: female
GSE59091	GSM1427321	26822956	dermal fibroblast	Homo sapiens	Sex: female
GSE59091	GSM1427322	26822956	dermal fibroblast	Homo sapiens	Sex: female
GSE59091	GSM1427323	26822956	dermal fibroblast	Homo sapiens	Sex: female
GSE59091	GSM1427324	26822956	dermal fibroblast	Homo sapiens	Sex: male
GSE59091	GSM1427325	26822956	dermal fibroblast	Homo sapiens	Sex: male
GSE59091	GSM1427326	26822956	dermal fibroblast	Homo sapiens	Sex: male
GSE59091	GSM1427327	26822956	dermal fibroblast	Homo sapiens	Sex: male
GSE59091	GSM1427328	26822956	dermal fibroblast	Homo sapiens	Sex: male
GSE59091	GSM1427329	26822956	foreskin fibroblast	Homo sapiens	Sex: male
GSE59091	GSM1427330	26822956	foreskin fibroblast	Homo sapiens	Sex: male
GSE59091	GSM1427331	26822956	foreskin fibroblast	Homo sapiens	Sex: male
GSE59091	GSM1427332	26822956	foreskin fibroblast	Homo sapiens	Sex: male
GSE59091	GSM1427333	26822956	foreskin fibroblast	Homo sapiens	Sex: male
GSE59091	GSM1427334	26822956	foreskin fibroblast	Homo sapiens	Sex: male
GSE68134	GSM1664392	N/A	cell type: dermal fibroblast	Homo sapiens	N/A
GSE68134	GSM1664393	N/A	cell type: dermal fibroblast	Homo sapiens	N/A
GSE68134	GSM1664394	N/A	cell type: dermal fibroblast	Homo sapiens	N/A
